# Supplementary material for: The promoter methylomes of monochorionic twin placentas reveal intrauterine growth restriction-specific variations in the methylation patterns
Source: Sci Rep. 2016 Feb 2;6:20181. doi: 10.1038/srep20181 (PMC4735741; doi:10.1038/srep20181)
Supplement: Supplementary Dataset1 [file srep20181-s2.xls]

## Sheet: Table S1
Table S1: The maternal and infant clinical characteristics of the study population
case	Methods	maternal age (years)	conception	delivery	gestational age at birth (weeks)	neonatal sex	birth weight (kg)	Inter-twin birth weight difference (%)	sIUGR type
1	LHC-BS; UPLC-MS/MS	33	natural	cesarean	33+6	female	2.20/1.32	40	I
2	LHC-BS; UPLC-MS/MS	23	natural	vaginal	31+3	male	1.36/0.60	55.9	II
3	LHC-BS; UPLC-MS/MS	34	natural	cesarean	34+5	male	2.15/1.10	48.8	II
4	LHC-BS; UPLC-MS/MS	28	natural	cesarean	35+1	female	2.45/1.53	37.6	III
5	LHC-BS; UPLC-MS/MS	25	natural	cesarean	33+4	male	2.19/1.45	33.8	III
6	LHC-BS; UPLC-MS/MS	32	IVF-ET	cesarean	37	female	2.35/1.97	16.2	I
7	LHC-BS; UPLC-MS/MS	28	natural	cesarean	35+2	female	2.43/1.68	30.9	III
8	BGS; RT-QPCR	29	Ovarian stimulation	cesarean	34+5	female	2.75/1.77	35.6	I
9	BGS; RT-QPCR	24	natural	cesarean	31	female	1.62/1.25	22.8	II
10	BGS; RT-QPCR	25	natural	cesarean	34+6	female	1.62/1.26	22.7	II
11	BGS	31	natural	cesarean	35+5	female	2.45/1.97	19.6	I
12	BGS; RT-QPCR	27	natural	cesarean	32+3	female	1.58/1.33	15.8	I
13	BGS; RT-QPCR	28	natural	cesarean	33+4	male	2.10/1.31	37.6	II
14	BGS; RT-QPCR	35	natural	cesarean	34+5	female	1.95/1.61	17.4	I
15	BGS; RT-QPCR	31	natural	cesarean	31+3	female	1.62/1.10	32.1	III
16	BGS; RT-QPCR	26	natural	cesarean	34+4	female	2.16/0.60	72.2	II
17	BGS; RT-QPCR	25	natural	cesarean	33+5	male	2.08/1.44	31.8	III
18	BGS; RT-QPCR	25	natural	cesarean	33+5	female	1.85/1.35	27	I
19	BGS; RT-QPCR	33	natural	cesarean	33+6	female	1.90/1.60	15.8	III
IVF-ET: in vitro fertilization-embryo transfer

## Sheet: Table S2
Table S2: Summary of the data generated by HLC-BS from the seven MC twins with sIUGR
Sample *	Total reads	Mapped reads	Uniq_mapped reads	Reads in target	Capture specificity	Target coverage rate	No. CpG(>=1X)	Coverage rate (CpG>=1X)	No. CpG(>=5X)	Coverage rate (CpG>=5X)	Avg. Covered depth (CpG)
1-A	51764141	48423647	45374972	30518178	0.672577	0.965	1713068	0.920543	1410233	0.75781	29.2
1-B	57365578	54307947	50681691	32277977	0.636876	0.969	1730146	0.92972	1396554	0.750459	28.5
2-A	90338621	76399364	71159884	23108227	0.324737	0.971	1723120	0.925945	1331936	0.715736	21.7
2-B	77931197	59037389	54054358	20377093	0.376974	0.968	1728184	0.928666	1323361	0.711128	21
3-A	52565514	45436153	42154426	17277898	0.409872	0.958	1659892	0.891968	1229457	0.660667	17.2
3-B	56228513	49642152	45808668	20771243	0.453435	0.967	1702767	0.915008	1297840	0.697414	19.6
4-A	73263600	61869934	57247251	21965482	0.383695	0.965	1688822	0.907514	1295077	0.695929	20.9
4-B	78597803	66126241	61463618	22110357	0.359731	0.963	1681161	0.903397	1253319	0.67349	19.6
5-A	83850477	71653686	66731523	23757436	0.356015	0.97	1712147	0.920048	1324938	0.711976	22.1
5-B	71021536	60347467	56068714	20256476	0.361279	0.963	1673419	0.899237	1231490	0.66176	18.3
6-A	59713396	52611952	49076677	19566543	0.398693	0.96	1670134	0.897472	1265710	0.680148	19
6-B	76244769	64779694	60027791	22789291	0.379646	0.969	1720577	0.924578	1324791	0.711897	21.2
7-A	65462395	57142236	53379145	20545688	0.384901	0.964	1703064	0.915167	1315865	0.7071	20.3
7-B	72358517	61521384	57051247	22175689	0.388698	0.967	1715554	0.921879	1315467	0.706886	20.9
* "A": Normal; "B": IUGR
Total number of CpG sites in target region is 1,860,932

## Sheet: Table S3
Table S3: Differentially methylated regions in promoters of the seven MC Twins detected by LHC-BS
hyper_#	hypo_#	Symbol	CGI	Promoter	1-Avs1-B	1-Avs1-B	1-Avs1-B	1-Avs1-B	1-Avs1-B	1-Avs1-B	1-Avs1-B	2-Avs2-B	2-Avs2-B	2-Avs2-B	2-Avs2-B	2-Avs2-B	2-Avs2-B	2-Avs2-B	3-Avs3-B	3-Avs3-B	3-Avs3-B	3-Avs3-B	3-Avs3-B	3-Avs3-B	3-Avs3-B	4-Avs4-B	4-Avs4-B	4-Avs4-B	4-Avs4-B	4-Avs4-B	4-Avs4-B	4-Avs4-B	5-Avs5-B	5-Avs5-B	5-Avs5-B	5-Avs5-B	5-Avs5-B	5-Avs5-B	5-Avs5-B	6-Avs6-B	6-Avs6-B	6-Avs6-B	6-Avs6-B	6-Avs6-B	6-Avs6-B	6-Avs6-B	7-Avs7-B	7-Avs7-B	7-Avs7-B
	hypo_#	Symbol	CGI	Promoter	start	end	Methyl_A	Methyl_B	state	P_value	fdr	start	end	Methyl_A	Methyl_B	state	P_value	fdr	start	end	Methyl_A	Methyl_B	state	P_value	fdr	start	end	Methyl_A	Methyl_B	state	P_value	fdr	start	end	Methyl_A	Methyl_B	state	P_value	fdr	start	end	Methyl_A	Methyl_B	state	P_value	fdr	start	end	Methyl_A
0	1	PCDHB4	no	PCDHB4;NM_018938;chr5:140499381-140502081:+	na	na	na	na	na	na	NA	na	na	na	na	na	na	NA	na	na	na	na	na	na	NA	na	na	na	na	na	na	NA	140501438	140501851	0.22	0.48	hypo	8.31025e-31	5.45498e-30	na	na	na	na	na	na	NA	na	na	na
1	1	NXF2	no	NXF2;NM_022053;chrX:101694353-101697053:-	na	na	na	na	na	na	NA	na	na	na	na	na	na	NA	na	na	na	na	na	na	NA	na	na	na	na	na	na	NA	101695569	101695653	0.42	0.13	hyper	2.58238e-15	5.85801e-15	101695105	101695323	0.37	0.64	hypo	1.53722e-14	3.01649e-14	na	na	na
2	0	OR10P1	no	OR10P1;NM_206899;chr12:56028476-56031176:+	na	na	na	na	na	na	NA	56030906	56031143	0.74	0.45	hyper	3.54673e-10	4.94538e-10	na	na	na	na	na	na	NA	na	na	na	na	na	na	NA	56028919	56029115	0.54	0.29	hyper	8.21292e-09	1.01933e-08	na	na	na	na	na	na	NA	na	na	na
2	0	C14orf73	no	C14orf73;NM_001077594;chr14:103564281-103566981:+	103566384	103566818	0.59	0.23	hyper	4.00177e-10	5.30286e-10	na	na	na	na	na	na	NA	103564738	103565011	0.88	0.61	hyper	9.85807e-09	1.24053e-08	na	na	na	na	na	na	NA	na	na	na	na	na	na	NA	na	na	na	na	na	na	NA	na	na	na
1	0	GLYATL1	no	GLYATL1;NM_080661;chr11:58708522-58711222:+	na	na	na	na	na	na	NA	58710801	58711153	0.73	0.51	hyper	2.9317e-09	3.70996e-09	na	na	na	na	na	na	NA	na	na	na	na	na	na	NA	na	na	na	na	na	na	NA	na	na	na	na	na	na	NA	na	na	na
2	0	GAS6	yes	GAS6;NM_000820;chr13:114566546-114569246:-	114568047	114568862	0.53	0.31	hyper	6.92864e-14	1.30359e-13	na	na	na	na	na	na	NA	114568250	114569114	0.47	0.26	hyper	5.8357e-07	6.47426e-07	na	na	na	na	na	na	NA	na	na	na	na	na	na	NA	na	na	na	na	na	na	NA	na	na	na
1	0	CCR6	no	CCR6;NM_031409;chr6:167534041-167536741:+	na	na	na	na	na	na	NA	na	na	na	na	na	na	NA	na	na	na	na	na	na	NA	na	na	na	na	na	na	NA	na	na	na	na	na	na	NA	167534755	167535171	0.87	0.63	hyper	3.15246e-12	5.2654e-12	na	na	na
0	1	OR4D2	no	OR4D2;NM_001004707;chr17:56244817-56247517:+	na	na	na	na	na	na	NA	na	na	na	na	na	na	NA	56244921	56245254	0.11	0.35	hypo	3.33243e-10	4.76595e-10	na	na	na	na	na	na	NA	na	na	na	na	na	na	NA	na	na	na	na	na	na	NA	na	na	na
0	1	BCL11B	yes	BCL11B;NM_022898;chr14:99737322-99740022:-	na	na	na	na	na	na	NA	na	na	na	na	na	na	NA	na	na	na	na	na	na	NA	na	na	na	na	na	na	NA	99737466	99737561	0.09	0.31	hypo	1.13304e-09	1.51658e-09	na	na	na	na	na	na	NA	na	na	na
0	1	LIG4	yes	LIG4;NM_002312;chr13:108866630-108869330:-	na	na	na	na	na	na	NA	na	na	na	na	na	na	NA	na	na	na	na	na	na	NA	108867111	108867545	0.05	0.28	hypo	3.92942e-24	2.63935e-23	na	na	na	na	na	na	NA	na	na	na	na	na	na	NA	na	na	na
1	0	GATA4	yes	GATA4;NM_002052;chr8:11559517-11562217:+	11560299	11560405	0.26	0.03	hyper	8.61003e-13	1.45804e-12	na	na	na	na	na	na	NA	na	na	na	na	na	na	NA	na	na	na	na	na	na	NA	na	na	na	na	na	na	NA	na	na	na	na	na	na	NA	na	na	na
2	0	NPHP4	yes	NPHP4;NM_015102;chr1:6052031-6054731:-	6054316	6054391	0.6	0.36	hyper	3.51066e-12	5.69455e-12	na	na	na	na	na	na	NA	na	na	na	na	na	na	NA	na	na	na	na	na	na	NA	6053616	6053938	0.32	0.1	hyper	1.33808e-20	4.556e-20	na	na	na	na	na	na	NA	na	na	na
1	0	RASSF9	no	RASSF9;NM_005447;chr12:86229818-86232518:-	na	na	na	na	na	na	NA	86230735	86231314	0.64	0.38	hyper	2.68721e-15	6.35578e-15	na	na	na	na	na	na	NA	na	na	na	na	na	na	NA	na	na	na	na	na	na	NA	na	na	na	na	na	na	NA	na	na	na
0	2	PCDH17	yes	PCDH17;NM_001040429;chr13:58203589-58206289:+	na	na	na	na	na	na	NA	58204745	58205001	0.26	0.58	hypo	3.06158e-27	1.97534e-26	58203608	58203655	0.13	0.47	hypo	1.30231e-19	4.13706e-19	na	na	na	na	na	na	NA	na	na	na	na	na	na	NA	na	na	na	na	na	na	NA	na	na	na
0	2	PDE4B	no	PDE4B;NM_001037339;chr1:66795593-66798293:+	na	na	na	na	na	na	NA	na	na	na	na	na	na	NA	66797952	66798152	0.19	0.42	hypo	2.03153e-08	2.47907e-08	na	na	na	na	na	na	NA	na	na	na	na	na	na	NA	66797599	66797968	0.02	0.27	hypo	2.5653e-16	5.88313e-16	na	na	na
2	0	PLXNB3	no	PLXNB3;NM_001163257;chrX:153027451-153030151:+	153029150	153029224	0.79	0.59	hyper	2.66195e-06	2.73465e-06	na	na	na	na	na	na	NA	na	na	na	na	na	na	NA	na	na	na	na	na	na	NA	na	na	na	na	na	na	NA	na	na	na	na	na	na	NA	153027755	153028832	0.72
1	0	PER2	yes	PER2;NM_022817;chr2:239196707-239199407:-	na	na	na	na	na	na	NA	na	na	na	na	na	na	NA	na	na	na	na	na	na	NA	na	na	na	na	na	na	NA	na	na	na	na	na	na	NA	239198374	239199097	0.67	0.41	hyper	6.93355e-20	2.09e-19	na	na	na
0	1	KL	yes	KL;NM_004795;chr13:33588371-33591071:+	na	na	na	na	na	na	NA	33590853	33591042	0.08	0.51	hypo	4.77478e-22	2.23942e-21	na	na	na	na	na	na	NA	na	na	na	na	na	na	NA	na	na	na	na	na	na	NA	na	na	na	na	na	na	NA	na	na	na
1	0	IDI1	yes	IDI1;NM_004508;chr10:1094561-1097261:-	na	na	na	na	na	na	NA	1096620	1097049	0.76	0.47	hyper	5.3744e-10	7.33934e-10	na	na	na	na	na	na	NA	na	na	na	na	na	na	NA	na	na	na	na	na	na	NA	na	na	na	na	na	na	NA	na	na	na
0	1	EDN2	no	EDN2;NM_001956;chr1:41949844-41952544:-	na	na	na	na	na	na	NA	41950362	41950472	0.42	0.69	hypo	0.000225682	0.000226308	na	na	na	na	na	na	NA	na	na	na	na	na	na	NA	na	na	na	na	na	na	NA	na	na	na	na	na	na	NA	na	na	na
1	0	MAGEA9B	no	MAGEA9B;NM_001080790;chrX:148861393-148864093:+	na	na	na	na	na	na	NA	na	na	na	na	na	na	NA	na	na	na	na	na	na	NA	na	na	na	na	na	na	NA	148863518	148863757	0.68	0.46	hyper	8.50635e-10	1.15855e-09	na	na	na	na	na	na	NA	na	na	na
0	3	PCDHGA1	no	PCDHGA1;NM_018912;chr5:140708052-140710752:+	140710437	140710539	0.25	0.58	hypo	1.44108e-36	1.392e-35	140710358	140710511	0.26	0.48	hypo	2.21295e-12	3.91625e-12	na	na	na	na	na	na	NA	na	na	na	na	na	na	NA	na	na	na	na	na	na	NA	140710437	140710513	0.07	0.38	hypo	6.00462e-26	2.80328e-25	na	na	na
1	0	ADPRHL1	no	ADPRHL1;NM_138430;chr13:114107339-114110039:-	na	na	na	na	na	na	NA	na	na	na	na	na	na	NA	na	na	na	na	na	na	NA	na	na	na	na	na	na	NA	114107876	114108084	0.7	0.43	hyper	3.44768e-09	4.42427e-09	na	na	na	na	na	na	NA	na	na	na
2	0	PTPRR	no	PTPRR;NM_002849;chr12:71314084-71316784:-	na	na	na	na	na	na	NA	na	na	na	na	na	na	NA	71314087	71314452	0.47	0.17	hyper	5.75364e-18	1.58712e-17	na	na	na	na	na	na	NA	na	na	na	na	na	na	NA	71315185	71316090	0.43	0.22	hyper	3.19568e-09	4.04435e-09	na	na	na
0	4	SIX6	yes	SIX6;NM_007374;chr14:60973738-60976438:+	60976015	60976161	0.2	0.57	hypo	2.44484e-08	2.784e-08	na	na	na	na	na	na	NA	60973874	60974063	0.2	0.46	hypo	1.06764e-13	2.1204e-13	na	na	na	na	na	na	NA	60973835	60973876	0.18	0.57	hypo	9.58397e-11	1.42411e-10	60975199	60975537	0.03	0.25	hypo	4.08702e-19	1.15411e-18	na	na	na
1	0	KIR2DL3	no	KIR2DL3;NM_015868;chr19:55247774-55250474:+	55247968	55248772	0.6	0.38	hyper	1.2435e-21	4.3152e-21	na	na	na	na	na	na	NA	na	na	na	na	na	na	NA	na	na	na	na	na	na	NA	na	na	na	na	na	na	NA	na	na	na	na	na	na	NA	na	na	na
1	0	RNF19A	no	RNF19A;NM_015435;chr8:101314987-101317687:-	na	na	na	na	na	na	NA	101315498	101315565	0.42	0.21	hyper	1.09443e-14	2.3737e-14	na	na	na	na	na	na	NA	na	na	na	na	na	na	NA	na	na	na	na	na	na	NA	na	na	na	na	na	na	NA	na	na	na
1	0	SLC2A4RG	yes	SLC2A4RG;NM_020062;chr20:62369011-62371711:+	na	na	na	na	na	na	NA	na	na	na	na	na	na	NA	na	na	na	na	na	na	NA	na	na	na	na	na	na	NA	62369799	62369889	0.65	0.27	hyper	3.75557e-06	3.91962e-06	na	na	na	na	na	na	NA	na	na	na
1	0	C20orf201	yes	C20orf201;NM_001007125;chr20:62715212-62717912:-	62717019	62717829	0.79	0.55	hyper	1.50406e-13	2.69072e-13	na	na	na	na	na	na	NA	na	na	na	na	na	na	NA	na	na	na	na	na	na	NA	na	na	na	na	na	na	NA	na	na	na	na	na	na	NA	na	na	na
2	0	RTEL1	yes	RTEL1;NM_016434;chr20:62287447-62290147:+	na	na	na	na	na	na	NA	62288603	62288971	0.66	0.38	hyper	5.2941e-15	1.20273e-14	62288691	62289034	0.62	0.36	hyper	2.93963e-09	3.87937e-09	na	na	na	na	na	na	NA	na	na	na	na	na	na	NA	na	na	na	na	na	na	NA	na	na	na
0	1	PKN1	no	PKN1;NM_213560;chr19:14548886-14551586:+	na	na	na	na	na	na	NA	14550155	14550855	0.62	0.85	hypo	2.77178e-10	3.91154e-10	na	na	na	na	na	na	NA	na	na	na	na	na	na	NA	na	na	na	na	na	na	NA	na	na	na	na	na	na	NA	na	na	na
1	0	SLC35F4	no	SLC35F4;NM_001080455;chr14:58063115-58065815:-	na	na	na	na	na	na	NA	na	na	na	na	na	na	NA	na	na	na	na	na	na	NA	58064870	58065522	0.68	0.33	hyper	2.79291e-14	7.04654e-14	na	na	na	na	na	na	NA	na	na	na	na	na	na	NA	na	na	na
1	0	HAS1	no	HAS1;NM_001523;chr19:52226721-52229421:-	na	na	na	na	na	na	NA	na	na	na	na	na	na	NA	na	na	na	na	na	na	NA	52227996	52228159	0.49	0.16	hyper	3.85786e-10	5.98756e-10	na	na	na	na	na	na	NA	na	na	na	na	na	na	NA	na	na	na
0	1	ACOT7	no	ACOT7;NM_181866;chr1:6418504-6421204:-	na	na	na	na	na	na	NA	na	na	na	na	na	na	NA	na	na	na	na	na	na	NA	6420723	6421154	0.69	0.95	hypo	8.08652e-08	9.71787e-08	na	na	na	na	na	na	NA	na	na	na	na	na	na	NA	na	na	na
1	0	STMN4	no	STMN4;NM_030795;chr8:27115403-27118103:-	na	na	na	na	na	na	NA	27117519	27117958	0.33	0.1	hyper	1.83294e-12	3.25884e-12	na	na	na	na	na	na	NA	na	na	na	na	na	na	NA	na	na	na	na	na	na	NA	na	na	na	na	na	na	NA	na	na	na
2	1	SLC2A2	yes	SLC2A2;NM_000340;chr3:170744268-170746968:-	na	na	na	na	na	na	NA	170745969	170746717	0.33	0.55	hypo	1.32164e-59	2.98237e-58	na	na	na	na	na	na	NA	170746207	170746291	0.48	0.15	hyper	1.30678e-21	6.97486e-21	na	na	na	na	na	na	NA	170746012	170746718	0.63	0.32	hyper	1.42914e-99	7.41e-98	na	na	na
1	0	CXCL12	yes	CXCL12;NM_000609;chr10:44880045-44882745:-	na	na	na	na	na	na	NA	na	na	na	na	na	na	NA	44881204	44881319	0.66	0.37	hyper	6.1055e-09	7.85157e-09	na	na	na	na	na	na	NA	na	na	na	na	na	na	NA	na	na	na	na	na	na	NA	na	na	na
2	0	PRDM12	yes	PRDM12;NM_021619;chr9:133537781-133540481:+	na	na	na	na	na	na	NA	na	na	na	na	na	na	NA	na	na	na	na	na	na	NA	na	na	na	na	na	na	NA	133537962	133538515	0.4	0.16	hyper	1.98366e-21	7.25271e-21	na	na	na	na	na	na	NA	133538084	133538211	0.38
1	0	DMBT1	no	DMBT1;NM_004406;chr10:124317981-124320681:+	na	na	na	na	na	na	NA	na	na	na	na	na	na	NA	na	na	na	na	na	na	NA	na	na	na	na	na	na	NA	na	na	na	na	na	na	NA	124318197	124318506	0.5	0.29	hyper	3.06864e-06	3.27084e-06	na	na	na
0	1	UCKL1	yes	UCKL1;NM_017859;chr20:62587268-62589968:-	na	na	na	na	na	na	NA	na	na	na	na	na	na	NA	na	na	na	na	na	na	NA	62589301	62589386	0.41	0.69	hypo	2.07076e-07	2.39407e-07	na	na	na	na	na	na	NA	na	na	na	na	na	na	NA	na	na	na
1	1	GPR26	yes	GPR26;NM_153442;chr10:125423671-125426371:+	125425496	125425719	0.26	0.56	hypo	9.40056e-29	5.73895e-28	na	na	na	na	na	na	NA	125425583	125425728	0.41	0.12	hyper	8.82943e-10	1.20632e-09	na	na	na	na	na	na	NA	na	na	na	na	na	na	NA	na	na	na	na	na	na	NA	na	na	na
1	0	RAPGEF1	no	RAPGEF1;NM_005312;chr9:134612425-134615125:-	na	na	na	na	na	na	NA	134612814	134613126	0.34	0.13	hyper	6.56505e-07	7.08972e-07	na	na	na	na	na	na	NA	na	na	na	na	na	na	NA	na	na	na	na	na	na	NA	na	na	na	na	na	na	NA	na	na	na
1	1	GNA14	yes	GNA14;NM_004297;chr9:80262732-80265432:-	na	na	na	na	na	na	NA	na	na	na	na	na	na	NA	na	na	na	na	na	na	NA	80263448	80263587	0.01	0.36	hypo	1.542e-24	1.07075e-23	80262770	80262900	0.48	0.15	hyper	1.11202e-13	2.15184e-13	na	na	na	na	na	na	NA	na	na	na
1	0	KIAA2022	yes	KIAA2022;NM_001008537;chrX:74144787-74147487:-	na	na	na	na	na	na	NA	na	na	na	na	na	na	NA	na	na	na	na	na	na	NA	na	na	na	na	na	na	NA	na	na	na	na	na	na	NA	na	na	na	na	na	na	NA	74145250	74145484	0.36
3	0	OR2Z1	no	OR2Z1;NM_001004699;chr19:8839191-8841891:+	na	na	na	na	na	na	NA	na	na	na	na	na	na	NA	na	na	na	na	na	na	NA	8839328	8839561	0.54	0.3	hyper	7.67428e-19	3.23784e-18	8840606	8841140	0.49	0.25	hyper	2.3781e-25	1.08078e-24	na	na	na	na	na	na	NA	8840606	8841075	0.48
1	0	KLK14	no	KLK14;NM_022046;chr19:51587002-51589702:-	51589552	51589695	0.65	0.42	hyper	3.21477e-07	3.41093e-07	na	na	na	na	na	na	NA	na	na	na	na	na	na	NA	na	na	na	na	na	na	NA	na	na	na	na	na	na	NA	na	na	na	na	na	na	NA	na	na	na
1	0	MPHOSPH6	yes	MPHOSPH6;NM_005792;chr16:82203329-82206029:-	na	na	na	na	na	na	NA	82204896	82205100	0.54	0.31	hyper	1.26429e-14	2.7032e-14	na	na	na	na	na	na	NA	na	na	na	na	na	na	NA	na	na	na	na	na	na	NA	na	na	na	na	na	na	NA	na	na	na
1	2	GTSF1	no	GTSF1;NM_144594;chr12:54866886-54869586:-	na	na	na	na	na	na	NA	54867246	54867399	0.17	0.47	hypo	3.05944e-11	4.83052e-11	na	na	na	na	na	na	NA	na	na	na	na	na	na	NA	54866945	54867014	0.39	0.08	hyper	1.50554e-14	3.11879e-14	na	na	na	na	na	na	NA	54867307	54867429	0.35
0	1	BICC1	yes	BICC1;NM_001080512;chr10:60270704-60273404:+	na	na	na	na	na	na	NA	60271540	60271812	0.41	0.72	hypo	1.69862e-10	2.47304e-10	na	na	na	na	na	na	NA	na	na	na	na	na	na	NA	na	na	na	na	na	na	NA	na	na	na	na	na	na	NA	na	na	na
1	1	MAP7D2	yes	MAP7D2;NM_001168467;chrX:20134256-20136956:-	20134399	20134540	0.34	0.04	hyper	7.29921e-13	1.24835e-12	na	na	na	na	na	na	NA	na	na	na	na	na	na	NA	20135947	20136093	0.5	0.76	hypo	4.30863e-05	4.39933e-05	na	na	na	na	na	na	NA	na	na	na	na	na	na	NA	na	na	na
2	0	TRIM34	no	TRIM34;NM_001003827;chr11:5638974-5641674:+	5640783	5641554	0.48	0.26	hyper	5.9303e-35	5.43063e-34	5640783	5641225	0.54	0.28	hyper	1.92713e-19	6.94224e-19	na	na	na	na	na	na	NA	na	na	na	na	na	na	NA	na	na	na	na	na	na	NA	na	na	na	na	na	na	NA	na	na	na
1	0	TNNT1	no	TNNT1;NM_001126132;chr19:55660106-55662806:-	na	na	na	na	na	na	NA	na	na	na	na	na	na	NA	na	na	na	na	na	na	NA	na	na	na	na	na	na	NA	55662291	55662457	0.57	0.29	hyper	7.80923e-15	1.68118e-14	na	na	na	na	na	na	NA	na	na	na
1	0	OR7A5	no	OR7A5;NM_017506;chr19:14938776-14941476:-	na	na	na	na	na	na	NA	na	na	na	na	na	na	NA	14940047	14940381	0.55	0.33	hyper	4.65017e-12	7.88605e-12	na	na	na	na	na	na	NA	na	na	na	na	na	na	NA	na	na	na	na	na	na	NA	na	na	na
1	0	LAMC3	yes	LAMC3;NM_006059;chr9:133882304-133885004:+	na	na	na	na	na	na	NA	na	na	na	na	na	na	NA	na	na	na	na	na	na	NA	na	na	na	na	na	na	NA	133882880	133883741	0.49	0.26	hyper	1.3518e-18	3.978e-18	na	na	na	na	na	na	NA	na	na	na
1	0	BPIL3	no	BPIL3;NM_174897;chr20:31617254-31619954:+	na	na	na	na	na	na	NA	31618931	31619647	0.51	0.29	hyper	3.17998e-10	4.4557e-10	na	na	na	na	na	na	NA	na	na	na	na	na	na	NA	na	na	na	na	na	na	NA	na	na	na	na	na	na	NA	na	na	na
1	2	HIST2H2BA	yes	HIST2H2BA;NR_027337;chr1:120903834-120906534:+	120904467	120905182	0.35	0.55	hypo	3.28397e-40	4.07657e-39	na	na	na	na	na	na	NA	na	na	na	na	na	na	NA	na	na	na	na	na	na	NA	120904659	120904725	0.34	0.63	hypo	1.29443e-10	1.9006e-10	120904811	120904970	0.6	0.3	hyper	3.97765e-17	9.82078e-17	na	na	na
1	0	HS3ST6	yes	HS3ST6;NM_001009606;chr16:1967731-1970431:-	na	na	na	na	na	na	NA	na	na	na	na	na	na	NA	1970166	1970293	0.57	0.29	hyper	8.09342e-15	1.7437e-14	na	na	na	na	na	na	NA	na	na	na	na	na	na	NA	na	na	na	na	na	na	NA	na	na	na
0	1	GSG1	no	GSG1;NM_031289;chr12:13248209-13250909:-	na	na	na	na	na	na	NA	13250533	13250899	0.33	0.56	hypo	7.13721e-08	8.18101e-08	na	na	na	na	na	na	NA	na	na	na	na	na	na	NA	na	na	na	na	na	na	NA	na	na	na	na	na	na	NA	na	na	na
0	3	ZIC1	yes	ZIC1;NM_003412;chr3:147124981-147127681:+	na	na	na	na	na	na	NA	na	na	na	na	na	na	NA	na	na	na	na	na	na	NA	147125931	147126763	0.14	0.36	hypo	3.68015e-24	2.49986e-23	147126961	147127629	0.06	0.46	hypo	1.73815e-129	1.64803e-127	na	na	na	na	na	na	NA	147126684	147126763	0.09
1	0	AIF1L	yes	AIF1L;NM_001185095;chr9:133969663-133972363:+	na	na	na	na	na	na	NA	na	na	na	na	na	na	NA	na	na	na	na	na	na	NA	na	na	na	na	na	na	NA	133970508	133970775	0.52	0.24	hyper	9.15749e-10	1.24448e-09	na	na	na	na	na	na	NA	na	na	na
1	1	ARMCX2	no	ARMCX2;NM_014782;chrX:100914363-100917063:-	na	na	na	na	na	na	NA	na	na	na	na	na	na	NA	na	na	na	na	na	na	NA	100914483	100914679	0.01	0.3	hypo	8.67464e-22	4.70089e-21	100915671	100916896	0.82	0.36	hyper	1.13353e-25	5.23909e-25	na	na	na	na	na	na	NA	na	na	na
1	0	POU3F2	yes	POU3F2;NM_005604;chr6:99280380-99283080:+	na	na	na	na	na	na	NA	na	na	na	na	na	na	NA	na	na	na	na	na	na	NA	na	na	na	na	na	na	NA	na	na	na	na	na	na	NA	na	na	na	na	na	na	NA	99281392	99281464	0.39
2	0	HRH2	no	HRH2;NM_022304;chr5:175106264-175108964:+	175106875	175107249	0.47	0.25	hyper	9.27363e-19	2.6883e-18	na	na	na	na	na	na	NA	na	na	na	na	na	na	NA	na	na	na	na	na	na	NA	na	na	na	na	na	na	NA	175107591	175107772	0.59	0.34	hyper	2.67594e-10	3.74412e-10	na	na	na
1	0	HHATL	no	HHATL;NR_027753;chr3:42742513-42745213:-	na	na	na	na	na	na	NA	na	na	na	na	na	na	NA	na	na	na	na	na	na	NA	42743829	42744236	0.63	0.24	hyper	9.23902e-21	4.66738e-20	na	na	na	na	na	na	NA	na	na	na	na	na	na	NA	na	na	na
0	2	DUS3L	yes	DUS3L;NM_001161619;chr19:5790749-5793449:-	na	na	na	na	na	na	NA	na	na	na	na	na	na	NA	5791348	5791495	0.19	0.47	hypo	2.94754e-10	4.26725e-10	na	na	na	na	na	na	NA	na	na	na	na	na	na	NA	5791473	5791757	0.39	0.69	hypo	3.82042e-09	4.80662e-09	na	na	na
0	1	EPHA6	yes	EPHA6;NM_001080448;chr3:96531225-96533925:+	96531529	96531947	0.14	0.37	hypo	1.12966e-24	5.00943e-24	na	na	na	na	na	na	NA	na	na	na	na	na	na	NA	na	na	na	na	na	na	NA	na	na	na	na	na	na	NA	na	na	na	na	na	na	NA	na	na	na
1	0	C12orf44	yes	C12orf44;NM_001098673;chr12:52461558-52464258:+	na	na	na	na	na	na	NA	na	na	na	na	na	na	NA	na	na	na	na	na	na	NA	na	na	na	na	na	na	NA	52462345	52462597	0.46	0.19	hyper	2.74854e-23	1.12546e-22	na	na	na	na	na	na	NA	na	na	na
1	0	KRBA2	no	KRBA2;NM_213597;chr17:8274358-8277058:-	na	na	na	na	na	na	NA	8276435	8276564	0.54	0.1	hyper	3.24187e-07	3.54927e-07	na	na	na	na	na	na	NA	na	na	na	na	na	na	NA	na	na	na	na	na	na	NA	na	na	na	na	na	na	NA	na	na	na
1	0	S100PBP	yes	S100PBP;NM_001017406;chr1:33280976-33283676:+	na	na	na	na	na	na	NA	na	na	na	na	na	na	NA	na	na	na	na	na	na	NA	na	na	na	na	na	na	NA	na	na	na	na	na	na	NA	na	na	na	na	na	na	NA	33281626	33282080	0.47
1	1	CD7	yes	CD7;NM_006137;chr17:80274980-80277680:-	na	na	na	na	na	na	NA	na	na	na	na	na	na	NA	na	na	na	na	na	na	NA	80276951	80276991	0.87	0.62	hyper	1.24425e-45	3.33109e-44	na	na	na	na	na	na	NA	80277171	80277285	0.53	0.81	hypo	2.20468e-48	3.135e-47	na	na	na
1	0	KRTAP5-4	no	KRTAP5-4;NM_001012709;chr11:1642868-1645568:-	na	na	na	na	na	na	NA	na	na	na	na	na	na	NA	na	na	na	na	na	na	NA	1644916	1645097	0.63	0.28	hyper	8.36682e-17	2.85935e-16	na	na	na	na	na	na	NA	na	na	na	na	na	na	NA	na	na	na
1	0	KRT13	no	KRT13;NM_002274;chr17:39661365-39664065:-	39662795	39663215	0.42	0.19	hyper	2.15643e-08	2.47671e-08	na	na	na	na	na	na	NA	na	na	na	na	na	na	NA	na	na	na	na	na	na	NA	na	na	na	na	na	na	NA	na	na	na	na	na	na	NA	na	na	na
3	0	DPH3B	no	DPH3B;NM_080750;chr20:61474276-61476976:+	61475012	61475190	0.58	0.33	hyper	2.57228e-11	3.78966e-11	61475127	61475242	0.51	0.18	hyper	2.56844e-12	4.49906e-12	na	na	na	na	na	na	NA	61475042	61475182	0.54	0.31	hyper	9.63251e-07	1.05787e-06	na	na	na	na	na	na	NA	na	na	na	na	na	na	NA	na	na	na
1	0	DDC	no	DDC;NM_000790;chr7:50628268-50630968:-	na	na	na	na	na	na	NA	na	na	na	na	na	na	NA	na	na	na	na	na	na	NA	na	na	na	na	na	na	NA	na	na	na	na	na	na	NA	50628677	50629067	0.38	0.16	hyper	2.13953e-06	2.29718e-06	na	na	na
0	1	PTGER2	yes	PTGER2;NM_000956;chr14:52778816-52781516:+	na	na	na	na	na	na	NA	na	na	na	na	na	na	NA	na	na	na	na	na	na	NA	na	na	na	na	na	na	NA	52780348	52780545	0.39	0.6	hypo	6.79544e-12	1.12429e-11	na	na	na	na	na	na	NA	na	na	na
0	1	MFSD4	yes	MFSD4;NM_181644;chr1:205535912-205538612:+	na	na	na	na	na	na	NA	205537680	205537837	0.1	0.5	hypo	1.5459e-18	4.95863e-18	na	na	na	na	na	na	NA	na	na	na	na	na	na	NA	na	na	na	na	na	na	NA	na	na	na	na	na	na	NA	na	na	na
1	0	GYLTL1B	yes	GYLTL1B;NM_152312;chr11:45940996-45943696:+	na	na	na	na	na	na	NA	45943131	45943329	0.36	0.11	hyper	1.99766e-06	2.1048e-06	na	na	na	na	na	na	NA	na	na	na	na	na	na	NA	na	na	na	na	na	na	NA	na	na	na	na	na	na	NA	na	na	na
1	0	GPR141	no	GPR141;NM_181791;chr7:37777796-37780496:+	na	na	na	na	na	na	NA	37780137	37780456	0.85	0.61	hyper	1.41709e-14	3.01959e-14	na	na	na	na	na	na	NA	na	na	na	na	na	na	NA	na	na	na	na	na	na	NA	na	na	na	na	na	na	NA	na	na	na
1	0	C11orf36	yes	C11orf36;NR_027138;chr11:3237362-3240062:+	3239683	3239776	0.42	0.11	hyper	2.83789e-13	5.01685e-13	na	na	na	na	na	na	NA	na	na	na	na	na	na	NA	na	na	na	na	na	na	NA	na	na	na	na	na	na	NA	na	na	na	na	na	na	NA	na	na	na
1	0	GATA3	yes	GATA3;NM_001002295;chr10:8094467-8097167:+	na	na	na	na	na	na	NA	na	na	na	na	na	na	NA	na	na	na	na	na	na	NA	8094513	8094679	0.55	0.26	hyper	4.62357e-21	2.37428e-20	na	na	na	na	na	na	NA	na	na	na	na	na	na	NA	na	na	na
1	0	MAGED1	no	MAGED1;NM_001005332;chrX:51543955-51546655:+	na	na	na	na	na	na	NA	na	na	na	na	na	na	NA	na	na	na	na	na	na	NA	na	na	na	na	na	na	NA	na	na	na	na	na	na	NA	na	na	na	na	na	na	NA	51546021	51546515	0.36
0	1	MAGEL2	no	MAGEL2;NM_019066;chr15:23892493-23895193:-	na	na	na	na	na	na	NA	na	na	na	na	na	na	NA	na	na	na	na	na	na	NA	na	na	na	na	na	na	NA	na	na	na	na	na	na	NA	23892798	23892923	0.11	0.39	hypo	1.83349e-17	4.575e-17	na	na	na
1	0	GJB1	no	GJB1;NM_001097642;chrX:70432862-70435562:+	na	na	na	na	na	na	NA	na	na	na	na	na	na	NA	na	na	na	na	na	na	NA	na	na	na	na	na	na	NA	na	na	na	na	na	na	NA	na	na	na	na	na	na	NA	70433752	70433836	0.91
0	1	VCAM1	no	VCAM1;NM_001078;chr1:101183097-101185797:+	na	na	na	na	na	na	NA	na	na	na	na	na	na	NA	na	na	na	na	na	na	NA	101184918	101185312	0.23	0.45	hypo	8.1064e-10	1.21036e-09	na	na	na	na	na	na	NA	na	na	na	na	na	na	NA	na	na	na
1	0	PCDHGA12	no	PCDHGA12;NM_003735;chr5:140807958-140810658:+	na	na	na	na	na	na	NA	na	na	na	na	na	na	NA	na	na	na	na	na	na	NA	na	na	na	na	na	na	NA	140808068	140808721	0.82	0.57	hyper	3.34068e-13	6.20286e-13	na	na	na	na	na	na	NA	na	na	na
1	0	EID3	yes	EID3;NM_001008394;chr12:104695349-104698049:+	na	na	na	na	na	na	NA	na	na	na	na	na	na	NA	na	na	na	na	na	na	NA	na	na	na	na	na	na	NA	na	na	na	na	na	na	NA	na	na	na	na	na	na	NA	104697595	104697811	0.51
0	1	WDR93	yes	WDR93;NM_020212;chr15:90231828-90234528:+	na	na	na	na	na	na	NA	90234028	90234189	0.01	0.3	hypo	9.87391e-21	4.10116e-20	na	na	na	na	na	na	NA	na	na	na	na	na	na	NA	na	na	na	na	na	na	NA	na	na	na	na	na	na	NA	na	na	na
1	0	HES3	yes	HES3;NM_001024598;chr1:6302052-6304752:+	na	na	na	na	na	na	NA	na	na	na	na	na	na	NA	na	na	na	na	na	na	NA	na	na	na	na	na	na	NA	na	na	na	na	na	na	NA	na	na	na	na	na	na	NA	6304144	6304421	0.44
0	1	NRG1	yes	NRG1;NM_013962;chr8:31495068-31497768:+	31496449	31496660	0.1	0.31	hypo	3.30467e-39	3.70452e-38	na	na	na	na	na	na	NA	na	na	na	na	na	na	NA	na	na	na	na	na	na	NA	na	na	na	na	na	na	NA	na	na	na	na	na	na	NA	na	na	na
0	1	2014-03-01	yes	MARCH1;NM_001166373;chr4:165303907-165306607:-	165305308	165305459	0.16	0.41	hypo	1.60309e-06	1.65961e-06	na	na	na	na	na	na	NA	na	na	na	na	na	na	NA	na	na	na	na	na	na	NA	na	na	na	na	na	na	NA	na	na	na	na	na	na	NA	na	na	na
1	0	VCAN	no	VCAN;NM_001126336;chr5:82765293-82767993:+	na	na	na	na	na	na	NA	na	na	na	na	na	na	NA	na	na	na	na	na	na	NA	na	na	na	na	na	na	NA	82767728	82767779	0.39	0.11	hyper	1.45711e-09	1.9321e-09	na	na	na	na	na	na	NA	na	na	na
1	1	ZNF560	yes	ZNF560;NM_152476;chr19:9608779-9611479:-	na	na	na	na	na	na	NA	na	na	na	na	na	na	NA	9609576	9609867	0.43	0.19	hyper	1.98205e-13	3.86708e-13	9608805	9609175	0.08	0.29	hypo	2.94991e-32	3.58218e-31	na	na	na	na	na	na	NA	na	na	na	na	na	na	NA	na	na	na
1	0	CA12	yes	CA12;NM_001218;chr15:63673575-63676275:-	na	na	na	na	na	na	NA	na	na	na	na	na	na	NA	na	na	na	na	na	na	NA	na	na	na	na	na	na	NA	na	na	na	na	na	na	NA	na	na	na	na	na	na	NA	63674509	63674588	0.5
0	2	SP8	no	SP8;NM_182700;chr7:20826008-20828708:-	20827666	20828465	0.1	0.31	hypo	7.80915e-29	4.89708e-28	na	na	na	na	na	na	NA	na	na	na	na	na	na	NA	na	na	na	na	na	na	NA	20828138	20828581	0.27	0.61	hypo	3.99351e-32	2.72719e-31	na	na	na	na	na	na	NA	na	na	na
0	1	KIAA1045	yes	KIAA1045;NM_015297;chr9:34955992-34958692:+	na	na	na	na	na	na	NA	na	na	na	na	na	na	NA	na	na	na	na	na	na	NA	34958368	34958471	0.12	0.45	hypo	2.79178e-10	4.4325e-10	na	na	na	na	na	na	NA	na	na	na	na	na	na	NA	na	na	na
1	0	ECHS1	yes	ECHS1;NM_004092;chr10:135186408-135189108:-	na	na	na	na	na	na	NA	na	na	na	na	na	na	NA	na	na	na	na	na	na	NA	na	na	na	na	na	na	NA	na	na	na	na	na	na	NA	135187741	135188031	0.97	0.65	hyper	7.26499e-10	9.78298e-10	na	na	na
0	1	ANKRD53	yes	ANKRD53;NM_001115116;chr2:71203375-71206075:+	na	na	na	na	na	na	NA	71205727	71205858	0.11	0.69	hypo	2.50494e-21	1.09545e-20	na	na	na	na	na	na	NA	na	na	na	na	na	na	NA	na	na	na	na	na	na	NA	na	na	na	na	na	na	NA	na	na	na
1	1	PHEX	no	PHEX;NM_000444;chrX:22048721-22051421:+	na	na	na	na	na	na	NA	na	na	na	na	na	na	NA	na	na	na	na	na	na	NA	na	na	na	na	na	na	NA	na	na	na	na	na	na	NA	22050814	22051262	0.44	0.65	hypo	1.61962e-09	2.08442e-09	22050814	22051100	0.75
2	0	AMZ1	yes	AMZ1;NM_133463;chr7:2716963-2719663:+	na	na	na	na	na	na	NA	na	na	na	na	na	na	NA	na	na	na	na	na	na	NA	2718916	2719476	0.67	0.37	hyper	2.88195e-48	8.10514e-47	2718964	2719586	0.75	0.46	hyper	9.89521e-41	1.13167e-39	na	na	na	na	na	na	NA	na	na	na
3	0	HNF4A	no	HNF4A;NM_001030003;chr20:42982241-42984941:+	42984426	42984579	0.5	0.29	hyper	4.67549e-07	4.94276e-07	42983685	42984276	0.5	0.23	hyper	1.20564e-11	1.97925e-11	na	na	na	na	na	na	NA	na	na	na	na	na	na	NA	42984243	42984362	0.69	0.28	hyper	1.58963e-10	2.32196e-10	na	na	na	na	na	na	NA	na	na	na
2	0	LRTM2	no	LRTM2;NM_001039029;chr12:1927233-1929933:+	na	na	na	na	na	na	NA	na	na	na	na	na	na	NA	na	na	na	na	na	na	NA	1928298	1928538	0.61	0.39	hyper	3.1973e-05	3.28333e-05	1928678	1928752	0.72	0.23	hyper	7.97312e-23	3.1453e-22	na	na	na	na	na	na	NA	na	na	na
0	2	SLC25A2	yes	SLC25A2;NM_031947;chr5:140683112-140685812:-	140683584	140683634	0.49	0.85	hypo	9.13317e-07	9.55561e-07	na	na	na	na	na	na	NA	na	na	na	na	na	na	NA	140683875	140684274	0.63	0.88	hypo	1.55938e-19	6.98455e-19	na	na	na	na	na	na	NA	na	na	na	na	na	na	NA	na	na	na
2	1	ADRA2B	yes	ADRA2B;NM_000682;chr2:96781388-96784088:-	96781595	96781672	0.71	0.38	hyper	1.92486e-10	2.63574e-10	na	na	na	na	na	na	NA	na	na	na	na	na	na	NA	na	na	na	na	na	na	NA	na	na	na	na	na	na	NA	96781468	96781798	0.37	0.65	hypo	1.62897e-13	2.9971e-13	96781457	96781560	0.69
1	0	POTEG	no	POTEG;NM_001005356;chr14:19551165-19553865:+	19552748	19552763	0.36	0.12	hyper	2.45631e-08	2.80223e-08	na	na	na	na	na	na	NA	na	na	na	na	na	na	NA	na	na	na	na	na	na	NA	na	na	na	na	na	na	NA	na	na	na	na	na	na	NA	na	na	na
1	0	SLC5A9	no	SLC5A9;NM_001011547;chr1:48686157-48688857:+	na	na	na	na	na	na	NA	na	na	na	na	na	na	NA	na	na	na	na	na	na	NA	na	na	na	na	na	na	NA	48687989	48688549	0.91	0.66	hyper	7.499e-36	6.54276e-35	na	na	na	na	na	na	NA	na	na	na
1	0	GORASP2	yes	GORASP2;NM_015530;chr2:171783511-171786211:+	na	na	na	na	na	na	NA	na	na	na	na	na	na	NA	na	na	na	na	na	na	NA	na	na	na	na	na	na	NA	171784675	171785077	0.34	0.09	hyper	2.60276e-16	6.36089e-16	na	na	na	na	na	na	NA	na	na	na
1	0	METTL3	yes	METTL3;NM_019852;chr14:21978957-21981657:-	na	na	na	na	na	na	NA	na	na	na	na	na	na	NA	na	na	na	na	na	na	NA	na	na	na	na	na	na	NA	21980246	21980428	0.79	0.58	hyper	1.09781e-25	5.13592e-25	na	na	na	na	na	na	NA	na	na	na
1	0	NNAT	yes	NNAT;NM_005386;chr20:36147407-36150107:+	na	na	na	na	na	na	NA	na	na	na	na	na	na	NA	na	na	na	na	na	na	NA	na	na	na	na	na	na	NA	na	na	na	na	na	na	NA	36147586	36147986	0.81	0.61	hyper	5.86505e-05	5.98551e-05	na	na	na
0	1	COX7A2	no	COX7A2;NM_001865;chr6:75953144-75955844:-	na	na	na	na	na	na	NA	na	na	na	na	na	na	NA	na	na	na	na	na	na	NA	na	na	na	na	na	na	NA	75953829	75954264	0.11	0.42	hypo	2.76332e-32	1.94668e-31	na	na	na	na	na	na	NA	na	na	na
2	0	VPS35	yes	VPS35;NM_018206;chr16:46722644-46725344:-	na	na	na	na	na	na	NA	46724790	46725251	0.49	0.22	hyper	6.79732e-16	1.67795e-15	46724879	46724958	0.65	0.39	hyper	1.14903e-07	1.32938e-07	na	na	na	na	na	na	NA	na	na	na	na	na	na	NA	na	na	na	na	na	na	NA	na	na	na
1	0	MLNR	yes	MLNR;NM_001507;chr13:49792274-49794974:+	49793613	49793859	0.54	0.33	hyper	2.62283e-08	2.97961e-08	na	na	na	na	na	na	NA	na	na	na	na	na	na	NA	na	na	na	na	na	na	NA	na	na	na	na	na	na	NA	na	na	na	na	na	na	NA	na	na	na
1	0	HIGD1C	no	HIGD1C;NM_001109619;chr12:51345582-51348282:+	51346241	51346579	0.8	0.45	hyper	2.03752e-58	6.45382e-57	na	na	na	na	na	na	NA	na	na	na	na	na	na	NA	na	na	na	na	na	na	NA	na	na	na	na	na	na	NA	na	na	na	na	na	na	NA	na	na	na
0	1	NDRG2	yes	NDRG2;NM_201538;chr14:21492764-21495464:-	na	na	na	na	na	na	NA	21494071	21494164	0.37	0.72	hypo	9.74807e-07	1.04279e-06	na	na	na	na	na	na	NA	na	na	na	na	na	na	NA	na	na	na	na	na	na	NA	na	na	na	na	na	na	NA	na	na	na
0	1	ZXDB	yes	ZXDB;NM_007157;chrX:57616069-57618769:+	57617561	57618145	0.12	0.37	hypo	4.50374e-25	2.10201e-24	na	na	na	na	na	na	NA	na	na	na	na	na	na	NA	na	na	na	na	na	na	NA	na	na	na	na	na	na	NA	na	na	na	na	na	na	NA	na	na	na
1	0	C7orf11	yes	C7orf11;NM_138701;chr7:40173751-40176451:-	na	na	na	na	na	na	NA	na	na	na	na	na	na	NA	na	na	na	na	na	na	NA	na	na	na	na	na	na	NA	na	na	na	na	na	na	NA	na	na	na	na	na	na	NA	40175535	40175948	0.66
1	0	FAM9A	yes	FAM9A;NM_001171186;chrX:8768878-8771578:-	na	na	na	na	na	na	NA	8769707	8770016	0.84	0.52	hyper	1.58652e-07	1.78782e-07	na	na	na	na	na	na	NA	na	na	na	na	na	na	NA	na	na	na	na	na	na	NA	na	na	na	na	na	na	NA	na	na	na
1	3	PDX1	yes	PDX1;NM_000209;chr13:28491968-28494668:+	na	na	na	na	na	na	NA	28492496	28492539	0.14	0.45	hypo	2.04169e-06	2.14067e-06	na	na	na	na	na	na	NA	28493189	28493427	0.34	0.65	hypo	5.94639e-12	1.16439e-11	28492953	28493024	0.51	0.2	hyper	8.75451e-15	1.87137e-14	28492638	28492964	0.26	0.56	hypo	1.50072e-15	3.16667e-15	na	na	na
0	1	DENND3	yes	DENND3;NM_014957;chr8:142136520-142139220:+	na	na	na	na	na	na	NA	na	na	na	na	na	na	NA	na	na	na	na	na	na	NA	na	na	na	na	na	na	NA	na	na	na	na	na	na	NA	na	na	na	na	na	na	NA	142138228	142138474	0.01
2	0	DAZ2	yes	DAZ2;NM_001005785;chrY:25363422-25366122:+	na	na	na	na	na	na	NA	25363556	25365505	0.69	0.38	hyper	1.33111e-93	9.6159e-92	na	na	na	na	na	na	NA	na	na	na	na	na	na	NA	25363555	25365587	0.7	0.44	hyper	2.9795e-86	1.09763e-84	na	na	na	na	na	na	NA	na	na	na
1	0	LASS6	yes	LASS6;NM_203463;chr2:169310635-169313335:+	na	na	na	na	na	na	NA	na	na	na	na	na	na	NA	na	na	na	na	na	na	NA	na	na	na	na	na	na	NA	na	na	na	na	na	na	NA	na	na	na	na	na	na	NA	169313112	169313256	0.42
0	2	ZFHX4	no	ZFHX4;NM_024721;chr8:77591315-77594015:+	na	na	na	na	na	na	NA	na	na	na	na	na	na	NA	na	na	na	na	na	na	NA	na	na	na	na	na	na	NA	77593219	77593242	0.09	0.39	hypo	2.8835e-22	1.09111e-21	77593190	77593336	0.02	0.25	hypo	5.61458e-64	1.387e-62	na	na	na
1	0	PVALB	no	PVALB;NM_002854;chr22:37215017-37217717:-	37217097	37217646	0.6	0.26	hyper	1.06898e-40	1.37911e-39	na	na	na	na	na	na	NA	na	na	na	na	na	na	NA	na	na	na	na	na	na	NA	na	na	na	na	na	na	NA	na	na	na	na	na	na	NA	na	na	na
0	1	EVI5L	no	EVI5L;NM_145245;chr19:7892961-7895661:+	na	na	na	na	na	na	NA	7893225	7893324	0.48	0.76	hypo	2.07061e-06	2.169e-06	na	na	na	na	na	na	NA	na	na	na	na	na	na	NA	na	na	na	na	na	na	NA	na	na	na	na	na	na	NA	na	na	na
2	5	FOXG1	yes	FOXG1;NM_005249;chr14:29234087-29236787:+	29235196	29235278	0.24	0.45	hypo	1.23534e-07	1.35061e-07	29235092	29235163	0.23	0.5	hypo	1.94412e-11	3.13785e-11	29235162	29235328	0.73	0.52	hyper	1.31113e-09	1.77622e-09	29234970	29235547	0.26	0.5	hypo	3.07036e-25	2.32612e-24	29234769	29235244	0.26	0.51	hypo	3.89574e-32	2.69344e-31	29234607	29235218	0.23	0.48	hypo	3.16278e-40	3.05288e-39	29236383	29236587	0.36
0	2	SNTG2	yes	SNTG2;NM_018968;chr2:944354-947054:+	na	na	na	na	na	na	NA	na	na	na	na	na	na	NA	na	na	na	na	na	na	NA	945441	945571	0.06	0.38	hypo	1.75486e-26	1.45669e-25	946856	946930	0.21	0.57	hypo	2.57712e-12	4.42e-12	na	na	na	na	na	na	NA	na	na	na
1	0	HMOX1	yes	HMOX1;NM_002133;chr22:35774860-35777560:+	35775477	35776184	0.48	0.25	hyper	2.63995e-08	2.99746e-08	na	na	na	na	na	na	NA	na	na	na	na	na	na	NA	na	na	na	na	na	na	NA	na	na	na	na	na	na	NA	na	na	na	na	na	na	NA	na	na	na
1	0	TUSC3	yes	TUSC3;NM_006765;chr8:15395530-15398230:+	na	na	na	na	na	na	NA	na	na	na	na	na	na	NA	na	na	na	na	na	na	NA	na	na	na	na	na	na	NA	15397874	15398053	0.61	0.2	hyper	9.46119e-16	2.23999e-15	na	na	na	na	na	na	NA	na	na	na
0	1	EMD	yes	EMD;NM_000117;chrX:153605397-153608097:+	na	na	na	na	na	na	NA	na	na	na	na	na	na	NA	na	na	na	na	na	na	NA	na	na	na	na	na	na	NA	na	na	na	na	na	na	NA	na	na	na	na	na	na	NA	153606439	153606568	0.08
0	1	NOL3	yes	NOL3;NM_001185058;chr16:67202205-67204905:+	67203514	67203694	0.36	0.59	hypo	9.20365e-06	9.3614e-06	na	na	na	na	na	na	NA	na	na	na	na	na	na	NA	na	na	na	na	na	na	NA	na	na	na	na	na	na	NA	na	na	na	na	na	na	NA	na	na	na
1	0	TRIM29	yes	TRIM29;NM_012101;chr11:120008363-120011063:-	na	na	na	na	na	na	NA	na	na	na	na	na	na	NA	na	na	na	na	na	na	NA	na	na	na	na	na	na	NA	120008421	120008811	0.33	0.1	hyper	2.10828e-35	1.81679e-34	na	na	na	na	na	na	NA	na	na	na
1	0	RAB39B	yes	RAB39B;NM_171998;chrX:154493352-154496052:-	na	na	na	na	na	na	NA	na	na	na	na	na	na	NA	154494343	154494788	0.65	0.35	hyper	0.00276304	0.00276304	na	na	na	na	na	na	NA	na	na	na	na	na	na	NA	na	na	na	na	na	na	NA	na	na	na
0	1	CCDC40	yes	CCDC40;NM_017950;chr17:78008235-78010935:+	78008247	78008387	0.54	0.8	hypo	2.72695e-09	3.32764e-09	na	na	na	na	na	na	NA	na	na	na	na	na	na	NA	na	na	na	na	na	na	NA	na	na	na	na	na	na	NA	na	na	na	na	na	na	NA	na	na	na
0	1	VMO1	yes	VMO1;NM_001144939;chr17:4689229-4691929:-	4689420	4689527	0.27	0.59	hypo	5.91406e-13	1.02322e-12	na	na	na	na	na	na	NA	na	na	na	na	na	na	NA	na	na	na	na	na	na	NA	na	na	na	na	na	na	NA	na	na	na	na	na	na	NA	na	na	na
0	1	ANKS1B	no	ANKS1B;NM_020140;chr12:99547972-99550672:-	99548437	99548628	0.36	0.63	hypo	3.94028e-11	5.72493e-11	na	na	na	na	na	na	NA	na	na	na	na	na	na	NA	na	na	na	na	na	na	NA	na	na	na	na	na	na	NA	na	na	na	na	na	na	NA	na	na	na
0	1	UPRT	no	UPRT;NM_145052;chrX:74491694-74494394:+	na	na	na	na	na	na	NA	na	na	na	na	na	na	NA	na	na	na	na	na	na	NA	74494077	74494271	0.04	0.26	hypo	4.60711e-24	3.06125e-23	na	na	na	na	na	na	NA	na	na	na	na	na	na	NA	na	na	na
1	0	SPACA5	no	SPACA5;NM_205856;chrX:47984403-47987103:+	na	na	na	na	na	na	NA	na	na	na	na	na	na	NA	na	na	na	na	na	na	NA	47985702	47986734	0.6	0.3	hyper	5.94031e-18	2.30957e-17	na	na	na	na	na	na	NA	na	na	na	na	na	na	NA	na	na	na
1	0	COL6A2	yes	COL6A2;NM_001849;chr21:47515833-47518533:+	na	na	na	na	na	na	NA	na	na	na	na	na	na	NA	na	na	na	na	na	na	NA	47516290	47516494	0.64	0.37	hyper	2.22689e-06	2.38755e-06	na	na	na	na	na	na	NA	na	na	na	na	na	na	NA	na	na	na
0	1	LRCH2	yes	LRCH2;NM_020871;chrX:114468135-114470835:-	na	na	na	na	na	na	NA	na	na	na	na	na	na	NA	na	na	na	na	na	na	NA	na	na	na	na	na	na	NA	na	na	na	na	na	na	NA	114468562	114468675	0.02	0.43	hypo	7.6313e-22	2.71819e-21	na	na	na
0	1	ZNF644	yes	ZNF644;NM_016620;chr1:91486530-91489230:-	91488181	91488438	0.65	0.88	hypo	5.2034e-08	5.8e-08	na	na	na	na	na	na	NA	na	na	na	na	na	na	NA	na	na	na	na	na	na	NA	na	na	na	na	na	na	NA	na	na	na	na	na	na	NA	na	na	na
1	3	RBMXL2	yes	RBMXL2;NM_014469;chr11:7107965-7110665:+	7110371	7110429	0.79	0.51	hyper	3.17857e-12	5.19549e-12	na	na	na	na	na	na	NA	7110235	7110456	0.42	0.65	hypo	1.25137e-14	2.62112e-14	na	na	na	na	na	na	NA	7110148	7110402	0.46	0.74	hypo	6.72102e-22	2.51715e-21	7110266	7110618	0.44	0.75	hypo	1.23661e-30	7.85333e-30	na	na	na
1	0	MSLN	no	MSLN;NM_005823;chr16:808565-811265:+	na	na	na	na	na	na	NA	na	na	na	na	na	na	NA	809260	809592	0.74	0.53	hyper	2.41462e-13	4.62344e-13	na	na	na	na	na	na	NA	na	na	na	na	na	na	NA	na	na	na	na	na	na	NA	na	na	na
1	0	ABR	yes	ABR;NM_021962;chr17:1082631-1085331:-	na	na	na	na	na	na	NA	na	na	na	na	na	na	NA	na	na	na	na	na	na	NA	na	na	na	na	na	na	NA	1082774	1082949	0.44	0.07	hyper	3.52756e-23	1.41842e-22	na	na	na	na	na	na	NA	na	na	na
1	0	HBQ1	yes	HBQ1;NM_005331;chr16:228135-230835:+	228317	228570	0.53	0.26	hyper	8.86199e-13	1.49119e-12	na	na	na	na	na	na	NA	na	na	na	na	na	na	NA	na	na	na	na	na	na	NA	na	na	na	na	na	na	NA	na	na	na	na	na	na	NA	na	na	na
1	0	VANGL2	yes	VANGL2;NM_020335;chr1:160368167-160370867:+	na	na	na	na	na	na	NA	na	na	na	na	na	na	NA	na	na	na	na	na	na	NA	na	na	na	na	na	na	NA	na	na	na	na	na	na	NA	160369630	160369765	0.45	0.11	hyper	2.65845e-11	4.15397e-11	na	na	na
1	0	BCL2L12	yes	BCL2L12;NM_001040668;chr19:50166199-50168899:+	na	na	na	na	na	na	NA	na	na	na	na	na	na	NA	na	na	na	na	na	na	NA	50166633	50166762	0.53	0.31	hyper	7.42779e-09	1.00254e-08	na	na	na	na	na	na	NA	na	na	na	na	na	na	NA	na	na	na
1	0	GSG1L	no	GSG1L;NM_144675;chr16:27898978-27901678:-	na	na	na	na	na	na	NA	na	na	na	na	na	na	NA	na	na	na	na	na	na	NA	27900557	27900929	0.5	0.25	hyper	6.2801e-14	1.51489e-13	na	na	na	na	na	na	NA	na	na	na	na	na	na	NA	na	na	na
2	0	MAGEA10	no	MAGEA10;NM_001011543;chrX:151306525-151309225:-	na	na	na	na	na	na	NA	151306986	151307053	0.66	0.13	hyper	1.32367e-09	1.72267e-09	na	na	na	na	na	na	NA	na	na	na	na	na	na	NA	151306632	151306985	0.62	0.15	hyper	3.46387e-13	6.38992e-13	na	na	na	na	na	na	NA	na	na	na
1	3	PCOLCE2	yes	PCOLCE2;NM_013363;chr3:142607545-142610245:-	142608671	142609639	0.17	0.59	hypo	2.09093e-56	6.32452e-55	na	na	na	na	na	na	NA	142608671	142609267	0.61	0.22	hyper	1.38387e-30	1.08984e-29	142608964	142609639	0.29	0.62	hypo	3.13248e-14	7.87162e-14	na	na	na	na	na	na	NA	na	na	na	na	na	na	NA	142608685	142609084	0.07
1	0	GIGYF2	yes	GIGYF2;NM_001103146;chr2:233559815-233562515:+	233560332	233560639	0.69	0.46	hyper	4.95832e-14	9.48396e-14	na	na	na	na	na	na	NA	na	na	na	na	na	na	NA	na	na	na	na	na	na	NA	na	na	na	na	na	na	NA	na	na	na	na	na	na	NA	na	na	na
1	0	OR10H1	yes	OR10H1;NM_013940;chr19:15918436-15921136:-	na	na	na	na	na	na	NA	15918691	15918805	0.59	0.35	hyper	1.66024e-16	4.49506e-16	na	na	na	na	na	na	NA	na	na	na	na	na	na	NA	na	na	na	na	na	na	NA	na	na	na	na	na	na	NA	na	na	na
3	0	KLK6	no	KLK6;NM_001012964;chr19:51471547-51474247:-	51472915	51473622	0.58	0.36	hyper	5.5778e-09	6.696e-09	51471811	51472777	0.39	0.17	hyper	1.45584e-15	3.54221e-15	na	na	na	na	na	na	NA	na	na	na	na	na	na	NA	na	na	na	na	na	na	NA	51471696	51471947	0.34	0.12	hyper	8.94964e-12	1.45342e-11	na	na	na
0	1	GJD2	yes	GJD2;NM_020660;chr15:35046189-35048889:-	na	na	na	na	na	na	NA	na	na	na	na	na	na	NA	na	na	na	na	na	na	NA	na	na	na	na	na	na	NA	35046348	35046469	0.13	0.55	hypo	6.02711e-26	2.85564e-25	na	na	na	na	na	na	NA	na	na	na
1	0	CYP19A1	no	CYP19A1;NM_000103;chr15:51630295-51632995:-	51630549	51630771	0.56	0.34	hyper	9.3063e-09	1.09271e-08	na	na	na	na	na	na	NA	na	na	na	na	na	na	NA	na	na	na	na	na	na	NA	na	na	na	na	na	na	NA	na	na	na	na	na	na	NA	na	na	na
0	1	FEZF2	yes	FEZF2;NM_018008;chr3:62358690-62361390:-	na	na	na	na	na	na	NA	na	na	na	na	na	na	NA	na	na	na	na	na	na	NA	na	na	na	na	na	na	NA	na	na	na	na	na	na	NA	na	na	na	na	na	na	NA	62360511	62360622	0.22
0	1	LRRC14B	yes	LRRC14B;NM_001080478;chr5:189426-192126:+	na	na	na	na	na	na	NA	na	na	na	na	na	na	NA	191280	191486	0.1	0.33	hypo	2.76897e-05	2.84899e-05	na	na	na	na	na	na	NA	na	na	na	na	na	na	NA	na	na	na	na	na	na	NA	na	na	na
1	2	SNX32	yes	SNX32;NM_152760;chr11:65599210-65601910:+	65600845	65601111	0.49	0.17	hyper	1.93968e-26	1.03072e-25	na	na	na	na	na	na	NA	na	na	na	na	na	na	NA	65600901	65601128	0.2	0.58	hypo	6.38338e-17	2.23111e-16	na	na	na	na	na	na	NA	65600826	65600960	0.23	0.45	hypo	7.86276e-08	9.01449e-08	na	na	na
1	0	C5orf55	yes	C5orf55;NM_138464;chr5:442758-445458:-	na	na	na	na	na	na	NA	na	na	na	na	na	na	NA	na	na	na	na	na	na	NA	na	na	na	na	na	na	NA	444080	444177	0.41	0.16	hyper	4.87863e-12	8.10887e-12	na	na	na	na	na	na	NA	na	na	na
0	2	IRF7	yes	IRF7;NM_004031;chr11:615228-617928:-	615743	615862	0.06	0.47	hypo	7.24917e-12	1.12133e-11	na	na	na	na	na	na	NA	615930	616053	0.23	0.5	hypo	1.76776e-09	2.37022e-09	na	na	na	na	na	na	NA	na	na	na	na	na	na	NA	na	na	na	na	na	na	NA	na	na	na
1	0	IRX6	yes	IRX6;NM_024335;chr16:55356271-55358971:+	na	na	na	na	na	na	NA	na	na	na	na	na	na	NA	na	na	na	na	na	na	NA	na	na	na	na	na	na	NA	na	na	na	na	na	na	NA	na	na	na	na	na	na	NA	55358514	55358566	0.41
3	0	PRR21	no	PRR21;NM_001080835;chr2:240981899-240984599:-	240982776	240983361	0.41	0.2	hyper	7.41695e-39	7.94511e-38	240982214	240982365	0.65	0.39	hyper	4.48015e-25	2.55043e-24	na	na	na	na	na	na	NA	240983114	240983276	0.51	0.25	hyper	1.15072e-17	4.41331e-17	na	na	na	na	na	na	NA	na	na	na	na	na	na	NA	na	na	na
0	1	PRDM8	yes	PRDM8;NM_020226;chr4:81104224-81106924:+	na	na	na	na	na	na	NA	na	na	na	na	na	na	NA	na	na	na	na	na	na	NA	na	na	na	na	na	na	NA	na	na	na	na	na	na	NA	81106266	81106896	0.09	0.36	hypo	3.82181e-52	6.04833e-51	na	na	na
0	1	MAF	yes	MAF;NM_001031804;chr16:79634122-79636822:-	na	na	na	na	na	na	NA	na	na	na	na	na	na	NA	na	na	na	na	na	na	NA	na	na	na	na	na	na	NA	79634840	79635284	0.08	0.3	hypo	2.6288e-42	3.28998e-41	na	na	na	na	na	na	NA	na	na	na
1	1	KALRN	no	KALRN;NM_001024660;chr3:123811358-123814058:+	na	na	na	na	na	na	NA	123813454	123813748	0.58	0.36	hyper	1.01087e-36	1.0899e-35	na	na	na	na	na	na	NA	na	na	na	na	na	na	NA	na	na	na	na	na	na	NA	123813427	123813511	0.26	0.5	hypo	1.69083e-11	2.69832e-11	na	na	na
2	1	GNG11	no	GNG11;NM_004126;chr7:93548816-93551516:+	na	na	na	na	na	na	NA	na	na	na	na	na	na	NA	na	na	na	na	na	na	NA	na	na	na	na	na	na	NA	93548877	93549515	0.53	0.21	hyper	4.64703e-10	6.54554e-10	93551143	93551516	0.04	0.65	hypo	8.43321e-49	1.23208e-47	93548854	93549101	0.65
0	4	PAX9	yes	PAX9;NM_006194;chr14:37124573-37127273:+	na	na	na	na	na	na	NA	37126492	37127119	0.19	0.45	hypo	8.89002e-42	1.23605e-40	37126800	37127075	0.17	0.41	hypo	1.41671e-18	4.06466e-18	na	na	na	na	na	na	NA	37127000	37127211	0.27	0.6	hypo	3.27993e-17	8.62952e-17	na	na	na	na	na	na	NA	37126843	37126908	0.06
0	1	OR5F1	no	OR5F1;NM_003697;chr11:55761601-55764301:-	na	na	na	na	na	na	NA	na	na	na	na	na	na	NA	na	na	na	na	na	na	NA	na	na	na	na	na	na	NA	55761663	55761891	0.42	0.69	hypo	5.2981e-11	8.11524e-11	na	na	na	na	na	na	NA	na	na	na
0	1	SH3BP2	no	SH3BP2;NM_001145855;chr4:2811746-2814446:+	na	na	na	na	na	na	NA	na	na	na	na	na	na	NA	na	na	na	na	na	na	NA	2813423	2813792	0.61	0.81	hypo	3.96062e-08	4.91672e-08	na	na	na	na	na	na	NA	na	na	na	na	na	na	NA	na	na	na
1	0	NBLA00301	yes	NBLA00301;NR_003679;chr4:174449409-174452109:+	na	na	na	na	na	na	NA	na	na	na	na	na	na	NA	na	na	na	na	na	na	NA	na	na	na	na	na	na	NA	na	na	na	na	na	na	NA	na	na	na	na	na	na	NA	174451253	174451309	0.24
2	1	ADAM32	yes	ADAM32;NM_145004;chr8:38962850-38965550:+	na	na	na	na	na	na	NA	na	na	na	na	na	na	NA	38965263	38965492	0.69	0.26	hyper	1.84394e-10	2.71978e-10	na	na	na	na	na	na	NA	na	na	na	na	na	na	NA	38964326	38965405	0.3	0.84	hypo	7.69431e-103	4.87033e-101	38965217	38965422	0.91
0	1	LOC150776	yes	LOC150776;NR_026922;chr2:132248186-132250886:+	na	na	na	na	na	na	NA	na	na	na	na	na	na	NA	132248844	132249152	0.47	0.81	hypo	3.0487e-08	3.69139e-08	na	na	na	na	na	na	NA	na	na	na	na	na	na	NA	na	na	na	na	na	na	NA	na	na	na
2	0	GRIK4	no	GRIK4;NM_014619;chr11:120528828-120531528:+	120529480	120530168	0.63	0.3	hyper	3.2118e-19	9.75616e-19	na	na	na	na	na	na	NA	na	na	na	na	na	na	NA	120529431	120529859	0.51	0.23	hyper	2.01948e-09	2.88362e-09	na	na	na	na	na	na	NA	na	na	na	na	na	na	NA	na	na	na
1	0	OR7G2	no	OR7G2;NM_001005193;chr19:9213482-9216182:-	na	na	na	na	na	na	NA	na	na	na	na	na	na	NA	na	na	na	na	na	na	NA	na	na	na	na	na	na	NA	9213504	9214004	0.34	0.13	hyper	2.35693e-14	4.8144e-14	na	na	na	na	na	na	NA	na	na	na
2	1	RBM46	yes	RBM46;NM_144979;chr4:155700227-155702927:+	na	na	na	na	na	na	NA	na	na	na	na	na	na	NA	155702150	155702346	0.64	0.22	hyper	1.69074e-14	3.50303e-14	na	na	na	na	na	na	NA	na	na	na	na	na	na	NA	155702407	155702458	0.15	0.53	hypo	3.52267e-15	7.08975e-15	155702755	155702882	0.69
1	0	BAIAP3	yes	BAIAP3;NM_003933;chr16:1382463-1385163:+	1384672	1384908	0.39	0.11	hyper	8.87332e-13	1.49119e-12	na	na	na	na	na	na	NA	na	na	na	na	na	na	NA	na	na	na	na	na	na	NA	na	na	na	na	na	na	NA	na	na	na	na	na	na	NA	na	na	na
1	1	SLC46A2	yes	SLC46A2;NM_033051;chr9:115652693-115655393:-	na	na	na	na	na	na	NA	na	na	na	na	na	na	NA	115652774	115653150	0.55	0.29	hyper	1.79177e-29	1.29119e-28	na	na	na	na	na	na	NA	na	na	na	na	na	na	NA	115653035	115653089	0.05	0.46	hypo	2.57433e-23	1.01729e-22	na	na	na
1	0	S100B	no	S100B;NM_006272;chr21:48024535-48027235:-	na	na	na	na	na	na	NA	48025155	48025691	0.56	0.36	hyper	3.46975e-06	3.6098e-06	na	na	na	na	na	na	NA	na	na	na	na	na	na	NA	na	na	na	na	na	na	NA	na	na	na	na	na	na	NA	na	na	na
2	0	PLG	no	PLG;NM_000301;chr6:161121025-161123725:+	161122913	161123098	0.7	0.4	hyper	7.52757e-19	2.20205e-18	na	na	na	na	na	na	NA	161122525	161122937	0.61	0.4	hyper	2.9053e-06	3.08084e-06	na	na	na	na	na	na	NA	na	na	na	na	na	na	NA	na	na	na	na	na	na	NA	na	na	na
1	0	SALL3	yes	SALL3;NM_171999;chr18:76738075-76740775:+	na	na	na	na	na	na	NA	na	na	na	na	na	na	NA	76738619	76738717	0.56	0.12	hyper	2.83663e-09	3.75658e-09	na	na	na	na	na	na	NA	na	na	na	na	na	na	NA	na	na	na	na	na	na	NA	na	na	na
1	1	LRRC34	yes	LRRC34;NM_001172779;chr3:169530074-169532774:-	na	na	na	na	na	na	NA	na	na	na	na	na	na	NA	169531913	169532365	0.68	0.45	hyper	8.06485e-24	3.75902e-23	na	na	na	na	na	na	NA	169530621	169530735	0.2	0.57	hypo	3.21031e-14	6.48851e-14	na	na	na	na	na	na	NA	na	na	na
1	0	MFSD10	yes	MFSD10;NM_001120;chr4:2935464-2938164:-	na	na	na	na	na	na	NA	2937653	2937844	0.72	0.37	hyper	6.87221e-10	9.24955e-10	na	na	na	na	na	na	NA	na	na	na	na	na	na	NA	na	na	na	na	na	na	NA	na	na	na	na	na	na	NA	na	na	na
1	0	KDELR2	yes	KDELR2;NM_001100603;chr7:6523349-6526049:-	na	na	na	na	na	na	NA	6524641	6525115	0.45	0.14	hyper	2.50487e-19	8.86029e-19	na	na	na	na	na	na	NA	na	na	na	na	na	na	NA	na	na	na	na	na	na	NA	na	na	na	na	na	na	NA	na	na	na
1	0	LILRB5	no	LILRB5;NM_001081442;chr19:54760667-54763367:-	na	na	na	na	na	na	NA	na	na	na	na	na	na	NA	na	na	na	na	na	na	NA	54762654	54763057	0.64	0.34	hyper	1.71261e-66	7.21864e-65	na	na	na	na	na	na	NA	na	na	na	na	na	na	NA	na	na	na
1	1	KRTAP10-1	no	KRTAP10-1;NM_198691;chr21:45959578-45962278:-	na	na	na	na	na	na	NA	na	na	na	na	na	na	NA	na	na	na	na	na	na	NA	45960457	45960704	0.71	0.48	hyper	1.95682e-10	3.19989e-10	na	na	na	na	na	na	NA	na	na	na	na	na	na	NA	45960481	45960887	0.41
1	1	ARHGEF37	yes	ARHGEF37;NM_001001669;chr5:148958935-148961635:+	na	na	na	na	na	na	NA	na	na	na	na	na	na	NA	na	na	na	na	na	na	NA	148960577	148961487	0.07	0.32	hypo	2.74509e-93	2.03156e-91	na	na	na	na	na	na	NA	na	na	na	na	na	na	NA	148961145	148961628	0.35
0	1	CCDC48	yes	CCDC48;NM_024768;chr3:128718272-128720972:+	na	na	na	na	na	na	NA	na	na	na	na	na	na	NA	na	na	na	na	na	na	NA	na	na	na	na	na	na	NA	na	na	na	na	na	na	NA	128720144	128720338	0.01	0.47	hypo	6.7917e-30	4.12947e-29	na	na	na
1	0	CD70	yes	CD70;NM_001252;chr19:6590663-6593363:-	6592508	6592782	0.54	0.26	hyper	6.91507e-18	1.91124e-17	na	na	na	na	na	na	NA	na	na	na	na	na	na	NA	na	na	na	na	na	na	NA	na	na	na	na	na	na	NA	na	na	na	na	na	na	NA	na	na	na
2	0	NPY5R	yes	NPY5R;NM_006174;chr4:164262891-164265591:+	na	na	na	na	na	na	NA	na	na	na	na	na	na	NA	164265247	164265363	0.28	0.04	hyper	4.12925e-18	1.14581e-17	na	na	na	na	na	na	NA	na	na	na	na	na	na	NA	na	na	na	na	na	na	NA	164264861	164264985	0.47
1	0	ROBO4	no	ROBO4;NM_019055;chr11:124767331-124770031:-	na	na	na	na	na	na	NA	na	na	na	na	na	na	NA	na	na	na	na	na	na	NA	na	na	na	na	na	na	NA	na	na	na	na	na	na	NA	124767949	124768845	0.63	0.41	hyper	2.38019e-08	2.83215e-08	na	na	na
0	1	DIXDC1	yes	DIXDC1;NM_001037954;chr11:111805727-111808427:+	na	na	na	na	na	na	NA	111807980	111808181	0.12	0.39	hypo	3.56492e-14	7.35394e-14	na	na	na	na	na	na	NA	na	na	na	na	na	na	NA	na	na	na	na	na	na	NA	na	na	na	na	na	na	NA	na	na	na
1	1	GABRE	yes	GABRE;NM_004961;chrX:151142651-151145351:-	na	na	na	na	na	na	NA	na	na	na	na	na	na	NA	na	na	na	na	na	na	NA	na	na	na	na	na	na	NA	na	na	na	na	na	na	NA	151143101	151143168	0.05	0.5	hypo	5.83187e-20	1.77706e-19	151143549	151143717	0.4
0	1	TRANK1	yes	TRANK1;NM_014831;chr3:36986048-36988748:-	na	na	na	na	na	na	NA	na	na	na	na	na	na	NA	na	na	na	na	na	na	NA	na	na	na	na	na	na	NA	na	na	na	na	na	na	NA	36986589	36986746	0.09	0.34	hypo	5.56805e-23	2.1598e-22	na	na	na
0	1	NETO1	yes	NETO1;NM_138966;chr18:70534310-70537010:-	na	na	na	na	na	na	NA	na	na	na	na	na	na	NA	na	na	na	na	na	na	NA	na	na	na	na	na	na	NA	na	na	na	na	na	na	NA	70535709	70536129	0.19	0.61	hypo	2.85819e-26	1.34727e-25	na	na	na
0	1	WDR31	yes	WDR31;NM_001012361;chr9:116102067-116104767:-	na	na	na	na	na	na	NA	116103112	116103488	0.39	0.62	hypo	7.28108e-06	7.47648e-06	na	na	na	na	na	na	NA	na	na	na	na	na	na	NA	na	na	na	na	na	na	NA	na	na	na	na	na	na	NA	na	na	na
0	2	TNFRSF10B	yes	TNFRSF10B;NM_003842;chr8:22926200-22928900:-	na	na	na	na	na	na	NA	22926364	22927016	0.01	0.28	hypo	1.34459e-129	2.42205e-127	na	na	na	na	na	na	NA	na	na	na	na	na	na	NA	22926218	22927005	0.01	0.28	hypo	2.65824e-134	2.9393e-132	na	na	na	na	na	na	NA	na	na	na
2	0	LMO3	no	LMO3;NM_018640;chr12:16758931-16761631:-	na	na	na	na	na	na	NA	na	na	na	na	na	na	NA	16759191	16759286	0.27	0	hyper	7.61497e-11	1.16629e-10	16760881	16761419	0.67	0.35	hyper	7.6592e-24	5.03007e-23	na	na	na	na	na	na	NA	na	na	na	na	na	na	NA	na	na	na
1	0	FAM25A	no	FAM25A;NM_001146157;chr10:88777846-88780546:+	na	na	na	na	na	na	NA	88778947	88779164	0.44	0.23	hyper	2.03806e-09	2.61048e-09	na	na	na	na	na	na	NA	na	na	na	na	na	na	NA	na	na	na	na	na	na	NA	na	na	na	na	na	na	NA	na	na	na
0	1	PROK2	yes	PROK2;NM_001126128;chr3:71833857-71836557:-	71835634	71835998	0.28	0.52	hypo	5.25057e-09	6.34375e-09	na	na	na	na	na	na	NA	na	na	na	na	na	na	NA	na	na	na	na	na	na	NA	na	na	na	na	na	na	NA	na	na	na	na	na	na	NA	na	na	na
1	0	TNFAIP2	no	TNFAIP2;NM_006291;chr14:103590464-103593164:+	na	na	na	na	na	na	NA	na	na	na	na	na	na	NA	na	na	na	na	na	na	NA	na	na	na	na	na	na	NA	103592799	103593117	0.8	0.52	hyper	6.62792e-06	6.83622e-06	na	na	na	na	na	na	NA	na	na	na
1	0	AGAP11	yes	AGAP11;NM_133447;chr10:88728298-88730998:+	na	na	na	na	na	na	NA	na	na	na	na	na	na	NA	na	na	na	na	na	na	NA	88728774	88728882	0.51	0.17	hyper	1.87854e-11	3.46131e-11	na	na	na	na	na	na	NA	na	na	na	na	na	na	NA	na	na	na
1	1	HOXD9	yes	HOXD9;NM_014213;chr2:176985213-176987913:+	na	na	na	na	na	na	NA	na	na	na	na	na	na	NA	na	na	na	na	na	na	NA	na	na	na	na	na	na	NA	176986018	176986575	0.34	0.64	hypo	3.53567e-28	1.99462e-27	na	na	na	na	na	na	NA	176985984	176986640	0.44
1	1	MYOM2	no	MYOM2;NM_003970;chr8:1990958-1993658:+	na	na	na	na	na	na	NA	1991141	1991507	0.47	0.26	hyper	4.77055e-10	6.54404e-10	na	na	na	na	na	na	NA	na	na	na	na	na	na	NA	na	na	na	na	na	na	NA	na	na	na	na	na	na	NA	1991815	1992139	0.41
2	2	SSTR5	yes	SSTR5;NM_001053;chr16:1126581-1129281:+	1128070	1129057	0.62	0.3	hyper	1.49199e-42	2.07408e-41	1129171	1129277	0.51	0.73	hypo	0.000379872	0.000379872	na	na	na	na	na	na	NA	1128742	1128987	0.67	0.31	hyper	3.76009e-11	6.67315e-11	na	na	na	na	na	na	NA	na	na	na	na	na	na	NA	1128966	1129027	0.26
0	1	OTUD5	yes	OTUD5;NM_001136157;chrX:48814393-48817093:-	48815022	48815184	0.1	0.46	hypo	9.81209e-17	2.48282e-16	na	na	na	na	na	na	NA	na	na	na	na	na	na	NA	na	na	na	na	na	na	NA	na	na	na	na	na	na	NA	na	na	na	na	na	na	NA	na	na	na
1	0	WSB1	yes	WSB1;NM_015626;chr17:25618906-25621606:+	25619946	25620033	0.59	0.27	hyper	4.61427e-08	5.16676e-08	na	na	na	na	na	na	NA	na	na	na	na	na	na	NA	na	na	na	na	na	na	NA	na	na	na	na	na	na	NA	na	na	na	na	na	na	NA	na	na	na
1	0	TMEM211	no	TMEM211;NM_001001663;chr22:25334814-25337514:-	na	na	na	na	na	na	NA	na	na	na	na	na	na	NA	na	na	na	na	na	na	NA	na	na	na	na	na	na	NA	na	na	na	na	na	na	NA	25335889	25336084	0.41	0.2	hyper	1.175e-09	1.55818e-09	na	na	na
0	1	EPHA5	yes	EPHA5;NM_004439;chr4:66535153-66537853:-	na	na	na	na	na	na	NA	66536604	66536666	0.12	0.34	hypo	1.1501e-08	1.40448e-08	na	na	na	na	na	na	NA	na	na	na	na	na	na	NA	na	na	na	na	na	na	NA	na	na	na	na	na	na	NA	na	na	na
1	1	HDGFL1	yes	HDGFL1;NM_138574;chr6:22567478-22570178:+	na	na	na	na	na	na	NA	na	na	na	na	na	na	NA	22569653	22569687	0.7	0.45	hyper	1.96819e-06	2.09797e-06	na	na	na	na	na	na	NA	na	na	na	na	na	na	NA	22569933	22570034	0.46	0.69	hypo	4.35746e-07	4.77006e-07	na	na	na
1	0	CXorf21	no	CXorf21;NM_025159;chrX:30595533-30598233:-	na	na	na	na	na	na	NA	na	na	na	na	na	na	NA	na	na	na	na	na	na	NA	na	na	na	na	na	na	NA	na	na	na	na	na	na	NA	na	na	na	na	na	na	NA	30595663	30595986	0.58
2	1	C15orf56	yes	C15orf56;NM_001039905;chr15:40544610-40547310:-	na	na	na	na	na	na	NA	40545135	40545746	0.11	0.55	hypo	1.70408e-89	1.02425e-87	na	na	na	na	na	na	NA	na	na	na	na	na	na	NA	40545989	40546902	0.75	0.53	hyper	9.44712e-20	3.05627e-19	na	na	na	na	na	na	NA	40545186	40545747	0.36
1	1	ZNF578	yes	ZNF578;NM_001099694;chr19:52954629-52957329:+	na	na	na	na	na	na	NA	52955877	52956118	0.86	0.65	hyper	1.88158e-09	2.41858e-09	na	na	na	na	na	na	NA	52954701	52954789	0.09	0.45	hypo	8.10598e-07	8.9589e-07	na	na	na	na	na	na	NA	na	na	na	na	na	na	NA	na	na	na
0	1	DBN1	no	DBN1;NM_080881;chr5:176899371-176902071:-	na	na	na	na	na	na	NA	na	na	na	na	na	na	NA	na	na	na	na	na	na	NA	na	na	na	na	na	na	NA	na	na	na	na	na	na	NA	na	na	na	na	na	na	NA	176901363	176901661	0.51
1	0	H2AFB1	yes	H2AFB1;NM_001017990;chrX:154111117-154113817:+	na	na	na	na	na	na	NA	na	na	na	na	na	na	NA	154112859	154113751	0.92	0.72	hyper	1.24704e-72	6.7625e-71	na	na	na	na	na	na	NA	na	na	na	na	na	na	NA	na	na	na	na	na	na	NA	na	na	na
2	0	STK32C	yes	STK32C;NM_173575;chr10:134120977-134123677:-	134122995	134123378	0.53	0.26	hyper	3.66791e-21	1.22216e-20	na	na	na	na	na	na	NA	134122686	134122905	0.66	0.3	hyper	3.10531e-17	8.16752e-17	na	na	na	na	na	na	NA	na	na	na	na	na	na	NA	na	na	na	na	na	na	NA	na	na	na
1	0	PRRG3	yes	PRRG3;NM_024082;chrX:150861530-150864230:+	na	na	na	na	na	na	NA	150862405	150862751	0.6	0.31	hyper	1.74052e-07	1.94139e-07	na	na	na	na	na	na	NA	na	na	na	na	na	na	NA	na	na	na	na	na	na	NA	na	na	na	na	na	na	NA	na	na	na
1	0	NPHS2	yes	NPHS2;NM_014625;chr1:179544584-179547284:-	179545216	179545326	0.34	0.13	hyper	1.30205e-15	2.95686e-15	na	na	na	na	na	na	NA	na	na	na	na	na	na	NA	na	na	na	na	na	na	NA	na	na	na	na	na	na	NA	na	na	na	na	na	na	NA	na	na	na
1	0	CLEC18C	no	CLEC18C;NM_173619;chr16:70205728-70208428:+	na	na	na	na	na	na	NA	na	na	na	na	na	na	NA	na	na	na	na	na	na	NA	na	na	na	na	na	na	NA	na	na	na	na	na	na	NA	70208166	70208412	0.66	0.43	hyper	0.00143438	0.00143438	na	na	na
1	0	KRT85	yes	KRT85;NM_002283;chr12:52760809-52763509:-	52760961	52761043	0.62	0.41	hyper	5.76127e-07	6.05583e-07	na	na	na	na	na	na	NA	na	na	na	na	na	na	NA	na	na	na	na	na	na	NA	na	na	na	na	na	na	NA	na	na	na	na	na	na	NA	na	na	na
1	0	MUC1	yes	MUC1;NM_001018016;chr1:155162200-155164900:-	na	na	na	na	na	na	NA	na	na	na	na	na	na	NA	na	na	na	na	na	na	NA	155162682	155162871	0.49	0.19	hyper	1.40617e-10	2.32768e-10	na	na	na	na	na	na	NA	na	na	na	na	na	na	NA	na	na	na
0	1	NRK	yes	NRK;NM_198465;chrX:105064336-105067036:+	na	na	na	na	na	na	NA	na	na	na	na	na	na	NA	na	na	na	na	na	na	NA	105065673	105065760	0.1	0.37	hypo	9.66695e-14	2.27688e-13	na	na	na	na	na	na	NA	na	na	na	na	na	na	NA	na	na	na
2	0	TM7SF4	no	TM7SF4;NM_030788;chr8:105349854-105352554:+	105350114	105351092	0.51	0.3	hyper	1.47206e-06	1.52933e-06	na	na	na	na	na	na	NA	na	na	na	na	na	na	NA	na	na	na	na	na	na	NA	105351730	105352456	0.53	0.29	hyper	9.16829e-17	2.31168e-16	na	na	na	na	na	na	NA	na	na	na
1	0	DTNA	no	DTNA;NM_032980;chr18:32396102-32398802:+	na	na	na	na	na	na	NA	na	na	na	na	na	na	NA	na	na	na	na	na	na	NA	na	na	na	na	na	na	NA	32398024	32398247	0.6	0.18	hyper	7.59372e-38	7.40025e-37	na	na	na	na	na	na	NA	na	na	na
1	0	MIR1826	yes	MIR1826;NR_031727;chr16:33963308-33966008:+	33965435	33965583	0.49	0.13	hyper	2.17475e-05	2.19843e-05	na	na	na	na	na	na	NA	na	na	na	na	na	na	NA	na	na	na	na	na	na	NA	na	na	na	na	na	na	NA	na	na	na	na	na	na	NA	na	na	na
1	0	DCBLD1	yes	DCBLD1;NM_173674;chr6:117801620-117804320:+	na	na	na	na	na	na	NA	na	na	na	na	na	na	NA	117802547	117802725	0.54	0.32	hyper	3.28979e-10	4.72119e-10	na	na	na	na	na	na	NA	na	na	na	na	na	na	NA	na	na	na	na	na	na	NA	na	na	na
1	0	C15orf26	yes	C15orf26;NM_173528;chr15:81424444-81427144:+	81426669	81426768	0.39	0.11	hyper	4.6722e-22	1.66683e-21	na	na	na	na	na	na	NA	na	na	na	na	na	na	NA	na	na	na	na	na	na	NA	na	na	na	na	na	na	NA	na	na	na	na	na	na	NA	na	na	na
1	0	OR4D6	no	OR4D6;NM_001004708;chr11:59222234-59224934:+	na	na	na	na	na	na	NA	59222428	59222685	0.47	0.25	hyper	1.30926e-12	2.36192e-12	na	na	na	na	na	na	NA	na	na	na	na	na	na	NA	na	na	na	na	na	na	NA	na	na	na	na	na	na	NA	na	na	na
1	1	ITGA8	yes	ITGA8;NM_003638;chr10:15761270-15763970:-	na	na	na	na	na	na	NA	na	na	na	na	na	na	NA	15761550	15761704	0.4	0.12	hyper	4.27793e-22	1.69013e-21	na	na	na	na	na	na	NA	na	na	na	na	na	na	NA	15761701	15761765	0.32	0.57	hypo	9.92841e-05	0.000100535	na	na	na
1	0	SAR1B	yes	SAR1B;NM_001033503;chr5:133968033-133970733:-	133968354	133968830	0.28	0.06	hyper	2.36254e-39	2.7376e-38	na	na	na	na	na	na	NA	na	na	na	na	na	na	NA	na	na	na	na	na	na	NA	na	na	na	na	na	na	NA	na	na	na	na	na	na	NA	na	na	na
0	2	TBX5	yes	TBX5;NM_080718;chr12:114841203-114843903:-	114843159	114843376	0.09	0.39	hypo	3.70365e-14	7.23371e-14	na	na	na	na	na	na	NA	na	na	na	na	na	na	NA	na	na	na	na	na	na	NA	na	na	na	na	na	na	NA	114842700	114843134	0.06	0.38	hypo	3.2914e-35	2.3738e-34	na	na	na
0	1	GPR150	yes	GPR150;NM_199243;chr5:94953780-94956480:+	na	na	na	na	na	na	NA	na	na	na	na	na	na	NA	na	na	na	na	na	na	NA	na	na	na	na	na	na	NA	94955652	94955850	0.04	0.29	hypo	3.67868e-32	2.56825e-31	na	na	na	na	na	na	NA	na	na	na
1	0	C20orf71	no	C20orf71;NM_001042439;chr20:31802935-31805635:+	na	na	na	na	na	na	NA	31803037	31803714	0.44	0.19	hyper	1.88688e-14	3.99553e-14	na	na	na	na	na	na	NA	na	na	na	na	na	na	NA	na	na	na	na	na	na	NA	na	na	na	na	na	na	NA	na	na	na
2	0	OBP2B	no	OBP2B;NM_014581;chr9:136084128-136086828:-	na	na	na	na	na	na	NA	na	na	na	na	na	na	NA	na	na	na	na	na	na	NA	na	na	na	na	na	na	NA	136084607	136084706	0.46	0.22	hyper	1.4196e-07	1.5903e-07	na	na	na	na	na	na	NA	136085253	136085315	0.69
2	0	S100P	no	S100P;NM_005980;chr4:6693366-6696066:+	na	na	na	na	na	na	NA	6693918	6694439	0.69	0.48	hyper	5.45264e-13	1.01294e-12	na	na	na	na	na	na	NA	na	na	na	na	na	na	NA	6695246	6695733	0.43	0.15	hyper	5.15238e-13	9.30368e-13	na	na	na	na	na	na	NA	na	na	na
1	0	DPEP3	yes	DPEP3;NM_001129758;chr16:68013952-68016652:-	na	na	na	na	na	na	NA	68014394	68014637	0.43	0.14	hyper	5.60068e-14	1.13412e-13	na	na	na	na	na	na	NA	na	na	na	na	na	na	NA	na	na	na	na	na	na	NA	na	na	na	na	na	na	NA	na	na	na
0	3	TMEM196	yes	TMEM196;NM_152774;chr7:19811904-19814604:-	na	na	na	na	na	na	NA	na	na	na	na	na	na	NA	na	na	na	na	na	na	NA	19813079	19813161	0.03	0.24	hypo	8.77651e-12	1.68473e-11	19812097	19812244	0.08	0.29	hypo	1.37022e-22	5.31175e-22	19813144	19813193	0.09	0.45	hypo	3.9167e-18	1.02968e-17	na	na	na
1	0	FAM110A	yes	FAM110A;NM_031424;chr20:823085-825785:+	na	na	na	na	na	na	NA	na	na	na	na	na	na	NA	na	na	na	na	na	na	NA	824493	824666	0.63	0.42	hyper	9.92273e-09	1.32043e-08	na	na	na	na	na	na	NA	na	na	na	na	na	na	NA	na	na	na
0	3	HOXA5	yes	HOXA5;NM_019102;chr7:27182787-27185487:-	27184609	27184669	0.07	0.28	hypo	4.46689e-11	6.42793e-11	na	na	na	na	na	na	NA	27184625	27184752	0.31	0.52	hypo	1.03849e-06	1.1208e-06	na	na	na	na	na	na	NA	27185150	27185286	0.44	0.66	hypo	1.89237e-11	2.96234e-11	na	na	na	na	na	na	NA	na	na	na
0	1	MEOX2	no	MEOX2;NM_005924;chr7:15725808-15728508:-	na	na	na	na	na	na	NA	na	na	na	na	na	na	NA	na	na	na	na	na	na	NA	na	na	na	na	na	na	NA	na	na	na	na	na	na	NA	na	na	na	na	na	na	NA	15726767	15726823	0.16
0	1	GNAS	yes	GNAS;NM_016592;chr20:57412595-57415295:+	na	na	na	na	na	na	NA	na	na	na	na	na	na	NA	na	na	na	na	na	na	NA	na	na	na	na	na	na	NA	na	na	na	na	na	na	NA	57414596	57414760	0.57	0.83	hypo	1.98814e-08	2.388e-08	na	na	na
2	0	KCNQ1	yes	KCNQ1;NM_000218;chr11:2464021-2466721:+	na	na	na	na	na	na	NA	na	na	na	na	na	na	NA	2465196	2465462	0.38	0.13	hyper	4.84518e-08	5.80498e-08	na	na	na	na	na	na	NA	na	na	na	na	na	na	NA	na	na	na	na	na	na	NA	2465440	2465491	0.61
2	0	C2CD4B	yes	C2CD4B;NM_001007595;chr15:62456982-62459682:-	62458308	62458637	0.53	0.31	hyper	7.84827e-11	1.10824e-10	na	na	na	na	na	na	NA	na	na	na	na	na	na	NA	na	na	na	na	na	na	NA	na	na	na	na	na	na	NA	na	na	na	na	na	na	NA	62458560	62458808	0.61
0	1	GRIN2A	yes	GRIN2A;NM_001134408;chr16:10275424-10278124:-	na	na	na	na	na	na	NA	na	na	na	na	na	na	NA	na	na	na	na	na	na	NA	10276886	10276980	0.05	0.37	hypo	9.74607e-11	1.64636e-10	na	na	na	na	na	na	NA	na	na	na	na	na	na	NA	na	na	na
1	0	BCAS1	no	BCAS1;NM_003657;chr20:52686804-52689504:-	na	na	na	na	na	na	NA	52686915	52687365	0.42	0.2	hyper	7.5039e-10	1.00417e-09	na	na	na	na	na	na	NA	na	na	na	na	na	na	NA	na	na	na	na	na	na	NA	na	na	na	na	na	na	NA	na	na	na
1	0	HAVCR1	no	HAVCR1;NM_001099414;chr5:156484987-156487687:-	na	na	na	na	na	na	NA	na	na	na	na	na	na	NA	156485430	156485749	0.67	0.27	hyper	6.69345e-19	1.95637e-18	na	na	na	na	na	na	NA	na	na	na	na	na	na	NA	na	na	na	na	na	na	NA	na	na	na
2	0	ATP2B3	no	ATP2B3;NM_001001344;chrX:152799380-152802080:+	na	na	na	na	na	na	NA	na	na	na	na	na	na	NA	na	na	na	na	na	na	NA	na	na	na	na	na	na	NA	na	na	na	na	na	na	NA	152800287	152800654	0.73	0.49	hyper	2.1888e-12	3.6932e-12	152801059	152801221	0.89
2	0	KCNAB2	yes	KCNAB2;NM_003636;chr1:6084180-6086880:+	6086644	6086840	0.53	0.27	hyper	8.63182e-09	1.01632e-08	na	na	na	na	na	na	NA	na	na	na	na	na	na	NA	6085944	6086305	0.42	0.08	hyper	5.2253e-22	2.91597e-21	na	na	na	na	na	na	NA	na	na	na	na	na	na	NA	na	na	na
1	2	BEX5	no	BEX5;NM_001159560;chrX:101410262-101412962:-	101411657	101412028	0.62	0.39	hyper	1.07238e-06	1.1182e-06	101410533	101410740	0.15	0.47	hypo	5.30531e-15	1.20349e-14	na	na	na	na	na	na	NA	101410285	101410556	0.2	0.5	hypo	4.64341e-29	4.64786e-28	na	na	na	na	na	na	NA	na	na	na	na	na	na	NA	na	na	na
0	1	C8orf76	yes	C8orf76;NM_032847;chr8:124253117-124255817:-	na	na	na	na	na	na	NA	na	na	na	na	na	na	NA	na	na	na	na	na	na	NA	na	na	na	na	na	na	NA	na	na	na	na	na	na	NA	na	na	na	na	na	na	NA	124254358	124254837	0.58
1	0	BAGE4	no	BAGE4;NM_181704;chr21:11098425-11101125:-	11098625	11098968	0.65	0.39	hyper	1.78256e-41	2.38246e-40	na	na	na	na	na	na	NA	na	na	na	na	na	na	NA	na	na	na	na	na	na	NA	na	na	na	na	na	na	NA	na	na	na	na	na	na	NA	na	na	na
0	1	BRCC3	yes	BRCC3;NM_001018055;chrX:154297510-154300210:+	na	na	na	na	na	na	NA	na	na	na	na	na	na	NA	na	na	na	na	na	na	NA	na	na	na	na	na	na	NA	na	na	na	na	na	na	NA	154299131	154299324	0.01	0.25	hypo	4.66207e-28	2.50585e-27	na	na	na
2	1	ZAR1	yes	ZAR1;NM_175619;chr4:48490109-48492809:+	na	na	na	na	na	na	NA	na	na	na	na	na	na	NA	48491978	48492181	0.46	0.2	hyper	7.414e-11	1.14194e-10	na	na	na	na	na	na	NA	48491675	48492547	0.09	0.54	hypo	9.43496e-149	1.56302e-146	na	na	na	na	na	na	NA	48491941	48492370	0.28
1	1	RAP1GAP2	no	RAP1GAP2;NM_001100398;chr17:2697532-2700232:+	na	na	na	na	na	na	NA	na	na	na	na	na	na	NA	2698717	2698898	0.3	0.55	hypo	3.26426e-10	4.69059e-10	na	na	na	na	na	na	NA	na	na	na	na	na	na	NA	2698816	2699005	0.73	0.49	hyper	3.24698e-16	7.35119e-16	na	na	na
1	0	PAPSS1	yes	PAPSS1;NM_005443;chr4:108640919-108643619:-	na	na	na	na	na	na	NA	na	na	na	na	na	na	NA	na	na	na	na	na	na	NA	na	na	na	na	na	na	NA	na	na	na	na	na	na	NA	108642411	108642780	0.68	0.24	hyper	3.10228e-49	4.65e-48	na	na	na
1	1	PNCK	yes	PNCK;NM_001135740;chrX:152938243-152940943:-	152940184	152940325	0.64	0.86	hypo	1.9252e-09	2.38593e-09	na	na	na	na	na	na	NA	na	na	na	na	na	na	NA	152939587	152939901	0.53	0.31	hyper	5.21632e-07	5.85393e-07	na	na	na	na	na	na	NA	na	na	na	na	na	na	NA	na	na	na
0	1	DACH2	yes	DACH2;NM_001139514;chrX:85401255-85403955:+	na	na	na	na	na	na	NA	na	na	na	na	na	na	NA	na	na	na	na	na	na	NA	na	na	na	na	na	na	NA	na	na	na	na	na	na	NA	85403822	85403899	0.17	0.52	hypo	1.42335e-15	3.00892e-15	na	na	na
1	0	LOC55908	no	LOC55908;NM_018687;chr19:11348095-11350795:+	11348439	11348752	0.73	0.5	hyper	3.47338e-08	3.92702e-08	na	na	na	na	na	na	NA	na	na	na	na	na	na	NA	na	na	na	na	na	na	NA	na	na	na	na	na	na	NA	na	na	na	na	na	na	NA	na	na	na
1	0	ASAM	yes	ASAM;NM_024769;chr11:123065507-123068207:-	na	na	na	na	na	na	NA	na	na	na	na	na	na	NA	na	na	na	na	na	na	NA	na	na	na	na	na	na	NA	na	na	na	na	na	na	NA	na	na	na	na	na	na	NA	123066640	123066873	0.59
1	0	HMP19	no	HMP19;NM_015980;chr5:173470524-173473224:+	na	na	na	na	na	na	NA	173471419	173472067	0.78	0.2	hyper	1.88265e-19	6.83035e-19	na	na	na	na	na	na	NA	na	na	na	na	na	na	NA	na	na	na	na	na	na	NA	na	na	na	na	na	na	NA	na	na	na
1	0	SETBP1	yes	SETBP1;NM_001130110;chr18:42257938-42260638:+	na	na	na	na	na	na	NA	na	na	na	na	na	na	NA	na	na	na	na	na	na	NA	42258396	42258563	0.55	0.3	hyper	5.61572e-06	5.8995e-06	na	na	na	na	na	na	NA	na	na	na	na	na	na	NA	na	na	na
0	1	CDH13	yes	CDH13;NM_001257;chr16:82658378-82661078:+	82660727	82660834	0.22	0.58	hypo	7.578e-21	2.47685e-20	na	na	na	na	na	na	NA	na	na	na	na	na	na	NA	na	na	na	na	na	na	NA	na	na	na	na	na	na	NA	na	na	na	na	na	na	NA	na	na	na
2	0	TMEM176A	yes	TMEM176A;NM_018487;chr7:150495654-150498354:+	150496915	150496971	0.47	0.08	hyper	4.94951e-09	6.00209e-09	na	na	na	na	na	na	NA	150496747	150496974	0.42	0.11	hyper	2.73328e-10	3.97024e-10	na	na	na	na	na	na	NA	na	na	na	na	na	na	NA	na	na	na	na	na	na	NA	na	na	na
1	0	VSIG1	no	VSIG1;NM_001170553;chrX:107286000-107288700:+	na	na	na	na	na	na	NA	na	na	na	na	na	na	NA	na	na	na	na	na	na	NA	na	na	na	na	na	na	NA	107287269	107288276	0.67	0.38	hyper	8.71235e-09	1.07939e-08	na	na	na	na	na	na	NA	na	na	na
0	1	LHX9	yes	LHX9;NM_020204;chr1:197884317-197887017:+	na	na	na	na	na	na	NA	na	na	na	na	na	na	NA	na	na	na	na	na	na	NA	na	na	na	na	na	na	NA	197885280	197885504	0.02	0.29	hypo	1.13218e-32	8.32433e-32	na	na	na	na	na	na	NA	na	na	na
0	1	UTP14A	yes	UTP14A;NM_001166221;chrX:129037897-129040597:+	na	na	na	na	na	na	NA	na	na	na	na	na	na	NA	na	na	na	na	na	na	NA	na	na	na	na	na	na	NA	na	na	na	na	na	na	NA	129038758	129038910	0.55	0.88	hypo	1.85437e-22	6.98344e-22	na	na	na
0	1	MIR572	yes	MIR572;NR_030298;chr4:11368251-11370951:+	na	na	na	na	na	na	NA	na	na	na	na	na	na	NA	na	na	na	na	na	na	NA	na	na	na	na	na	na	NA	na	na	na	na	na	na	NA	na	na	na	na	na	na	NA	11370803	11370837	0.19
1	0	GPR56	no	GPR56;NM_001145771;chr16:57660219-57662919:+	na	na	na	na	na	na	NA	57660698	57661206	0.44	0.21	hyper	3.63719e-09	4.5769e-09	na	na	na	na	na	na	NA	na	na	na	na	na	na	NA	na	na	na	na	na	na	NA	na	na	na	na	na	na	NA	na	na	na
1	1	C12orf23	yes	C12orf23;NM_152261;chr12:107347344-107350044:+	na	na	na	na	na	na	NA	107348415	107348787	0.59	0.79	hypo	1.68695e-06	1.78898e-06	107348628	107348899	0.89	0.61	hyper	6.32285e-09	8.10218e-09	na	na	na	na	na	na	NA	na	na	na	na	na	na	NA	na	na	na	na	na	na	NA	na	na	na
0	1	OR2A25	no	OR2A25;NM_001004488;chr7:143769113-143771813:+	143771510	143771700	0.44	0.72	hypo	4.50677e-16	1.06405e-15	na	na	na	na	na	na	NA	na	na	na	na	na	na	NA	na	na	na	na	na	na	NA	na	na	na	na	na	na	NA	na	na	na	na	na	na	NA	na	na	na
0	2	CBLN4	yes	CBLN4;NM_080617;chr20:54579512-54582212:-	54579901	54579934	0.29	0.52	hypo	0.0014879	0.0014879	na	na	na	na	na	na	NA	na	na	na	na	na	na	NA	na	na	na	na	na	na	NA	54579633	54579772	0.23	0.54	hypo	9.3069e-10	1.26228e-09	na	na	na	na	na	na	NA	na	na	na
1	1	GABRG3	yes	GABRG3;NM_033223;chr15:27214229-27216929:+	na	na	na	na	na	na	NA	na	na	na	na	na	na	NA	na	na	na	na	na	na	NA	27215997	27216019	0.2	0.44	hypo	1.01176e-07	1.20832e-07	na	na	na	na	na	na	NA	na	na	na	na	na	na	NA	27215952	27216083	0.4
2	1	PRDM6	yes	PRDM6;NM_001136239;chr5:122422641-122425341:+	na	na	na	na	na	na	NA	122423362	122423509	0.23	0.5	hypo	1.18859e-06	1.26339e-06	122422741	122422820	0.61	0.29	hyper	1.39283e-10	2.06591e-10	na	na	na	na	na	na	NA	na	na	na	na	na	na	NA	na	na	na	na	na	na	NA	122423548	122423851	0.46
0	1	INSL3	yes	INSL3;NM_005543;chr19:17931820-17934520:-	na	na	na	na	na	na	NA	17932195	17932416	0.44	0.84	hypo	1.8401e-16	4.94543e-16	na	na	na	na	na	na	NA	na	na	na	na	na	na	NA	na	na	na	na	na	na	NA	na	na	na	na	na	na	NA	na	na	na
1	0	UBB	yes	UBB;NM_018955;chr17:16282167-16284867:+	16283543	16283633	0.51	0.23	hyper	7.05326e-07	7.38976e-07	na	na	na	na	na	na	NA	na	na	na	na	na	na	NA	na	na	na	na	na	na	NA	na	na	na	na	na	na	NA	na	na	na	na	na	na	NA	na	na	na
3	1	SSTR4	yes	SSTR4;NM_001052;chr20:23013857-23016557:+	23016390	23016482	0.65	0.41	hyper	1.02404e-10	1.42269e-10	na	na	na	na	na	na	NA	23016215	23016519	0.63	0.34	hyper	2.04562e-26	1.23228e-25	na	na	na	na	na	na	NA	na	na	na	na	na	na	NA	23016201	23016264	0.07	0.46	hypo	2.3135e-26	1.11585e-25	23016284	23016555	0.49
1	0	FAM92B	no	FAM92B;NM_198491;chr16:85145614-85148314:-	na	na	na	na	na	na	NA	85147397	85147800	0.54	0.31	hyper	1.90195e-12	3.37518e-12	na	na	na	na	na	na	NA	na	na	na	na	na	na	NA	na	na	na	na	na	na	NA	na	na	na	na	na	na	NA	na	na	na
4	0	EFS	yes	EFS;NM_005864;chr14:23834342-23837042:-	na	na	na	na	na	na	NA	23835864	23836082	0.38	0.13	hyper	3.59865e-15	8.36913e-15	23835563	23835930	0.49	0.15	hyper	6.36209e-25	3.47552e-24	na	na	na	na	na	na	NA	na	na	na	na	na	na	NA	23835563	23835796	0.4	0.06	hyper	7.98933e-29	4.465e-28	23835664	23835784	0.52
0	6	LRAT	yes	LRAT;NM_004744;chr4:155662963-155665663:+	155663971	155664190	0.37	0.62	hypo	2.55351e-16	6.20559e-16	155663922	155664181	0.36	0.59	hypo	6.67267e-15	1.48382e-14	na	na	na	na	na	na	NA	155663541	155663724	0.1	0.32	hypo	9.0319e-11	1.54688e-10	155664259	155664954	0.12	0.48	hypo	5.88662e-73	1.95254e-71	155664747	155664999	0.08	0.4	hypo	2.24493e-20	7.05414e-20	155664560	155664859	0.11
1	0	DUSP5	yes	DUSP5;NM_004419;chr10:112255425-112258125:+	na	na	na	na	na	na	NA	na	na	na	na	na	na	NA	na	na	na	na	na	na	NA	na	na	na	na	na	na	NA	na	na	na	na	na	na	NA	na	na	na	na	na	na	NA	112255685	112255755	0.57
1	0	GRM5	no	GRM5;NM_001143831;chr11:88780740-88783440:-	na	na	na	na	na	na	NA	na	na	na	na	na	na	NA	na	na	na	na	na	na	NA	na	na	na	na	na	na	NA	na	na	na	na	na	na	NA	na	na	na	na	na	na	NA	88781109	88781369	0.6
0	2	HOXD4	yes	HOXD4;NM_014621;chr2:177013913-177016613:+	na	na	na	na	na	na	NA	na	na	na	na	na	na	NA	na	na	na	na	na	na	NA	177015999	177016507	0.27	0.52	hypo	1.51678e-11	2.85181e-11	na	na	na	na	na	na	NA	na	na	na	na	na	na	NA	177015815	177015999	0.33
1	1	MSX1	yes	MSX1;NM_002448;chr4:4859192-4861892:+	4859239	4859304	0.63	0.37	hyper	1.08199e-24	4.81846e-24	4859273	4859524	0.46	0.67	hypo	1.1978e-15	2.93108e-15	na	na	na	na	na	na	NA	na	na	na	na	na	na	NA	na	na	na	na	na	na	NA	na	na	na	na	na	na	NA	na	na	na
1	0	LYPD6B	yes	LYPD6B;NM_177964;chr2:149892781-149895481:+	149894563	149894786	0.51	0.3	hyper	2.98544e-11	4.38114e-11	na	na	na	na	na	na	NA	na	na	na	na	na	na	NA	na	na	na	na	na	na	NA	na	na	na	na	na	na	NA	na	na	na	na	na	na	NA	na	na	na
2	0	C13orf23	yes	C13orf23;NM_025138;chr13:39611752-39614452:-	39614038	39614249	0.43	0.2	hyper	7.63462e-08	8.40266e-08	na	na	na	na	na	na	NA	na	na	na	na	na	na	NA	39613823	39614108	0.49	0.27	hyper	7.55282e-07	8.40311e-07	na	na	na	na	na	na	NA	na	na	na	na	na	na	NA	na	na	na
2	0	SAGE1	no	SAGE1;NM_018666;chrX:134973585-134976285:+	na	na	na	na	na	na	NA	134975076	134975336	0.78	0.31	hyper	1.02085e-13	2.02599e-13	na	na	na	na	na	na	NA	na	na	na	na	na	na	NA	na	na	na	na	na	na	NA	na	na	na	na	na	na	NA	134975158	134975337	0.68
2	2	LHX9	yes	LHX9;NM_001014434;chr1:197879435-197882135:+	na	na	na	na	na	na	NA	197881670	197882019	0.31	0.07	hyper	6.90362e-82	3.11794e-80	197879791	197880017	0.52	0.26	hyper	1.47446e-13	2.90245e-13	na	na	na	na	na	na	NA	197880260	197880330	0.04	0.4	hypo	9.70084e-12	1.56474e-11	197879569	197879741	0.16	0.39	hypo	8.43985e-16	1.83618e-15	na	na	na
2	1	EZH1	yes	EZH1;NM_001991;chr17:40896571-40899271:-	na	na	na	na	na	na	NA	na	na	na	na	na	na	NA	na	na	na	na	na	na	NA	40897939	40898363	0.74	0.53	hyper	1.90227e-15	5.39856e-15	40897671	40898271	0.75	0.52	hyper	5.583e-21	2.0105e-20	40897718	40897914	0.22	0.78	hypo	7.74911e-09	9.52047e-09	na	na	na
0	1	PRKCDBP	yes	PRKCDBP;NM_145040;chr11:6341240-6343940:-	na	na	na	na	na	na	NA	6341349	6341424	0.03	0.49	hypo	3.826e-22	1.80986e-21	na	na	na	na	na	na	NA	na	na	na	na	na	na	NA	na	na	na	na	na	na	NA	na	na	na	na	na	na	NA	na	na	na
0	1	PRR24	yes	PRR24;NM_178511;chr19:47775942-47778642:+	47776056	47776296	0.36	0.56	hypo	2.1261e-10	2.91253e-10	na	na	na	na	na	na	NA	na	na	na	na	na	na	NA	na	na	na	na	na	na	NA	na	na	na	na	na	na	NA	na	na	na	na	na	na	NA	na	na	na
1	0	GGT6	no	GGT6;NM_001122890;chr17:4463376-4466076:-	na	na	na	na	na	na	NA	na	na	na	na	na	na	NA	na	na	na	na	na	na	NA	4464022	4464356	0.45	0.2	hyper	6.36647e-13	1.379e-12	na	na	na	na	na	na	NA	na	na	na	na	na	na	NA	na	na	na
0	2	HPSE2	no	HPSE2;NM_001166244;chr10:100995132-100997832:-	100996696	100997294	0.25	0.52	hypo	8.36536e-23	3.18334e-22	100996822	100997031	0.23	0.62	hypo	9.45517e-21	3.95351e-20	na	na	na	na	na	na	NA	na	na	na	na	na	na	NA	na	na	na	na	na	na	NA	na	na	na	na	na	na	NA	na	na	na
1	0	CCR9	no	CCR9;NM_031200;chr3:45925819-45928519:+	45926446	45926625	0.6	0.3	hyper	7.17735e-13	1.23086e-12	na	na	na	na	na	na	NA	na	na	na	na	na	na	NA	na	na	na	na	na	na	NA	na	na	na	na	na	na	NA	na	na	na	na	na	na	NA	na	na	na
2	2	CRISP2	no	CRISP2;NM_001142407;chr6:49680799-49683499:-	49681008	49681114	0.51	0.29	hyper	6.68837e-09	7.9458e-09	na	na	na	na	na	na	NA	49681334	49681490	0.11	0.45	hypo	1.88334e-15	4.25556e-15	49681150	49681259	0.01	0.33	hypo	1.01657e-16	3.44469e-16	na	na	na	na	na	na	NA	na	na	na	na	na	na	NA	49681044	49681179	0.55
2	1	COL1A2	no	COL1A2;NM_000089;chr7:94021673-94024373:+	na	na	na	na	na	na	NA	na	na	na	na	na	na	NA	94023796	94023988	0.54	0.2	hyper	6.6707e-07	7.33429e-07	94022959	94023335	0.56	0.78	hypo	5.26153e-20	2.50698e-19	na	na	na	na	na	na	NA	na	na	na	na	na	na	NA	94023915	94024365	0.59
2	1	RNLS	yes	RNLS;NM_001031709;chr10:90342582-90345282:-	90342649	90342738	0.27	0.04	hyper	3.4266e-22	1.23693e-21	90343220	90343435	0.35	0.58	hypo	4.4685e-13	8.43815e-13	na	na	na	na	na	na	NA	90343105	90343174	0.35	0.06	hyper	9.56134e-11	1.62355e-10	na	na	na	na	na	na	NA	na	na	na	na	na	na	NA	na	na	na
0	1	ZCCHC3	yes	ZCCHC3;NM_033089;chr20:276004-278704:+	na	na	na	na	na	na	NA	na	na	na	na	na	na	NA	na	na	na	na	na	na	NA	276552	277095	0.58	0.78	hypo	1.55863e-11	2.89925e-11	na	na	na	na	na	na	NA	na	na	na	na	na	na	NA	na	na	na
1	1	ACCN1	yes	ACCN1;NM_001094;chr17:32483325-32486025:-	32484027	32484068	0.11	0.37	hypo	4.58564e-08	5.15265e-08	32483427	32483570	0.61	0.36	hyper	9.76138e-24	5.11339e-23	na	na	na	na	na	na	NA	na	na	na	na	na	na	NA	na	na	na	na	na	na	NA	na	na	na	na	na	na	NA	na	na	na
0	2	C22orf26	yes	C22orf26;NM_018280;chr22:46449524-46452224:-	46450236	46450584	0.37	0.64	hypo	1.18544e-14	2.42886e-14	46451094	46451386	0.43	0.68	hypo	3.22417e-14	6.68983e-14	na	na	na	na	na	na	NA	na	na	na	na	na	na	NA	na	na	na	na	na	na	NA	na	na	na	na	na	na	NA	na	na	na
0	1	2014-09-09	no	SEPT9;NM_001113495;chr17:75469125-75471825:+	na	na	na	na	na	na	NA	na	na	na	na	na	na	NA	na	na	na	na	na	na	NA	75469194	75469644	0.48	0.75	hypo	1.10132e-11	2.09035e-11	na	na	na	na	na	na	NA	na	na	na	na	na	na	NA	na	na	na
1	0	MPPED1	yes	MPPED1;NM_001044370;chr22:43805820-43808520:+	na	na	na	na	na	na	NA	na	na	na	na	na	na	NA	43807182	43807363	0.6	0.38	hyper	1.73087e-09	2.32818e-09	na	na	na	na	na	na	NA	na	na	na	na	na	na	NA	na	na	na	na	na	na	NA	na	na	na
1	2	ESRRG	yes	ESRRG;NM_001134285;chr1:217310597-217313297:-	na	na	na	na	na	na	NA	na	na	na	na	na	na	NA	217310662	217310992	0.52	0.15	hyper	4.01037e-28	2.61375e-27	217311122	217311857	0.35	0.6	hypo	1.21211e-38	2.23472e-37	na	na	na	na	na	na	NA	217311502	217312266	0.27	0.65	hypo	1.38647e-72	4.17e-71	na	na	na
0	1	ZNF75D	yes	ZNF75D;NM_001185063;chrX:134429465-134432165:-	na	na	na	na	na	na	NA	na	na	na	na	na	na	NA	na	na	na	na	na	na	NA	na	na	na	na	na	na	NA	na	na	na	na	na	na	NA	na	na	na	na	na	na	NA	134429738	134429853	0.14
1	0	LAMP3	yes	LAMP3;NM_014398;chr3:182880167-182882867:-	na	na	na	na	na	na	NA	na	na	na	na	na	na	NA	na	na	na	na	na	na	NA	na	na	na	na	na	na	NA	na	na	na	na	na	na	NA	na	na	na	na	na	na	NA	182881525	182881615	0.81
1	0	BANP	yes	BANP;NM_001173539;chr16:87982838-87985538:+	na	na	na	na	na	na	NA	87982919	87983162	0.49	0.25	hyper	9.14712e-21	3.84619e-20	na	na	na	na	na	na	NA	na	na	na	na	na	na	NA	na	na	na	na	na	na	NA	na	na	na	na	na	na	NA	na	na	na
1	0	C7orf47	yes	C7orf47;NM_145030;chr7:100033594-100036294:-	na	na	na	na	na	na	NA	na	na	na	na	na	na	NA	na	na	na	na	na	na	NA	na	na	na	na	na	na	NA	na	na	na	na	na	na	NA	100034699	100034789	0.56	0.34	hyper	7.29518e-05	7.40391e-05	na	na	na
0	1	BDNF	yes	BDNF;NM_001143805;chr11:27741826-27744526:-	na	na	na	na	na	na	NA	na	na	na	na	na	na	NA	na	na	na	na	na	na	NA	na	na	na	na	na	na	NA	na	na	na	na	na	na	NA	27743853	27744169	0.03	0.33	hypo	3.35543e-90	1.368e-88	na	na	na
1	0	UNC13D	no	UNC13D;NM_199242;chr17:73840298-73842998:-	na	na	na	na	na	na	NA	na	na	na	na	na	na	NA	na	na	na	na	na	na	NA	na	na	na	na	na	na	NA	na	na	na	na	na	na	NA	73840897	73841345	0.28	0.05	hyper	1.1682e-05	1.21475e-05	na	na	na
1	0	SUN2	yes	SUN2;NM_015374;chr22:39151447-39154147:-	na	na	na	na	na	na	NA	na	na	na	na	na	na	NA	na	na	na	na	na	na	NA	39152650	39152866	0.55	0.24	hyper	8.40927e-12	1.61899e-11	na	na	na	na	na	na	NA	na	na	na	na	na	na	NA	na	na	na
0	1	SHC3	yes	SHC3;NM_016848;chr9:91793182-91795882:-	na	na	na	na	na	na	NA	na	na	na	na	na	na	NA	na	na	na	na	na	na	NA	na	na	na	na	na	na	NA	na	na	na	na	na	na	NA	91793215	91793441	0.04	0.29	hypo	1.96018e-38	1.77333e-37	na	na	na
0	1	CST1	no	CST1;NM_001898;chr20:23731074-23733774:-	na	na	na	na	na	na	NA	na	na	na	na	na	na	NA	na	na	na	na	na	na	NA	na	na	na	na	na	na	NA	na	na	na	na	na	na	NA	na	na	na	na	na	na	NA	23731139	23731806	0.3
0	1	NT5DC2	yes	NT5DC2;NM_001134231;chr3:52567293-52569993:-	na	na	na	na	na	na	NA	na	na	na	na	na	na	NA	na	na	na	na	na	na	NA	na	na	na	na	na	na	NA	52568452	52568686	0.52	0.85	hypo	4.44186e-17	1.14989e-16	na	na	na	na	na	na	NA	na	na	na
1	0	MGAT1	yes	MGAT1;NM_001114617;chr5:180236637-180239337:-	na	na	na	na	na	na	NA	180238766	180239074	0.36	0.15	hyper	8.15722e-12	1.35314e-11	na	na	na	na	na	na	NA	na	na	na	na	na	na	NA	na	na	na	na	na	na	NA	na	na	na	na	na	na	NA	na	na	na
1	0	ARSF	no	ARSF;NM_004042;chrX:2982653-2985353:+	na	na	na	na	na	na	NA	na	na	na	na	na	na	NA	na	na	na	na	na	na	NA	na	na	na	na	na	na	NA	na	na	na	na	na	na	NA	na	na	na	na	na	na	NA	2984199	2984598	0.39
1	0	CCL25	no	CCL25;NM_005624;chr19:8115734-8118434:+	na	na	na	na	na	na	NA	na	na	na	na	na	na	NA	na	na	na	na	na	na	NA	8116278	8116475	0.33	0.11	hyper	2.05257e-08	2.62809e-08	na	na	na	na	na	na	NA	na	na	na	na	na	na	NA	na	na	na
0	1	C2orf84	yes	C2orf84;NM_001040710;chr2:24395772-24398472:+	na	na	na	na	na	na	NA	na	na	na	na	na	na	NA	na	na	na	na	na	na	NA	24398135	24398298	0.53	0.8	hypo	5.49134e-10	8.40567e-10	na	na	na	na	na	na	NA	na	na	na	na	na	na	NA	na	na	na
0	1	KDM4DL	no	KDM4DL;NM_001161630;chr11:94756222-94758922:+	na	na	na	na	na	na	NA	na	na	na	na	na	na	NA	na	na	na	na	na	na	NA	na	na	na	na	na	na	NA	na	na	na	na	na	na	NA	na	na	na	na	na	na	NA	94756941	94757450	0.52
3	0	PIGG	yes	PIGG;NM_001127178;chr4:490789-493489:+	491175	491403	0.8	0.57	hyper	4.94603e-08	5.53891e-08	na	na	na	na	na	na	NA	na	na	na	na	na	na	NA	491294	491503	0.8	0.52	hyper	2.3547e-13	5.32126e-13	491309	491415	0.89	0.66	hyper	6.38691e-09	8.02381e-09	na	na	na	na	na	na	NA	na	na	na
2	1	SYCE1	yes	SYCE1;NM_130784;chr10:135382376-135385076:-	135382823	135382857	0.49	0.93	hypo	9.48971e-12	1.44847e-11	na	na	na	na	na	na	NA	135382778	135382851	0.89	0.16	hyper	6.82836e-22	2.63931e-21	na	na	na	na	na	na	NA	135383069	135383350	0.71	0.47	hyper	1.73819e-17	4.65169e-17	na	na	na	na	na	na	NA	na	na	na
1	0	SPIRE2	yes	SPIRE2;NM_032451;chr16:89892707-89895407:+	na	na	na	na	na	na	NA	na	na	na	na	na	na	NA	na	na	na	na	na	na	NA	89893069	89893917	0.41	0.18	hyper	3.53859e-09	4.92268e-09	na	na	na	na	na	na	NA	na	na	na	na	na	na	NA	na	na	na
1	0	OR8B8	no	OR8B8;NM_012378;chr11:124310481-124313181:-	na	na	na	na	na	na	NA	na	na	na	na	na	na	NA	124311153	124311565	0.84	0.53	hyper	2.0641e-13	3.98021e-13	na	na	na	na	na	na	NA	na	na	na	na	na	na	NA	na	na	na	na	na	na	NA	na	na	na
1	2	SLC9A6	yes	SLC9A6;NM_001177651;chrX:135065383-135068083:+	135067793	135067874	0.08	0.33	hypo	2.17362e-15	4.80994e-15	na	na	na	na	na	na	NA	na	na	na	na	na	na	NA	na	na	na	na	na	na	NA	na	na	na	na	na	na	NA	135067941	135068078	0.03	0.32	hypo	1.23574e-22	4.74362e-22	135067176	135067548	0.31
1	0	DBNL	yes	DBNL;NM_001014436;chr7:44082039-44084739:+	na	na	na	na	na	na	NA	na	na	na	na	na	na	NA	na	na	na	na	na	na	NA	na	na	na	na	na	na	NA	na	na	na	na	na	na	NA	44083255	44083650	0.56	0.24	hyper	1.20054e-12	2.06647e-12	na	na	na
1	1	STXBP6	yes	STXBP6;NM_014178;chr14:25518595-25521295:-	25519946	25520259	0.31	0.05	hyper	4.21371e-20	1.31989e-19	25518624	25518681	0.15	0.48	hypo	6.02887e-12	1.01153e-11	na	na	na	na	na	na	NA	na	na	na	na	na	na	NA	na	na	na	na	na	na	NA	na	na	na	na	na	na	NA	na	na	na
0	1	HOXA11AS	yes	HOXA11AS;NR_002795;chr7:27222827-27225527:+	na	na	na	na	na	na	NA	na	na	na	na	na	na	NA	na	na	na	na	na	na	NA	na	na	na	na	na	na	NA	na	na	na	na	na	na	NA	27224863	27225249	0.04	0.27	hypo	2.4488e-46	3.10333e-45	na	na	na
2	0	PPP2R2A	yes	PPP2R2A;NM_002717;chr8:26146807-26149507:+	26147969	26148289	0.69	0.46	hyper	4.05015e-25	1.91755e-24	26147439	26147994	0.5	0.21	hyper	1.40006e-09	1.81724e-09	na	na	na	na	na	na	NA	na	na	na	na	na	na	NA	na	na	na	na	na	na	NA	na	na	na	na	na	na	NA	na	na	na
1	2	KCNJ3	yes	KCNJ3;NM_002239;chr2:155552893-155555593:+	na	na	na	na	na	na	NA	na	na	na	na	na	na	NA	na	na	na	na	na	na	NA	na	na	na	na	na	na	NA	155555151	155555274	0.18	0.42	hypo	1.06866e-14	2.26649e-14	155554192	155554327	0.07	0.54	hypo	4.24616e-10	5.82332e-10	155555415	155555458	0.75
1	0	SLC22A8	no	SLC22A8;NM_001184732;chr11:62782817-62785517:-	na	na	na	na	na	na	NA	62784581	62785131	0.52	0.31	hyper	3.48072e-07	3.80066e-07	na	na	na	na	na	na	NA	na	na	na	na	na	na	NA	na	na	na	na	na	na	NA	na	na	na	na	na	na	NA	na	na	na
1	0	MLC1	no	MLC1;NM_015166;chr22:50523858-50526558:-	50525957	50526344	0.64	0.42	hyper	3.73255e-10	4.97333e-10	na	na	na	na	na	na	NA	na	na	na	na	na	na	NA	na	na	na	na	na	na	NA	na	na	na	na	na	na	NA	na	na	na	na	na	na	NA	na	na	na
1	0	FCAR	no	FCAR;NM_002000;chr19:55383349-55386049:+	55384104	55384211	0.59	0.27	hyper	8.73203e-12	1.3354e-11	na	na	na	na	na	na	NA	na	na	na	na	na	na	NA	na	na	na	na	na	na	NA	na	na	na	na	na	na	NA	na	na	na	na	na	na	NA	na	na	na
1	0	MAP2	yes	MAP2;NM_001039538;chr2:210286571-210289271:+	na	na	na	na	na	na	NA	na	na	na	na	na	na	NA	na	na	na	na	na	na	NA	na	na	na	na	na	na	NA	na	na	na	na	na	na	NA	210286629	210287321	0.48	0.25	hyper	2.0777e-10	2.95661e-10	na	na	na
1	0	LY6D	no	LY6D;NM_003695;chr8:143867508-143870208:-	na	na	na	na	na	na	NA	na	na	na	na	na	na	NA	na	na	na	na	na	na	NA	na	na	na	na	na	na	NA	na	na	na	na	na	na	NA	143868661	143868844	0.84	0.46	hyper	1.51801e-09	1.96463e-09	na	na	na
1	1	NOS3	no	NOS3;NM_000603;chr7:150685944-150688644:+	na	na	na	na	na	na	NA	150687569	150688045	0.63	0.33	hyper	5.27473e-11	8.00464e-11	na	na	na	na	na	na	NA	na	na	na	na	na	na	NA	na	na	na	na	na	na	NA	na	na	na	na	na	na	NA	150687503	150688045	0.27
1	0	ADSSL1	no	ADSSL1;NM_199165;chr14:105194028-105196728:+	na	na	na	na	na	na	NA	105196114	105196226	0.38	0.09	hyper	4.92222e-19	1.65449e-18	na	na	na	na	na	na	NA	na	na	na	na	na	na	NA	na	na	na	na	na	na	NA	na	na	na	na	na	na	NA	na	na	na
0	1	FGF4	yes	FGF4;NM_002007;chr11:69589671-69592371:-	69590498	69590712	0.3	0.57	hypo	1.78632e-11	2.66775e-11	na	na	na	na	na	na	NA	na	na	na	na	na	na	NA	na	na	na	na	na	na	NA	na	na	na	na	na	na	NA	na	na	na	na	na	na	NA	na	na	na
0	2	SEL1L3	yes	SEL1L3;NM_015187;chr4:25864110-25866810:-	na	na	na	na	na	na	NA	na	na	na	na	na	na	NA	na	na	na	na	na	na	NA	na	na	na	na	na	na	NA	25865145	25865304	0.35	0.63	hypo	3.4835e-10	4.93e-10	25865085	25865153	0.35	0.65	hypo	2.596e-13	4.73482e-13	na	na	na
2	0	HERC4	yes	HERC4;NM_015601;chr10:69834603-69837303:-	69835714	69836272	0.49	0.26	hyper	1.30997e-28	7.92835e-28	na	na	na	na	na	na	NA	na	na	na	na	na	na	NA	69836007	69836272	0.45	0.24	hyper	1.84147e-17	6.92637e-17	na	na	na	na	na	na	NA	na	na	na	na	na	na	NA	na	na	na
2	0	TTLL10	no	TTLL10;NM_153254;chr1:1112877-1115577:+	na	na	na	na	na	na	NA	na	na	na	na	na	na	NA	1112937	1113294	0.78	0.48	hyper	1.14681e-15	2.62511e-15	1112937	1113183	0.68	0.48	hyper	1.04232e-08	1.37812e-08	na	na	na	na	na	na	NA	na	na	na	na	na	na	NA	na	na	na
1	0	CYP2A6	no	CYP2A6;NM_000762;chr19:41355852-41358552:-	na	na	na	na	na	na	NA	41355973	41357729	0.61	0.39	hyper	2.76339e-10	3.90505e-10	na	na	na	na	na	na	NA	na	na	na	na	na	na	NA	na	na	na	na	na	na	NA	na	na	na	na	na	na	NA	na	na	na
1	0	TEX101	no	TEX101;NM_031451;chr19:43890563-43893263:+	na	na	na	na	na	na	NA	na	na	na	na	na	na	NA	na	na	na	na	na	na	NA	na	na	na	na	na	na	NA	43891622	43891880	0.43	0.18	hyper	2.1904e-07	2.43211e-07	na	na	na	na	na	na	NA	na	na	na
1	0	GREB1	no	GREB1;NM_033090;chr2:11680651-11683351:+	na	na	na	na	na	na	NA	11682755	11683161	0.46	0.24	hyper	4.1999e-07	4.56632e-07	na	na	na	na	na	na	NA	na	na	na	na	na	na	NA	na	na	na	na	na	na	NA	na	na	na	na	na	na	NA	na	na	na
1	0	SPANXN1	no	SPANXN1;NM_001009614;chrX:144326907-144329607:+	na	na	na	na	na	na	NA	na	na	na	na	na	na	NA	na	na	na	na	na	na	NA	144327120	144328180	0.51	0.25	hyper	4.94502e-16	1.55609e-15	na	na	na	na	na	na	NA	na	na	na	na	na	na	NA	na	na	na
2	0	BPY2B	no	BPY2B;NM_001002760;chrY:26761951-26764651:+	na	na	na	na	na	na	NA	26764291	26764649	0.7	0.48	hyper	3.85193e-21	1.67684e-20	na	na	na	na	na	na	NA	na	na	na	na	na	na	NA	26764345	26764649	0.69	0.46	hyper	2.47421e-19	7.72458e-19	na	na	na	na	na	na	NA	na	na	na
2	0	PIM2	yes	PIM2;NM_006875;chrX:48775913-48778613:-	48777771	48778247	0.72	0.5	hyper	3.06892e-07	3.27216e-07	na	na	na	na	na	na	NA	na	na	na	na	na	na	NA	na	na	na	na	na	na	NA	na	na	na	na	na	na	NA	na	na	na	na	na	na	NA	48777397	48778247	0.72
0	1	NR3C1	yes	NR3C1;NM_001018076;chr5:142783545-142786245:-	na	na	na	na	na	na	NA	na	na	na	na	na	na	NA	na	na	na	na	na	na	NA	142784342	142785501	0.05	0.29	hypo	4.02091e-166	7.9194e-164	na	na	na	na	na	na	NA	na	na	na	na	na	na	NA	na	na	na
1	1	ZDHHC1	yes	ZDHHC1;NM_013304;chr16:67449839-67452539:-	na	na	na	na	na	na	NA	na	na	na	na	na	na	NA	67450535	67450691	0.45	0.11	hyper	1.03981e-14	2.20643e-14	na	na	na	na	na	na	NA	67450505	67450719	0.09	0.57	hypo	5.96111e-31	3.95148e-30	na	na	na	na	na	na	NA	na	na	na
2	2	RGPD3	yes	RGPD3;NM_001144013;chr2:107084301-107087001:-	na	na	na	na	na	na	NA	na	na	na	na	na	na	NA	107084708	107084802	0.62	0.3	hyper	2.10125e-26	1.24846e-25	na	na	na	na	na	na	NA	107084586	107084888	0.32	0.61	hypo	2.32253e-63	5.304e-62	107084574	107084911	0.49	0.76	hypo	2.06049e-66	5.59143e-65	107084479	107084626	0.48
0	1	KLHL28	yes	KLHL28;NM_017658;chr14:45430679-45433379:-	na	na	na	na	na	na	NA	na	na	na	na	na	na	NA	na	na	na	na	na	na	NA	na	na	na	na	na	na	NA	na	na	na	na	na	na	NA	na	na	na	na	na	na	NA	45431885	45432516	0.23
0	1	USP6NL	no	USP6NL;NM_001080491;chr10:11573774-11576474:-	na	na	na	na	na	na	NA	na	na	na	na	na	na	NA	na	na	na	na	na	na	NA	11574136	11574796	0.59	0.84	hypo	1.03201e-06	1.12728e-06	na	na	na	na	na	na	NA	na	na	na	na	na	na	NA	na	na	na
4	0	POTEM	no	POTEM;NM_001145442;chr14:20019772-20022472:-	na	na	na	na	na	na	NA	20021019	20021522	0.5	0.29	hyper	1.55383e-23	7.94282e-23	20020868	20020883	0.78	0.48	hyper	8.91111e-05	9.0268e-05	20021268	20021399	0.58	0.34	hyper	3.05833e-10	4.82256e-10	20020806	20020821	0.85	0.52	hyper	1.59407e-07	1.7747e-07	na	na	na	na	na	na	NA	na	na	na
2	0	APOBEC3A	no	APOBEC3A;NM_145699;chr22:39351327-39354027:+	39352197	39352848	0.59	0.31	hyper	2.39301e-12	3.95116e-12	na	na	na	na	na	na	NA	na	na	na	na	na	na	NA	39353517	39353936	0.51	0.3	hyper	5.71153e-10	8.69745e-10	na	na	na	na	na	na	NA	na	na	na	na	na	na	NA	na	na	na
0	1	MEST	yes	MEST;NM_002402;chr7:130129738-130132438:+	na	na	na	na	na	na	NA	na	na	na	na	na	na	NA	na	na	na	na	na	na	NA	130132148	130132286	0.14	0.61	hypo	6.79658e-16	2.08228e-15	na	na	na	na	na	na	NA	na	na	na	na	na	na	NA	na	na	na
0	4	TBX4	yes	TBX4;NM_018488;chr17:59531607-59534307:+	na	na	na	na	na	na	NA	na	na	na	na	na	na	NA	59532056	59532135	0.16	0.47	hypo	1.66344e-07	1.89065e-07	59532125	59532459	0.13	0.44	hypo	4.54192e-20	2.18141e-19	na	na	na	na	na	na	NA	59531735	59532223	0.05	0.55	hypo	2.05555e-183	5.871e-181	59531611	59532148	0.11
1	1	NUDT19	yes	NUDT19;NM_001105570;chr19:33180667-33183367:+	na	na	na	na	na	na	NA	na	na	na	na	na	na	NA	na	na	na	na	na	na	NA	na	na	na	na	na	na	NA	na	na	na	na	na	na	NA	33182564	33182690	0.12	0.52	hypo	3.23467e-22	1.19552e-21	33182206	33182624	0.7
1	0	LCN10	no	LCN10;NM_001001712;chr9:139636911-139639611:-	139638361	139638544	0.51	0.3	hyper	9.62824e-16	2.21204e-15	na	na	na	na	na	na	NA	na	na	na	na	na	na	NA	na	na	na	na	na	na	NA	na	na	na	na	na	na	NA	na	na	na	na	na	na	NA	na	na	na
1	0	CRTAC1	yes	CRTAC1;NM_018058;chr10:99790085-99792785:-	na	na	na	na	na	na	NA	na	na	na	na	na	na	NA	99790260	99790324	0.86	0	hyper	7.81314e-16	1.79034e-15	na	na	na	na	na	na	NA	na	na	na	na	na	na	NA	na	na	na	na	na	na	NA	na	na	na
2	1	C3orf77	yes	C3orf77;NM_001145030;chr3:44281178-44283878:+	na	na	na	na	na	na	NA	44283577	44283798	0.74	0.5	hyper	4.04e-07	4.39898e-07	na	na	na	na	na	na	NA	44283303	44283389	0.5	0.77	hypo	3.31983e-06	3.51634e-06	44283643	44283817	0.81	0.49	hyper	1.51999e-08	1.82565e-08	na	na	na	na	na	na	NA	na	na	na
2	0	LILRB1	no	LILRB1;NM_001081638;chr19:55139708-55142408:+	na	na	na	na	na	na	NA	55139776	55141808	0.52	0.3	hyper	3.33114e-37	3.64786e-36	na	na	na	na	na	na	NA	na	na	na	na	na	na	NA	55141539	55141654	0.57	0.3	hyper	1.6864e-10	2.46257e-10	na	na	na	na	na	na	NA	na	na	na
2	0	MLN	no	MLN;NM_001040109;chr6:33771293-33773993:-	33771461	33771904	0.61	0.4	hyper	1.35902e-23	5.70217e-23	na	na	na	na	na	na	NA	na	na	na	na	na	na	NA	na	na	na	na	na	na	NA	33772142	33772366	0.74	0.43	hyper	2.15828e-09	2.81352e-09	na	na	na	na	na	na	NA	na	na	na
1	1	PCDHA4	yes	PCDHA4;NM_018907;chr5:140184472-140187172:+	na	na	na	na	na	na	NA	na	na	na	na	na	na	NA	140186706	140186810	0.45	0.13	hyper	3.97365e-13	7.4061e-13	na	na	na	na	na	na	NA	140187042	140187161	0.2	0.53	hypo	9.60489e-09	1.18525e-08	na	na	na	na	na	na	NA	na	na	na
1	0	CGA	no	CGA;NM_000735;chr6:87804324-87807024:-	na	na	na	na	na	na	NA	87805062	87805608	0.6	0.38	hyper	7.15853e-05	7.23e-05	na	na	na	na	na	na	NA	na	na	na	na	na	na	NA	na	na	na	na	na	na	NA	na	na	na	na	na	na	NA	na	na	na
1	0	CCR6	no	CCR6;NM_004367;chr6:167523095-167525795:+	na	na	na	na	na	na	NA	na	na	na	na	na	na	NA	na	na	na	na	na	na	NA	na	na	na	na	na	na	NA	167523684	167524238	0.66	0.45	hyper	1.69305e-11	2.66779e-11	na	na	na	na	na	na	NA	na	na	na
1	0	ARL4A	yes	ARL4A;NM_001037164;chr7:12724281-12726981:+	na	na	na	na	na	na	NA	na	na	na	na	na	na	NA	na	na	na	na	na	na	NA	na	na	na	na	na	na	NA	na	na	na	na	na	na	NA	na	na	na	na	na	na	NA	12725174	12725423	0.62
0	1	DSCR6	yes	DSCR6;NM_018962;chr21:38376663-38379363:+	na	na	na	na	na	na	NA	na	na	na	na	na	na	NA	38378300	38378463	0.26	0.74	hypo	3.68777e-16	8.79423e-16	na	na	na	na	na	na	NA	na	na	na	na	na	na	NA	na	na	na	na	na	na	NA	na	na	na
1	0	C2orf54	no	C2orf54;NM_001085437;chr2:241835073-241837773:-	na	na	na	na	na	na	NA	na	na	na	na	na	na	NA	na	na	na	na	na	na	NA	na	na	na	na	na	na	NA	na	na	na	na	na	na	NA	241835320	241835785	0.51	0.21	hyper	1.23202e-07	1.39384e-07	na	na	na
1	0	SLC2A11	yes	SLC2A11;NM_001024938;chr22:24196859-24199559:+	24199091	24199193	0.31	0.08	hyper	2.27666e-12	3.77829e-12	na	na	na	na	na	na	NA	na	na	na	na	na	na	NA	na	na	na	na	na	na	NA	na	na	na	na	na	na	NA	na	na	na	na	na	na	NA	na	na	na
0	1	IFIT3	no	IFIT3;NM_001031683;chr10:91090039-91092739:+	na	na	na	na	na	na	NA	91091760	91092023	0.53	0.75	hypo	8.96573e-06	9.18599e-06	na	na	na	na	na	na	NA	na	na	na	na	na	na	NA	na	na	na	na	na	na	NA	na	na	na	na	na	na	NA	na	na	na
1	0	PROKR1	yes	PROKR1;NM_138964;chr2:68870754-68873454:+	68873181	68873329	0.83	0.62	hyper	7.84615e-19	2.28603e-18	na	na	na	na	na	na	NA	na	na	na	na	na	na	NA	na	na	na	na	na	na	NA	na	na	na	na	na	na	NA	na	na	na	na	na	na	NA	na	na	na
1	1	ZNF334	yes	ZNF334;NM_018102;chr20:45141694-45144394:-	na	na	na	na	na	na	NA	45141850	45142016	0.15	0.42	hypo	1.06575e-12	1.94864e-12	45141915	45142131	0.56	0.07	hyper	1.72326e-35	1.78946e-34	na	na	na	na	na	na	NA	na	na	na	na	na	na	NA	na	na	na	na	na	na	NA	na	na	na
1	0	OR56A1	no	OR56A1;NM_001001917;chr11:6048471-6051171:-	6048522	6048917	0.46	0.24	hyper	1.49841e-21	5.19403e-21	na	na	na	na	na	na	NA	na	na	na	na	na	na	NA	na	na	na	na	na	na	NA	na	na	na	na	na	na	NA	na	na	na	na	na	na	NA	na	na	na
1	0	OTP	yes	OTP;NM_032109;chr5:76934022-76936722:-	na	na	na	na	na	na	NA	na	na	na	na	na	na	NA	na	na	na	na	na	na	NA	na	na	na	na	na	na	NA	76936421	76936631	0.37	0.14	hyper	1.68467e-08	2.01054e-08	na	na	na	na	na	na	NA	na	na	na
2	0	ITGB4	no	ITGB4;NM_001005619;chr17:73718576-73721276:+	73719693	73720209	0.57	0.24	hyper	3.90417e-12	6.28333e-12	na	na	na	na	na	na	NA	na	na	na	na	na	na	NA	na	na	na	na	na	na	NA	na	na	na	na	na	na	NA	73718981	73719257	0.43	0.19	hyper	8.43914e-09	1.03458e-08	na	na	na
0	1	CNTD2	yes	CNTD2;NM_024877;chr19:40732097-40734797:-	40732269	40732316	0.28	0.56	hypo	1.81843e-16	4.49191e-16	na	na	na	na	na	na	NA	na	na	na	na	na	na	NA	na	na	na	na	na	na	NA	na	na	na	na	na	na	NA	na	na	na	na	na	na	NA	na	na	na
1	0	PLA2G2D	no	PLA2G2D;NM_012400;chr1:20445508-20448208:-	na	na	na	na	na	na	NA	na	na	na	na	na	na	NA	na	na	na	na	na	na	NA	na	na	na	na	na	na	NA	20446642	20446888	0.51	0.19	hyper	2.24481e-08	2.66151e-08	na	na	na	na	na	na	NA	na	na	na
0	1	RAB5A	yes	RAB5A;NM_004162;chr3:19986372-19989072:+	na	na	na	na	na	na	NA	na	na	na	na	na	na	NA	na	na	na	na	na	na	NA	19987237	19987588	0.35	0.78	hypo	1.19044e-15	3.51645e-15	na	na	na	na	na	na	NA	na	na	na	na	na	na	NA	na	na	na
0	1	CCDC111	yes	CCDC111;NM_152683;chr4:185568567-185571267:+	na	na	na	na	na	na	NA	na	na	na	na	na	na	NA	na	na	na	na	na	na	NA	185568946	185569298	0.22	0.5	hypo	3.04191e-07	3.48862e-07	na	na	na	na	na	na	NA	na	na	na	na	na	na	NA	na	na	na
0	1	PRSS16	no	PRSS16;NM_005865;chr6:27213302-27216002:+	na	na	na	na	na	na	NA	na	na	na	na	na	na	NA	na	na	na	na	na	na	NA	27215263	27215509	0.5	0.74	hypo	1.24118e-09	1.82299e-09	na	na	na	na	na	na	NA	na	na	na	na	na	na	NA	na	na	na
0	1	MBNL1	no	MBNL1;NM_207293;chr3:152014994-152017694:+	na	na	na	na	na	na	NA	na	na	na	na	na	na	NA	na	na	na	na	na	na	NA	152016247	152016645	0.46	0.75	hypo	2.33977e-12	4.75237e-12	na	na	na	na	na	na	NA	na	na	na	na	na	na	NA	na	na	na
1	0	SLC35D2	yes	SLC35D2;NM_007001;chr9:99145492-99148192:-	99146954	99147364	0.64	0.34	hyper	2.70177e-07	2.88664e-07	na	na	na	na	na	na	NA	na	na	na	na	na	na	NA	na	na	na	na	na	na	NA	na	na	na	na	na	na	NA	na	na	na	na	na	na	NA	na	na	na
0	1	ALDH5A1	yes	ALDH5A1;NM_001080;chr6:24492997-24495697:+	na	na	na	na	na	na	NA	na	na	na	na	na	na	NA	na	na	na	na	na	na	NA	24494043	24494592	0.58	0.78	hypo	1.2297e-06	1.33873e-06	na	na	na	na	na	na	NA	na	na	na	na	na	na	NA	na	na	na
1	0	RBM25	yes	RBM25;NM_021239;chr14:73523021-73525721:+	73523991	73524288	0.6	0.27	hyper	3.43518e-12	5.59402e-12	na	na	na	na	na	na	NA	na	na	na	na	na	na	NA	na	na	na	na	na	na	NA	na	na	na	na	na	na	NA	na	na	na	na	na	na	NA	na	na	na
2	0	SLC27A5	yes	SLC27A5;NM_012254;chr19:59022932-59025632:-	na	na	na	na	na	na	NA	na	na	na	na	na	na	NA	59025114	59025416	0.51	0.18	hyper	7.67015e-24	3.60823e-23	na	na	na	na	na	na	NA	na	na	na	na	na	na	NA	59025154	59025400	0.46	0.15	hyper	6.1561e-16	1.36093e-15	na	na	na
1	0	TRIM63	no	TRIM63;NM_032588;chr1:26393621-26396321:-	na	na	na	na	na	na	NA	26395539	26395774	0.77	0.45	hyper	5.14265e-08	5.92699e-08	na	na	na	na	na	na	NA	na	na	na	na	na	na	NA	na	na	na	na	na	na	NA	na	na	na	na	na	na	NA	na	na	na
1	1	GPR148	yes	GPR148;NM_207364;chr2:131484443-131487143:+	na	na	na	na	na	na	NA	131484464	131484617	0.42	0.63	hypo	1.40383e-09	1.81724e-09	131484464	131484763	0.61	0.4	hyper	1.97134e-11	3.2493e-11	na	na	na	na	na	na	NA	na	na	na	na	na	na	NA	na	na	na	na	na	na	NA	na	na	na
0	1	MTERFD3	yes	MTERFD3;NM_001033050;chr12:107380429-107383129:-	na	na	na	na	na	na	NA	na	na	na	na	na	na	NA	107380845	107381058	0.05	0.29	hypo	3.40795e-09	4.47769e-09	na	na	na	na	na	na	NA	na	na	na	na	na	na	NA	na	na	na	na	na	na	NA	na	na	na
2	1	TGIF2LX	no	TGIF2LX;NM_138960;chrX:89174740-89177440:+	na	na	na	na	na	na	NA	na	na	na	na	na	na	NA	89176874	89177068	0.52	0.26	hyper	1.43463e-08	1.77438e-08	89176706	89177067	0.65	0.44	hyper	4.93293e-15	1.33653e-14	na	na	na	na	na	na	NA	89176915	89177143	0.33	0.67	hypo	2.66555e-41	2.67e-40	na	na	na
1	0	PNMA5	yes	PNMA5;NM_001184924;chrX:152162171-152164871:-	152162898	152162988	0.54	0.29	hyper	5.84913e-08	6.48344e-08	na	na	na	na	na	na	NA	na	na	na	na	na	na	NA	na	na	na	na	na	na	NA	na	na	na	na	na	na	NA	na	na	na	na	na	na	NA	na	na	na
0	1	GPSM1	no	GPSM1;NM_001145638;chr9:139219732-139222432:+	na	na	na	na	na	na	NA	na	na	na	na	na	na	NA	na	na	na	na	na	na	NA	na	na	na	na	na	na	NA	na	na	na	na	na	na	NA	na	na	na	na	na	na	NA	139221256	139221583	0.31
0	1	PCK2	yes	PCK2;NM_001018073;chr14:24561283-24563983:+	na	na	na	na	na	na	NA	na	na	na	na	na	na	NA	na	na	na	na	na	na	NA	24563799	24563885	0.09	0.33	hypo	1.73267e-12	3.62564e-12	na	na	na	na	na	na	NA	na	na	na	na	na	na	NA	na	na	na
1	0	DPEP1	no	DPEP1;NM_001128141;chr16:89677516-89680216:+	na	na	na	na	na	na	NA	na	na	na	na	na	na	NA	na	na	na	na	na	na	NA	89678323	89678422	0.59	0.21	hyper	2.8883e-09	4.06664e-09	na	na	na	na	na	na	NA	na	na	na	na	na	na	NA	na	na	na
2	0	COX19	yes	COX19;NM_001031617;chr7:1014735-1017435:-	na	na	na	na	na	na	NA	1016668	1016934	0.69	0.43	hyper	2.52398e-14	5.26578e-14	na	na	na	na	na	na	NA	1016661	1016817	0.85	0.62	hyper	2.83499e-08	3.56616e-08	na	na	na	na	na	na	NA	na	na	na	na	na	na	NA	na	na	na
2	0	GP1BB	yes	GP1BB;NM_000407;chr22:19708866-19711566:+	na	na	na	na	na	na	NA	19710224	19710430	0.33	0.11	hyper	1.16257e-09	1.52765e-09	na	na	na	na	na	na	NA	na	na	na	na	na	na	NA	19709114	19709226	0.44	0.2	hyper	1.72386e-13	3.2769e-13	na	na	na	na	na	na	NA	na	na	na
1	0	KLHDC7B	yes	KLHDC7B;NM_138433;chr22:50984262-50986962:+	na	na	na	na	na	na	NA	na	na	na	na	na	na	NA	na	na	na	na	na	na	NA	na	na	na	na	na	na	NA	na	na	na	na	na	na	NA	50985066	50985278	0.74	0.48	hyper	0.000560064	0.000562036	na	na	na
2	1	RNF219	yes	RNF219;NM_024546;chr13:79232814-79235514:-	na	na	na	na	na	na	NA	na	na	na	na	na	na	NA	na	na	na	na	na	na	NA	79233506	79234046	0.31	0.05	hyper	1.12144e-29	1.182e-28	79233952	79234716	0.11	0.48	hypo	2.01737e-66	5.151e-65	na	na	na	na	na	na	NA	79233999	79234847	0.54
0	1	LRRN4	no	LRRN4;NM_152611;chr20:6034194-6036894:-	na	na	na	na	na	na	NA	6035199	6035997	0.58	0.82	hypo	9.43785e-10	1.25462e-09	na	na	na	na	na	na	NA	na	na	na	na	na	na	NA	na	na	na	na	na	na	NA	na	na	na	na	na	na	NA	na	na	na
0	1	HOXA13	yes	HOXA13;NM_000522;chr7:27239225-27241925:-	na	na	na	na	na	na	NA	na	na	na	na	na	na	NA	na	na	na	na	na	na	NA	27241008	27241279	0.13	0.38	hypo	2.51696e-17	9.36679e-17	na	na	na	na	na	na	NA	na	na	na	na	na	na	NA	na	na	na
0	3	HOXA10	yes	HOXA10;NM_018951;chr7:27213455-27216155:-	na	na	na	na	na	na	NA	27215093	27215432	0.5	0.8	hypo	7.5846e-18	2.28348e-17	na	na	na	na	na	na	NA	27215432	27215701	0.4	0.78	hypo	3.30031e-14	8.19454e-14	27214331	27214460	0.49	0.79	hypo	1.02568e-12	1.82591e-12	na	na	na	na	na	na	NA	na	na	na
0	1	LAT2	no	LAT2;NM_014146;chr7:73621887-73624587:+	na	na	na	na	na	na	NA	na	na	na	na	na	na	NA	na	na	na	na	na	na	NA	73623916	73624393	0.47	0.71	hypo	6.74908e-26	5.319e-25	na	na	na	na	na	na	NA	na	na	na	na	na	na	NA	na	na	na
0	1	MMP2	yes	MMP2;NM_004530;chr16:55510881-55513581:+	na	na	na	na	na	na	NA	na	na	na	na	na	na	NA	na	na	na	na	na	na	NA	na	na	na	na	na	na	NA	na	na	na	na	na	na	NA	55512443	55512522	0.19	0.46	hypo	4.72181e-15	9.40699e-15	na	na	na
0	1	ZIC4	no	ZIC4;NM_001168379;chr3:147122807-147125507:-	na	na	na	na	na	na	NA	na	na	na	na	na	na	NA	na	na	na	na	na	na	NA	na	na	na	na	na	na	NA	na	na	na	na	na	na	NA	147124100	147124330	0.04	0.31	hypo	1.09048e-23	4.56838e-23	na	na	na
0	1	LTB4R	yes	LTB4R;NM_001143919;chr14:24778505-24781205:+	na	na	na	na	na	na	NA	na	na	na	na	na	na	NA	24780366	24780481	0.5	1	hypo	3.07918e-18	8.67854e-18	na	na	na	na	na	na	NA	na	na	na	na	na	na	NA	na	na	na	na	na	na	NA	na	na	na
1	0	SOX8	yes	SOX8;NM_014587;chr16:1029608-1032308:+	1029713	1029972	0.56	0.2	hyper	8.90061e-42	1.21459e-40	na	na	na	na	na	na	NA	na	na	na	na	na	na	NA	na	na	na	na	na	na	NA	na	na	na	na	na	na	NA	na	na	na	na	na	na	NA	na	na	na
1	0	CCDC108	yes	CCDC108;NM_152389;chr2:219905745-219908445:-	219907102	219907449	0.42	0.17	hyper	3.89787e-17	1.03209e-16	na	na	na	na	na	na	NA	na	na	na	na	na	na	NA	na	na	na	na	na	na	NA	na	na	na	na	na	na	NA	na	na	na	na	na	na	NA	na	na	na
1	0	RAB37	yes	RAB37;NM_175738;chr17:72665056-72667756:+	na	na	na	na	na	na	NA	na	na	na	na	na	na	NA	na	na	na	na	na	na	NA	72665495	72665906	0.59	0.22	hyper	1.92463e-19	8.53173e-19	na	na	na	na	na	na	NA	na	na	na	na	na	na	NA	na	na	na
2	0	SSX3	no	SSX3;NM_021014;chrX:48215642-48218342:-	48216364	48216441	0.6	0.31	hyper	1.18561e-21	4.16201e-21	na	na	na	na	na	na	NA	na	na	na	na	na	na	NA	48216253	48216584	0.67	0.45	hyper	6.53498e-19	2.79654e-18	na	na	na	na	na	na	NA	na	na	na	na	na	na	NA	na	na	na
1	0	IL25	no	IL25;NM_172314;chr14:23839818-23842518:+	na	na	na	na	na	na	NA	na	na	na	na	na	na	NA	na	na	na	na	na	na	NA	na	na	na	na	na	na	NA	na	na	na	na	na	na	NA	23839895	23840609	0.84	0.62	hyper	7.11686e-13	1.2643e-12	na	na	na
1	0	BTK	no	BTK;NM_000061;chrX:100640712-100643412:-	na	na	na	na	na	na	NA	na	na	na	na	na	na	NA	na	na	na	na	na	na	NA	na	na	na	na	na	na	NA	na	na	na	na	na	na	NA	na	na	na	na	na	na	NA	100640855	100641287	0.77
0	1	TRNT1	yes	TRNT1;NM_182916;chr3:3166400-3169100:+	na	na	na	na	na	na	NA	na	na	na	na	na	na	NA	3167632	3167687	0.53	0.89	hypo	2.94429e-12	5.06541e-12	na	na	na	na	na	na	NA	na	na	na	na	na	na	NA	na	na	na	na	na	na	NA	na	na	na
1	0	WIPF1	yes	WIPF1;NM_001077269;chr2:175547127-175549827:-	na	na	na	na	na	na	NA	na	na	na	na	na	na	NA	175549114	175549308	0.88	0.66	hyper	9.23849e-12	1.55727e-11	na	na	na	na	na	na	NA	na	na	na	na	na	na	NA	na	na	na	na	na	na	NA	na	na	na
0	1	ARMCX6	no	ARMCX6;NM_001009584;chrX:100872491-100875191:-	na	na	na	na	na	na	NA	na	na	na	na	na	na	NA	na	na	na	na	na	na	NA	na	na	na	na	na	na	NA	100872602	100872856	0.01	0.5	hypo	8.88192e-47	1.27988e-45	na	na	na	na	na	na	NA	na	na	na
3	0	CBFA2T3	yes	CBFA2T3;NM_175931;chr16:89007108-89009808:-	89009502	89009754	0.52	0.22	hyper	1.55725e-26	8.352e-26	89009397	89009754	0.47	0.23	hyper	8.00776e-19	2.65653e-18	na	na	na	na	na	na	NA	na	na	na	na	na	na	NA	na	na	na	na	na	na	NA	89009591	89009744	0.47	0.17	hyper	5.33126e-11	7.91172e-11	na	na	na
0	1	LRIG3	yes	LRIG3;NM_001136051;chr12:59312827-59315527:-	na	na	na	na	na	na	NA	na	na	na	na	na	na	NA	na	na	na	na	na	na	NA	na	na	na	na	na	na	NA	na	na	na	na	na	na	NA	59314918	59315276	0.61	0.87	hypo	9.059e-09	1.10582e-08	na	na	na
0	1	EMB	yes	EMB;NM_198449;chr5:49736734-49739434:-	na	na	na	na	na	na	NA	na	na	na	na	na	na	NA	na	na	na	na	na	na	NA	na	na	na	na	na	na	NA	na	na	na	na	na	na	NA	49737163	49738016	0.11	0.5	hypo	1.53301e-47	2.02814e-46	na	na	na
2	0	GAS7	no	GAS7;NM_001130831;chr17:9929123-9931823:-	na	na	na	na	na	na	NA	na	na	na	na	na	na	NA	na	na	na	na	na	na	NA	9929497	9929867	0.51	0.3	hyper	4.97219e-07	5.60548e-07	na	na	na	na	na	na	NA	na	na	na	na	na	na	NA	9929357	9929517	0.54
1	0	TMC4	no	TMC4;NM_001145303;chr19:54676444-54679144:-	54677166	54677246	0.44	0.23	hyper	1.0731e-05	1.08718e-05	na	na	na	na	na	na	NA	na	na	na	na	na	na	NA	na	na	na	na	na	na	NA	na	na	na	na	na	na	NA	na	na	na	na	na	na	NA	na	na	na
0	1	C5orf49	yes	C5orf49;NM_001089584;chr5:7850764-7853464:-	7851605	7851681	0.38	0.63	hypo	3.02311e-12	4.96908e-12	na	na	na	na	na	na	NA	na	na	na	na	na	na	NA	na	na	na	na	na	na	NA	na	na	na	na	na	na	NA	na	na	na	na	na	na	NA	na	na	na
1	0	C19orf18	no	C19orf18;NM_152474;chr19:58485402-58488102:-	na	na	na	na	na	na	NA	na	na	na	na	na	na	NA	58486138	58487410	0.88	0.54	hyper	2.02873e-23	9.22882e-23	na	na	na	na	na	na	NA	na	na	na	na	na	na	NA	na	na	na	na	na	na	NA	na	na	na
1	0	TRAF2	yes	TRAF2;NM_021138;chr9:139778765-139781465:+	na	na	na	na	na	na	NA	139779251	139779897	0.47	0.2	hyper	5.99501e-30	4.51875e-29	na	na	na	na	na	na	NA	na	na	na	na	na	na	NA	na	na	na	na	na	na	NA	na	na	na	na	na	na	NA	na	na	na
2	1	EN2	yes	EN2;NM_001427;chr7:155248624-155251324:+	na	na	na	na	na	na	NA	na	na	na	na	na	na	NA	155251113	155251198	0.29	0.02	hyper	7.04658e-14	1.4074e-13	na	na	na	na	na	na	NA	na	na	na	na	na	na	NA	155250717	155251316	0.02	0.39	hypo	4.73618e-177	9.006e-175	155249551	155250016	0.26
2	1	ZNF235	yes	ZNF235;NM_004234;chr19:44808678-44811378:-	44809682	44810583	0.54	0.3	hyper	1.82925e-31	1.38443e-30	na	na	na	na	na	na	NA	na	na	na	na	na	na	NA	na	na	na	na	na	na	NA	na	na	na	na	na	na	NA	44810345	44810521	0.32	0.57	hypo	1.35245e-07	1.52679e-07	44810569	44810637	0.54
0	1	LHB	yes	LHB;NM_000894;chr19:49519847-49522547:-	na	na	na	na	na	na	NA	na	na	na	na	na	na	NA	na	na	na	na	na	na	NA	na	na	na	na	na	na	NA	49522110	49522240	0.09	0.31	hypo	9.81297e-13	1.7484e-12	na	na	na	na	na	na	NA	na	na	na
0	2	MAMLD1	yes	MAMLD1;NM_001177465;chrX:149529351-149532051:+	na	na	na	na	na	na	NA	na	na	na	na	na	na	NA	na	na	na	na	na	na	NA	149531638	149531778	0.14	0.36	hypo	2.18781e-08	2.78942e-08	na	na	na	na	na	na	NA	149531914	149532015	0.16	0.39	hypo	1.45262e-05	1.50273e-05	na	na	na
1	0	UGT1A5	no	UGT1A5;NM_019078;chr2:234619438-234622138:+	na	na	na	na	na	na	NA	234621796	234622113	0.4	0.14	hyper	2.63228e-13	5.0304e-13	na	na	na	na	na	na	NA	na	na	na	na	na	na	NA	na	na	na	na	na	na	NA	na	na	na	na	na	na	NA	na	na	na
0	3	NALCN	yes	NALCN;NM_052867;chr13:102068313-102071013:-	102069149	102069182	0.1	0.45	hypo	2.80265e-12	4.61801e-12	na	na	na	na	na	na	NA	na	na	na	na	na	na	NA	na	na	na	na	na	na	NA	na	na	na	na	na	na	NA	102069161	102069317	0.1	0.33	hypo	2.93473e-09	3.71133e-09	102069132	102069232	0.14
1	0	SNURF	yes	SNURF;NM_022804;chr15:25197870-25200570:+	na	na	na	na	na	na	NA	na	na	na	na	na	na	NA	na	na	na	na	na	na	NA	na	na	na	na	na	na	NA	25198964	25199299	0.66	0.26	hyper	1.55109e-12	2.71148e-12	na	na	na	na	na	na	NA	na	na	na
1	0	MSLN	no	MSLN;NM_013404;chr16:808873-811573:+	na	na	na	na	na	na	NA	na	na	na	na	na	na	NA	na	na	na	na	na	na	NA	811031	811554	0.41	0.16	hyper	5.75798e-13	1.2608e-12	na	na	na	na	na	na	NA	na	na	na	na	na	na	NA	na	na	na
1	0	C14orf49	no	C14orf49;NM_152592;chr14:95941673-95944373:-	95942446	95942827	0.52	0.27	hyper	5.00856e-14	9.55332e-14	na	na	na	na	na	na	NA	na	na	na	na	na	na	NA	na	na	na	na	na	na	NA	na	na	na	na	na	na	NA	na	na	na	na	na	na	NA	na	na	na
3	3	NKX2-6	no	NKX2-6;NM_001136271;chr8:23563422-23566122:-	23563490	23563573	0.48	0.24	hyper	4.52561e-46	7.8822e-45	23564591	23564901	0.18	0.44	hypo	3.35498e-16	8.77554e-16	23565076	23565163	0.34	0.13	hyper	1.14535e-12	2.07383e-12	na	na	na	na	na	na	NA	23565156	23565742	0.14	0.36	hypo	1.75174e-13	3.315e-13	23564016	23564936	0.08	0.38	hypo	2.24896e-76	7.125e-75	23564221	23564509	0.35
1	0	G6PC	no	G6PC;NM_000151;chr17:41050615-41053315:+	na	na	na	na	na	na	NA	41051210	41053177	0.68	0.44	hyper	5.23251e-16	1.3084e-15	na	na	na	na	na	na	NA	na	na	na	na	na	na	NA	na	na	na	na	na	na	NA	na	na	na	na	na	na	NA	na	na	na
2	0	CSAG1	no	CSAG1;NM_001102576;chrX:151901028-151903728:+	151902619	151902651	0.72	0.41	hyper	3.76137e-16	8.96219e-16	na	na	na	na	na	na	NA	151902580	151902642	0.68	0.44	hyper	0.00056633	0.000568431	na	na	na	na	na	na	NA	na	na	na	na	na	na	NA	na	na	na	na	na	na	NA	na	na	na
1	0	KRTAP26-1	no	KRTAP26-1;NM_203405;chr21:31692107-31694807:-	na	na	na	na	na	na	NA	na	na	na	na	na	na	NA	31692254	31692604	0.42	0.2	hyper	3.32317e-18	9.25835e-18	na	na	na	na	na	na	NA	na	na	na	na	na	na	NA	na	na	na	na	na	na	NA	na	na	na
0	1	SLITRK5	yes	SLITRK5;NM_015567;chr13:88322670-88325370:+	na	na	na	na	na	na	NA	88324872	88325091	0.13	0.4	hypo	3.93029e-34	3.69012e-33	na	na	na	na	na	na	NA	na	na	na	na	na	na	NA	na	na	na	na	na	na	NA	na	na	na	na	na	na	NA	na	na	na
2	0	ZNF385A	no	ZNF385A;NM_015481;chr12:54777981-54780681:-	54779077	54779378	0.6	0.29	hyper	2.70304e-11	3.97294e-11	na	na	na	na	na	na	NA	na	na	na	na	na	na	NA	54780001	54780378	0.57	0.32	hyper	7.09688e-09	9.62408e-09	na	na	na	na	na	na	NA	na	na	na	na	na	na	NA	na	na	na
0	1	ECE1	no	ECE1;NM_001113347;chr1:21605683-21608383:-	21606217	21606908	0.42	0.65	hypo	1.99186e-09	2.45574e-09	na	na	na	na	na	na	NA	na	na	na	na	na	na	NA	na	na	na	na	na	na	NA	na	na	na	na	na	na	NA	na	na	na	na	na	na	NA	na	na	na
1	0	CARHSP1	yes	CARHSP1;NM_001042476;chr16:8961748-8964448:-	na	na	na	na	na	na	NA	na	na	na	na	na	na	NA	na	na	na	na	na	na	NA	8963708	8963861	0.77	0.52	hyper	1.17658e-08	1.53608e-08	na	na	na	na	na	na	NA	na	na	na	na	na	na	NA	na	na	na
5	0	SR140	yes	SR140;NM_001080415;chr3:142718172-142720872:+	na	na	na	na	na	na	NA	142718198	142718403	0.66	0.28	hyper	5.69493e-18	1.74317e-17	142718198	142718463	0.65	0.3	hyper	3.60624e-14	7.34214e-14	142718210	142718450	0.65	0.26	hyper	3.73252e-16	1.19806e-15	142718198	142718458	0.81	0.25	hyper	2.08649e-47	3.07927e-46	142718198	142718340	0.62	0.31	hyper	1.15553e-07	1.31976e-07	na	na	na
2	1	FGF13	yes	FGF13;NM_001139498;chrX:138286685-138289385:-	na	na	na	na	na	na	NA	138288363	138288925	0.39	0.14	hyper	4.59988e-24	2.51955e-23	na	na	na	na	na	na	NA	na	na	na	na	na	na	NA	138288521	138288657	0.24	0.03	hyper	3.84648e-12	6.44583e-12	na	na	na	na	na	na	NA	138287538	138287621	0.08
1	0	KCNS3	yes	KCNS3;NM_002252;chr2:18057745-18060445:+	18058830	18059005	0.4	0.13	hyper	1.28386e-11	1.92831e-11	na	na	na	na	na	na	NA	na	na	na	na	na	na	NA	na	na	na	na	na	na	NA	na	na	na	na	na	na	NA	na	na	na	na	na	na	NA	na	na	na
0	1	DSCAML1	yes	DSCAML1;NM_020693;chr11:117667476-117670176:-	na	na	na	na	na	na	NA	na	na	na	na	na	na	NA	na	na	na	na	na	na	NA	na	na	na	na	na	na	NA	117667655	117667723	0.31	0.62	hypo	4.16069e-06	4.31624e-06	na	na	na	na	na	na	NA	na	na	na
0	1	RASSF5	yes	RASSF5;NM_182663;chr1:206678679-206681379:+	na	na	na	na	na	na	NA	na	na	na	na	na	na	NA	na	na	na	na	na	na	NA	na	na	na	na	na	na	NA	206680127	206680293	0.1	0.54	hypo	2.20947e-15	5.07e-15	na	na	na	na	na	na	NA	na	na	na
1	0	NLGN4Y	no	NLGN4Y;NM_001164238;chrY:16731701-16734401:+	na	na	na	na	na	na	NA	na	na	na	na	na	na	NA	na	na	na	na	na	na	NA	na	na	na	na	na	na	NA	16733321	16734300	0.62	0.27	hyper	2.07057e-22	7.88741e-22	na	na	na	na	na	na	NA	na	na	na
1	0	TPSD1	no	TPSD1;NM_012217;chr16:1304073-1306773:+	na	na	na	na	na	na	NA	1304128	1304625	0.47	0.26	hyper	2.13459e-40	2.79998e-39	na	na	na	na	na	na	NA	na	na	na	na	na	na	NA	na	na	na	na	na	na	NA	na	na	na	na	na	na	NA	na	na	na
0	1	MSH2	yes	MSH2;NM_000251;chr2:47628063-47630763:+	na	na	na	na	na	na	NA	na	na	na	na	na	na	NA	na	na	na	na	na	na	NA	47628950	47629243	0.55	0.79	hypo	2.3697e-13	5.32574e-13	na	na	na	na	na	na	NA	na	na	na	na	na	na	NA	na	na	na
1	1	PCDHGA11	yes	PCDHGA11;NM_018914;chr5:140798337-140801037:+	na	na	na	na	na	na	NA	140798683	140798882	0.58	0.78	hypo	2.76795e-11	4.41126e-11	na	na	na	na	na	na	NA	na	na	na	na	na	na	NA	na	na	na	na	na	na	NA	na	na	na	na	na	na	NA	140799402	140799666	0.72
0	2	PCDHGA6	yes	PCDHGA6;NM_018919;chr5:140751451-140754151:+	na	na	na	na	na	na	NA	140751882	140751994	0.27	0.54	hypo	1.56183e-08	1.87355e-08	140753843	140753908	0.33	0.65	hypo	4.54521e-10	6.41029e-10	na	na	na	na	na	na	NA	na	na	na	na	na	na	NA	na	na	na	na	na	na	NA	na	na	na
1	0	WISP2	no	WISP2;NM_003881;chr20:43341685-43344385:+	na	na	na	na	na	na	NA	na	na	na	na	na	na	NA	na	na	na	na	na	na	NA	na	na	na	na	na	na	NA	na	na	na	na	na	na	NA	43342604	43342999	0.7	0.48	hyper	1.36755e-07	1.54634e-07	na	na	na
1	1	FRMD4B	yes	FRMD4B;NM_015123;chr3:69434930-69437630:-	na	na	na	na	na	na	NA	na	na	na	na	na	na	NA	69434964	69435132	0.3	0	hyper	3.05594e-24	1.53283e-23	na	na	na	na	na	na	NA	na	na	na	na	na	na	NA	69435055	69435172	0.04	0.37	hypo	7.35439e-16	1.60517e-15	na	na	na
1	2	DCAF12L2	yes	DCAF12L2;NM_001013628;chrX:125299580-125302280:-	125299992	125300433	0.16	0.4	hypo	1.1827e-23	5.03853e-23	na	na	na	na	na	na	NA	na	na	na	na	na	na	NA	na	na	na	na	na	na	NA	na	na	na	na	na	na	NA	125300256	125300309	0.11	0.49	hypo	3.65e-07	4.00867e-07	125300179	125300286	0.25
0	1	GFRA2	yes	GFRA2;NM_001165038;chr8:21645846-21648546:-	na	na	na	na	na	na	NA	na	na	na	na	na	na	NA	na	na	na	na	na	na	NA	na	na	na	na	na	na	NA	na	na	na	na	na	na	NA	na	na	na	na	na	na	NA	21648116	21648441	0.33
0	1	BEND4	yes	BEND4;NM_001159547;chr4:42154395-42157095:-	42154912	42154977	0.21	0.43	hypo	7.2518e-12	1.12133e-11	na	na	na	na	na	na	NA	na	na	na	na	na	na	NA	na	na	na	na	na	na	NA	na	na	na	na	na	na	NA	na	na	na	na	na	na	NA	na	na	na
1	0	KRTAP24-1	no	KRTAP24-1;NM_001085455;chr21:31654776-31657476:-	na	na	na	na	na	na	NA	na	na	na	na	na	na	NA	31654809	31655654	0.61	0.31	hyper	1.96241e-29	1.39521e-28	na	na	na	na	na	na	NA	na	na	na	na	na	na	NA	na	na	na	na	na	na	NA	na	na	na
3	1	ME1	yes	ME1;NM_002395;chr6:84140438-84143138:-	na	na	na	na	na	na	NA	84140466	84140695	0.68	0.39	hyper	6.35712e-24	3.38109e-23	84140571	84140722	0.53	0.29	hyper	4.41548e-10	6.24339e-10	na	na	na	na	na	na	NA	84140466	84140689	0.29	0.65	hypo	2.01523e-28	1.17479e-27	84140468	84140615	0.65	0.31	hyper	6.21304e-14	1.1799e-13	na	na	na
1	0	CSNK1A1P	yes	CSNK1A1P;NR_027320;chr15:37110207-37112907:-	na	na	na	na	na	na	NA	na	na	na	na	na	na	NA	37110443	37110614	0.98	0.06	hyper	9.75973e-32	8.12332e-31	na	na	na	na	na	na	NA	na	na	na	na	na	na	NA	na	na	na	na	na	na	NA	na	na	na
1	0	FUT3	no	FUT3;NM_000149;chr19:5850985-5853685:-	na	na	na	na	na	na	NA	na	na	na	na	na	na	NA	na	na	na	na	na	na	NA	5851644	5852179	0.66	0.43	hyper	1.01275e-07	1.20832e-07	na	na	na	na	na	na	NA	na	na	na	na	na	na	NA	na	na	na
0	1	ZNF517	yes	ZNF517;NM_213605;chr8:146022061-146024761:+	na	na	na	na	na	na	NA	na	na	na	na	na	na	NA	na	na	na	na	na	na	NA	146023061	146023617	0.35	0.63	hypo	1.51298e-07	1.77417e-07	na	na	na	na	na	na	NA	na	na	na	na	na	na	NA	na	na	na
0	1	SLC15A3	yes	SLC15A3;NM_016582;chr11:60718757-60721457:-	na	na	na	na	na	na	NA	na	na	na	na	na	na	NA	na	na	na	na	na	na	NA	60719004	60719048	0.07	0.72	hypo	1.08793e-15	3.25348e-15	na	na	na	na	na	na	NA	na	na	na	na	na	na	NA	na	na	na
1	0	NLRP5	no	NLRP5;NM_153447;chr19:56508892-56511592:+	na	na	na	na	na	na	NA	na	na	na	na	na	na	NA	na	na	na	na	na	na	NA	na	na	na	na	na	na	NA	56510969	56511156	0.71	0.29	hyper	7.30405e-12	1.198e-11	na	na	na	na	na	na	NA	na	na	na
1	2	CD38	yes	CD38;NM_001775;chr4:15777731-15780431:+	na	na	na	na	na	na	NA	15780176	15780294	0.19	0.43	hypo	6.50634e-14	1.31107e-13	15780060	15780393	0.63	0.24	hyper	1.59399e-55	4.77883e-54	na	na	na	na	na	na	NA	na	na	na	na	na	na	NA	15779879	15780238	0.18	0.47	hypo	3.5111e-37	2.70365e-36	na	na	na
0	1	ARMCX5	yes	ARMCX5;NM_001168478;chrX:101852226-101854926:+	na	na	na	na	na	na	NA	na	na	na	na	na	na	NA	na	na	na	na	na	na	NA	na	na	na	na	na	na	NA	na	na	na	na	na	na	NA	101853857	101854796	0.1	0.37	hypo	2.06952e-117	1.9665e-115	na	na	na
0	1	TXNIP	no	TXNIP;NM_006472;chr1:145436262-145438962:+	na	na	na	na	na	na	NA	na	na	na	na	na	na	NA	na	na	na	na	na	na	NA	na	na	na	na	na	na	NA	145438766	145438949	0.29	0.7	hypo	3.13452e-24	1.33883e-23	na	na	na	na	na	na	NA	na	na	na
1	0	WDR86	yes	WDR86;NM_198285;chr7:151106624-151109324:-	na	na	na	na	na	na	NA	na	na	na	na	na	na	NA	151107323	151107589	0.32	0.02	hyper	8.89337e-26	5.00989e-25	na	na	na	na	na	na	NA	na	na	na	na	na	na	NA	na	na	na	na	na	na	NA	na	na	na
0	2	SRPRB	yes	SRPRB;NM_021203;chr3:133500677-133503377:+	133502635	133502768	0.23	0.64	hypo	7.42065e-10	9.47582e-10	na	na	na	na	na	na	NA	na	na	na	na	na	na	NA	na	na	na	na	na	na	NA	na	na	na	na	na	na	NA	133502599	133502750	0.28	0.71	hypo	3.61681e-11	5.51711e-11	na	na	na
1	0	A2BP1	no	A2BP1;NM_001142334;chr16:6821610-6824310:+	na	na	na	na	na	na	NA	na	na	na	na	na	na	NA	na	na	na	na	na	na	NA	na	na	na	na	na	na	NA	na	na	na	na	na	na	NA	na	na	na	na	na	na	NA	6823913	6824140	0.65
1	0	BPY2B	no	BPY2B;NM_001002760;chrY:25128210-25130910:+	na	na	na	na	na	na	NA	na	na	na	na	na	na	NA	na	na	na	na	na	na	NA	na	na	na	na	na	na	NA	25128714	25129357	0.76	0.55	hyper	6.61372e-20	2.16952e-19	na	na	na	na	na	na	NA	na	na	na
0	1	ARRDC4	yes	ARRDC4;NM_183376;chr15:98501733-98504433:+	na	na	na	na	na	na	NA	98504097	98504196	0.04	0.48	hypo	1.9524e-10	2.81407e-10	na	na	na	na	na	na	NA	na	na	na	na	na	na	NA	na	na	na	na	na	na	NA	na	na	na	na	na	na	NA	na	na	na
2	1	COX4I2	yes	COX4I2;NM_032609;chr20:30223491-30226191:+	30225701	30225824	0.25	0.64	hypo	3.66913e-16	8.77773e-16	30225601	30225681	0.79	0.27	hyper	1.2712e-14	2.7166e-14	na	na	na	na	na	na	NA	na	na	na	na	na	na	NA	30225573	30225685	0.7	0.35	hyper	3.6939e-09	4.71382e-09	na	na	na	na	na	na	NA	na	na	na
1	0	FHL1	no	FHL1;NM_001159704;chrX:135249255-135251955:+	na	na	na	na	na	na	NA	na	na	na	na	na	na	NA	na	na	na	na	na	na	NA	na	na	na	na	na	na	NA	na	na	na	na	na	na	NA	na	na	na	na	na	na	NA	135250590	135251167	0.68
0	1	FGF9	yes	FGF9;NM_002010;chr13:22243015-22245715:+	na	na	na	na	na	na	NA	na	na	na	na	na	na	NA	na	na	na	na	na	na	NA	na	na	na	na	na	na	NA	22243263	22243392	0.32	0.53	hypo	1.22358e-12	2.14552e-12	na	na	na	na	na	na	NA	na	na	na
1	0	PCDHGC4	yes	PCDHGC4;NM_018928;chr5:140862541-140865241:+	140864286	140865191	0.54	0.3	hyper	3.52554e-61	1.36493e-59	na	na	na	na	na	na	NA	na	na	na	na	na	na	NA	na	na	na	na	na	na	NA	na	na	na	na	na	na	NA	na	na	na	na	na	na	NA	na	na	na
1	0	C1orf216	yes	C1orf216;NM_152374;chr1:36184290-36186990:-	na	na	na	na	na	na	NA	na	na	na	na	na	na	NA	36184485	36184978	0.44	0.04	hyper	1.19166e-75	7.15322e-74	na	na	na	na	na	na	NA	na	na	na	na	na	na	NA	na	na	na	na	na	na	NA	na	na	na
0	1	DNALI1	yes	DNALI1;NM_003462;chr1:38020320-38023020:+	na	na	na	na	na	na	NA	na	na	na	na	na	na	NA	na	na	na	na	na	na	NA	na	na	na	na	na	na	NA	na	na	na	na	na	na	NA	38022607	38022779	0.35	0.56	hypo	1.18453e-12	2.03818e-12	na	na	na
2	0	C17orf107	yes	C17orf107;NM_001145536;chr17:4800748-4803448:+	4802786	4803335	0.43	0.18	hyper	2.96964e-32	2.376e-31	na	na	na	na	na	na	NA	na	na	na	na	na	na	NA	na	na	na	na	na	na	NA	4802822	4803278	0.38	0.17	hyper	5.1143e-16	1.22751e-15	na	na	na	na	na	na	NA	na	na	na
1	2	FKBP6	yes	FKBP6;NM_001135211;chr7:72739955-72742655:+	na	na	na	na	na	na	NA	72741806	72741862	0.53	0.75	hypo	5.50843e-10	7.50232e-10	na	na	na	na	na	na	NA	72742100	72742212	0.72	0.45	hyper	1.46173e-13	3.37055e-13	na	na	na	na	na	na	NA	72741975	72742115	0.42	0.72	hypo	2.06724e-19	6.0199e-19	na	na	na
1	0	PLCB4	yes	PLCB4;NM_001172646;chr20:9047501-9050201:+	9047712	9047921	0.8	0.41	hyper	4.73292e-23	1.84948e-22	na	na	na	na	na	na	NA	na	na	na	na	na	na	NA	na	na	na	na	na	na	NA	na	na	na	na	na	na	NA	na	na	na	na	na	na	NA	na	na	na
1	0	DLGAP1	yes	DLGAP1;NM_004746;chr18:3879635-3882335:-	na	na	na	na	na	na	NA	na	na	na	na	na	na	NA	na	na	na	na	na	na	NA	3880003	3880168	0.87	0.63	hyper	2.23543e-12	4.56497e-12	na	na	na	na	na	na	NA	na	na	na	na	na	na	NA	na	na	na
3	1	TKTL1	yes	TKTL1;NM_001145933;chrX:153521827-153524527:+	na	na	na	na	na	na	NA	153523597	153523873	0.6	0.3	hyper	1.23806e-08	1.50676e-08	na	na	na	na	na	na	NA	na	na	na	na	na	na	NA	153524337	153524518	0.83	0.54	hyper	2.82443e-05	2.85881e-05	153523232	153523467	0.36	0.69	hypo	1.64714e-25	7.46429e-25	153522250	153522527	0.57
0	1	SLC7A7	yes	SLC7A7;NM_001126106;chr14:23288514-23291214:-	na	na	na	na	na	na	NA	na	na	na	na	na	na	NA	na	na	na	na	na	na	NA	23291080	23291207	0.24	0.48	hypo	1.24764e-07	1.48046e-07	na	na	na	na	na	na	NA	na	na	na	na	na	na	NA	na	na	na
2	3	TPPP3	yes	TPPP3;NM_015964;chr16:67426921-67429621:-	na	na	na	na	na	na	NA	67428884	67429001	0.43	0.78	hypo	5.79034e-11	8.75768e-11	67428765	67428977	0.86	0.54	hyper	1.0855e-10	1.63803e-10	67428156	67428324	0.21	0.73	hypo	5.70485e-17	2.01719e-16	na	na	na	na	na	na	NA	67428105	67428489	0.38	0.76	hypo	1.93584e-14	3.78699e-14	67428035	67428317	0.54
1	1	SULT1A1	yes	SULT1A1;NM_177536;chr16:28634366-28637066:-	na	na	na	na	na	na	NA	28635287	28635376	0.59	0.3	hyper	4.78704e-11	7.3528e-11	na	na	na	na	na	na	NA	na	na	na	na	na	na	NA	na	na	na	na	na	na	NA	28635296	28635517	0.48	0.7	hypo	1.62143e-08	1.95222e-08	na	na	na
1	1	NUPL1	yes	NUPL1;NM_001008564;chr13:25873466-25876166:+	na	na	na	na	na	na	NA	na	na	na	na	na	na	NA	na	na	na	na	na	na	NA	na	na	na	na	na	na	NA	na	na	na	na	na	na	NA	25874881	25875133	0.32	0.56	hypo	3.06521e-12	5.16195e-12	25874883	25875306	0.54
1	1	SVIP	yes	SVIP;NM_148893;chr11:22850882-22853582:-	na	na	na	na	na	na	NA	na	na	na	na	na	na	NA	na	na	na	na	na	na	NA	22852809	22853545	0.33	0.75	hypo	4.4535e-18	1.78908e-17	na	na	na	na	na	na	NA	22852691	22853545	0.82	0.47	hyper	2.07611e-23	8.3493e-23	na	na	na
0	1	AKAP12	yes	AKAP12;NM_005100;chr6:151558934-151561634:+	na	na	na	na	na	na	NA	151560767	151561011	0.45	0.68	hypo	2.53088e-07	2.79693e-07	na	na	na	na	na	na	NA	na	na	na	na	na	na	NA	na	na	na	na	na	na	NA	na	na	na	na	na	na	NA	na	na	na
1	0	MAPKAPK2	yes	MAPKAPK2;NM_004759;chr1:206856089-206858789:+	206856542	206856842	0.43	0.21	hyper	1.80523e-23	7.4542e-23	na	na	na	na	na	na	NA	na	na	na	na	na	na	NA	na	na	na	na	na	na	NA	na	na	na	na	na	na	NA	na	na	na	na	na	na	NA	na	na	na
1	0	DYNLT3	yes	DYNLT3;NM_006520;chrX:37706389-37709089:-	na	na	na	na	na	na	NA	na	na	na	na	na	na	NA	na	na	na	na	na	na	NA	37708561	37708905	0.79	0.58	hyper	1.29542e-06	1.41232e-06	na	na	na	na	na	na	NA	na	na	na	na	na	na	NA	na	na	na
0	1	LPAR1	yes	LPAR1;NM_001401;chr9:113799865-113802565:-	113801648	113802093	0.47	0.68	hypo	2.23916e-24	9.744e-24	na	na	na	na	na	na	NA	na	na	na	na	na	na	NA	na	na	na	na	na	na	NA	na	na	na	na	na	na	NA	na	na	na	na	na	na	NA	na	na	na
1	0	PDK2	yes	PDK2;NM_002611;chr17:48170496-48173196:+	na	na	na	na	na	na	NA	na	na	na	na	na	na	NA	48172739	48173012	0.29	0.02	hyper	2.14331e-29	1.50356e-28	na	na	na	na	na	na	NA	na	na	na	na	na	na	NA	na	na	na	na	na	na	NA	na	na	na
1	1	NAP1L2	no	NAP1L2;NM_021963;chrX:72434184-72436884:-	na	na	na	na	na	na	NA	na	na	na	na	na	na	NA	na	na	na	na	na	na	NA	72434187	72434247	0.1	0.46	hypo	5.31862e-14	1.29388e-13	na	na	na	na	na	na	NA	na	na	na	na	na	na	NA	72434405	72434478	0.36
1	1	CCDC104	yes	CCDC104;NM_080667;chr2:55744540-55747240:+	55744564	55744735	0.92	0.51	hyper	2.40438e-09	2.93568e-09	na	na	na	na	na	na	NA	na	na	na	na	na	na	NA	55744626	55744835	0.22	0.62	hypo	1.56444e-11	2.89925e-11	na	na	na	na	na	na	NA	na	na	na	na	na	na	NA	na	na	na
0	1	ABCB4	yes	ABCB4;NM_000443;chr7:87104519-87107219:-	na	na	na	na	na	na	NA	na	na	na	na	na	na	NA	na	na	na	na	na	na	NA	87105427	87105892	0.51	0.73	hypo	1.55043e-11	2.89889e-11	na	na	na	na	na	na	NA	na	na	na	na	na	na	NA	na	na	na
0	1	C10orf25	yes	C10orf25;NM_001039380;chr10:45495970-45498670:-	na	na	na	na	na	na	NA	45496729	45497237	0.01	0.26	hypo	3.21018e-45	5.52579e-44	na	na	na	na	na	na	NA	na	na	na	na	na	na	NA	na	na	na	na	na	na	NA	na	na	na	na	na	na	NA	na	na	na
1	0	TDGF1	no	TDGF1;NM_001174136;chr3:46613845-46616545:+	na	na	na	na	na	na	NA	na	na	na	na	na	na	NA	na	na	na	na	na	na	NA	na	na	na	na	na	na	NA	na	na	na	na	na	na	NA	46615509	46615683	0.71	0.45	hyper	3.58402e-05	3.67014e-05	na	na	na
0	1	FOXO3B	yes	FOXO3B;NR_026718;chr17:18575994-18578694:-	18576155	18576261	0.24	0.73	hypo	1.25927e-11	1.90643e-11	na	na	na	na	na	na	NA	na	na	na	na	na	na	NA	na	na	na	na	na	na	NA	na	na	na	na	na	na	NA	na	na	na	na	na	na	NA	na	na	na
1	0	EGFLAM	no	EGFLAM;NM_182801;chr5:38443436-38446136:+	na	na	na	na	na	na	NA	38443628	38443855	0.73	0.42	hyper	6.70533e-24	3.54112e-23	na	na	na	na	na	na	NA	na	na	na	na	na	na	NA	na	na	na	na	na	na	NA	na	na	na	na	na	na	NA	na	na	na
2	2	ZSCAN18	yes	ZSCAN18;NM_001145542;chr19:58629293-58631993:-	58630108	58630224	0.22	0.48	hypo	1.90421e-08	2.19668e-08	na	na	na	na	na	na	NA	58629901	58630014	0.13	0.54	hypo	7.75592e-11	1.18592e-10	58629937	58630043	0.49	0.17	hyper	1.83141e-07	2.12481e-07	na	na	na	na	na	na	NA	na	na	na	na	na	na	NA	58630051	58630208	0.43
3	0	THEG	yes	THEG;NM_016585;chr19:375509-378209:-	na	na	na	na	na	na	NA	376264	376653	0.46	0.22	hyper	1.15022e-14	2.48937e-14	375835	375917	0.91	0.19	hyper	1.96228e-30	1.5148e-29	na	na	na	na	na	na	NA	375630	375882	0.67	0.14	hyper	3.36889e-17	8.83126e-17	na	na	na	na	na	na	NA	na	na	na
1	0	SBK1	yes	SBK1;NM_001024401;chr16:28301640-28304340:+	28302097	28302424	0.53	0.29	hyper	2.95238e-17	7.89692e-17	na	na	na	na	na	na	NA	na	na	na	na	na	na	NA	na	na	na	na	na	na	NA	na	na	na	na	na	na	NA	na	na	na	na	na	na	NA	na	na	na
1	1	PTPN20B	yes	PTPN20B;NM_001042358;chr10:46640160-46642860:-	na	na	na	na	na	na	NA	na	na	na	na	na	na	NA	na	na	na	na	na	na	NA	na	na	na	na	na	na	NA	na	na	na	na	na	na	NA	46640788	46641204	0.16	0.57	hypo	1.46797e-26	7.28609e-26	46640530	46640683	0.75
1	1	BCL6B	yes	BCL6B;NM_181844;chr17:6924169-6926869:+	6926673	6926775	0.49	0.7	hypo	5.10257e-15	1.08883e-14	na	na	na	na	na	na	NA	na	na	na	na	na	na	NA	na	na	na	na	na	na	NA	na	na	na	na	na	na	NA	na	na	na	na	na	na	NA	6926230	6926320	0.78
1	0	PGA4	no	PGA4;NM_001079808;chr11:60987621-60990321:+	na	na	na	na	na	na	NA	na	na	na	na	na	na	NA	na	na	na	na	na	na	NA	na	na	na	na	na	na	NA	60987936	60988199	0.57	0.3	hyper	1.12046e-102	8.25067e-101	na	na	na	na	na	na	NA	na	na	na
1	0	TGM5	no	TGM5;NM_004245;chr15:43558555-43561255:-	43560833	43560919	0.7	0.36	hyper	5.6228e-10	7.29761e-10	na	na	na	na	na	na	NA	na	na	na	na	na	na	NA	na	na	na	na	na	na	NA	na	na	na	na	na	na	NA	na	na	na	na	na	na	NA	na	na	na
1	0	DNASE1L2	yes	DNASE1L2;NM_001374;chr16:2284268-2286968:+	na	na	na	na	na	na	NA	2286159	2286256	0.78	0.48	hyper	2.03287e-05	2.07008e-05	na	na	na	na	na	na	NA	na	na	na	na	na	na	NA	na	na	na	na	na	na	NA	na	na	na	na	na	na	NA	na	na	na
1	0	ZNF84	yes	ZNF84;NM_003428;chr12:133611678-133614378:+	na	na	na	na	na	na	NA	na	na	na	na	na	na	NA	na	na	na	na	na	na	NA	na	na	na	na	na	na	NA	133612467	133612790	0.6	0.28	hyper	8.70246e-12	1.41375e-11	na	na	na	na	na	na	NA	na	na	na
1	1	TBX20	yes	TBX20;NM_001077653;chr7:35293211-35295911:-	na	na	na	na	na	na	NA	35294127	35295159	0.32	0.63	hypo	4.69222e-76	1.6147e-74	na	na	na	na	na	na	NA	na	na	na	na	na	na	NA	35295220	35295352	0.71	0.28	hyper	2.1728e-18	6.22818e-18	na	na	na	na	na	na	NA	na	na	na
0	1	CXCR4	yes	CXCR4;NM_001008540;chr2:136873313-136876013:-	na	na	na	na	na	na	NA	na	na	na	na	na	na	NA	na	na	na	na	na	na	NA	na	na	na	na	na	na	NA	136874173	136874228	0.07	0.3	hypo	7.64612e-21	2.66945e-20	na	na	na	na	na	na	NA	na	na	na
0	2	RHOBTB3	yes	RHOBTB3;NM_014899;chr5:95064650-95067350:+	na	na	na	na	na	na	NA	95066752	95066842	0.08	0.43	hypo	5.8871e-16	1.46339e-15	na	na	na	na	na	na	NA	na	na	na	na	na	na	NA	95066701	95066858	0.11	0.39	hypo	6.26029e-19	1.91262e-18	na	na	na	na	na	na	NA	na	na	na
1	0	HORMAD2	yes	HORMAD2;NM_152510;chr22:30474253-30476953:+	na	na	na	na	na	na	NA	na	na	na	na	na	na	NA	30475815	30476028	0.43	0.06	hyper	3.5779e-13	6.74836e-13	na	na	na	na	na	na	NA	na	na	na	na	na	na	NA	na	na	na	na	na	na	NA	na	na	na
0	1	SHROOM2	yes	SHROOM2;NM_001649;chrX:9752296-9754996:+	9754851	9754927	0.01	0.7	hypo	4.67419e-22	1.66683e-21	na	na	na	na	na	na	NA	na	na	na	na	na	na	NA	na	na	na	na	na	na	NA	na	na	na	na	na	na	NA	na	na	na	na	na	na	NA	na	na	na
0	2	KLF11	yes	KLF11;NM_003597;chr2:10181482-10184182:+	10182613	10182669	0.12	0.45	hypo	1.20571e-09	1.51196e-09	na	na	na	na	na	na	NA	na	na	na	na	na	na	NA	na	na	na	na	na	na	NA	na	na	na	na	na	na	NA	10182446	10182701	0.25	0.46	hypo	1.7217e-05	1.77288e-05	na	na	na
2	0	RAB25	no	RAB25;NM_020387;chr1:156028766-156031466:+	156030727	156031182	0.45	0.19	hyper	6.96816e-26	3.5153e-25	156030659	156031182	0.44	0.2	hyper	2.55572e-22	1.22575e-21	na	na	na	na	na	na	NA	na	na	na	na	na	na	NA	na	na	na	na	na	na	NA	na	na	na	na	na	na	NA	na	na	na
1	0	IVD	yes	IVD;NM_001159508;chr15:40695486-40698186:+	na	na	na	na	na	na	NA	na	na	na	na	na	na	NA	na	na	na	na	na	na	NA	na	na	na	na	na	na	NA	na	na	na	na	na	na	NA	na	na	na	na	na	na	NA	40697310	40697853	0.48
1	0	CGB8	no	CGB8;NM_033183;chr19:49551868-49554568:-	na	na	na	na	na	na	NA	na	na	na	na	na	na	NA	na	na	na	na	na	na	NA	49552607	49552714	0.35	0.12	hyper	5.14542e-11	8.97832e-11	na	na	na	na	na	na	NA	na	na	na	na	na	na	NA	na	na	na
1	0	LOC100130933	no	LOC100130933;NM_001162997;chr17:73640446-73643146:+	na	na	na	na	na	na	NA	na	na	na	na	na	na	NA	na	na	na	na	na	na	NA	73641485	73641780	0.61	0.36	hyper	7.32242e-09	9.89959e-09	na	na	na	na	na	na	NA	na	na	na	na	na	na	NA	na	na	na
0	1	MIR10B	yes	MIR10B;NR_029609;chr2:177012831-177015531:+	na	na	na	na	na	na	NA	na	na	na	na	na	na	NA	na	na	na	na	na	na	NA	na	na	na	na	na	na	NA	na	na	na	na	na	na	NA	na	na	na	na	na	na	NA	177014331	177014583	0.26
2	0	MAGEA9	no	MAGEA9;NM_005365;chrX:148668609-148671309:-	na	na	na	na	na	na	NA	148669069	148669182	0.58	0.36	hyper	3.9789e-07	4.34018e-07	na	na	na	na	na	na	NA	na	na	na	na	na	na	NA	148669040	148669265	0.64	0.42	hyper	1.36282e-08	1.64841e-08	na	na	na	na	na	na	NA	na	na	na
1	1	ZNF630	yes	ZNF630;NM_001037735;chrX:47930008-47932708:-	na	na	na	na	na	na	NA	na	na	na	na	na	na	NA	na	na	na	na	na	na	NA	47930681	47930818	0.11	0.33	hypo	3.89294e-07	4.42965e-07	na	na	na	na	na	na	NA	47930989	47931121	0.5	0.09	hyper	1.01153e-16	2.40879e-16	na	na	na
1	1	DDI1	yes	DDI1;NM_001001711;chr11:103905108-103907808:+	na	na	na	na	na	na	NA	na	na	na	na	na	na	NA	103905296	103905659	0.77	0.48	hyper	2.69583e-09	3.58894e-09	na	na	na	na	na	na	NA	na	na	na	na	na	na	NA	103907575	103907658	0.41	0.74	hypo	5.84726e-08	6.73636e-08	na	na	na
2	0	KRTAP10-5	no	KRTAP10-5;NM_198694;chr21:45999981-46002681:-	46001422	46002590	0.71	0.48	hyper	4.74458e-53	1.17823e-51	na	na	na	na	na	na	NA	na	na	na	na	na	na	NA	na	na	na	na	na	na	NA	46002029	46002449	0.74	0.49	hyper	7.2592e-34	5.59695e-33	na	na	na	na	na	na	NA	na	na	na
1	1	LOC646396	yes	LOC646396;NR_033735;chr15:22544365-22547065:+	22546635	22546688	0.49	0.22	hyper	4.84868e-05	4.88509e-05	na	na	na	na	na	na	NA	na	na	na	na	na	na	NA	na	na	na	na	na	na	NA	na	na	na	na	na	na	NA	22545220	22545470	0.03	0.36	hypo	2.51754e-26	1.197e-25	na	na	na
1	0	POTEC	no	POTEC;NM_001137671;chr18:14543099-14545799:-	na	na	na	na	na	na	NA	na	na	na	na	na	na	NA	na	na	na	na	na	na	NA	14543621	14543742	0.32	0.11	hyper	4.11466e-27	3.62539e-26	na	na	na	na	na	na	NA	na	na	na	na	na	na	NA	na	na	na
2	0	SLC2A1	yes	SLC2A1;NM_006516;chr1:43424347-43427047:-	na	na	na	na	na	na	NA	43426513	43427007	0.63	0.38	hyper	9.77834e-15	2.14271e-14	na	na	na	na	na	na	NA	na	na	na	na	na	na	NA	43426127	43426662	0.69	0.48	hyper	8.25042e-10	1.12778e-09	na	na	na	na	na	na	NA	na	na	na
2	0	MSRA	yes	MSRA;NM_001135670;chr8:9909630-9912330:+	na	na	na	na	na	na	NA	9910925	9911484	0.57	0.34	hyper	5.55064e-07	6.01597e-07	na	na	na	na	na	na	NA	na	na	na	na	na	na	NA	na	na	na	na	na	na	NA	9909688	9910283	0.85	0.57	hyper	5.91653e-11	8.71938e-11	na	na	na
2	0	OR8B12	no	OR8B12;NM_001005195;chr11:124413050-124415750:-	124413229	124413574	0.44	0.2	hyper	1.11563e-12	1.87385e-12	na	na	na	na	na	na	NA	na	na	na	na	na	na	NA	na	na	na	na	na	na	NA	124413184	124413575	0.52	0.27	hyper	1.52061e-15	3.536e-15	na	na	na	na	na	na	NA	na	na	na
1	0	CAPS	no	CAPS;NM_004058;chr19:5911993-5914693:+	na	na	na	na	na	na	NA	na	na	na	na	na	na	NA	na	na	na	na	na	na	NA	5914581	5914669	0.54	0.2	hyper	2.04039e-06	2.19207e-06	na	na	na	na	na	na	NA	na	na	na	na	na	na	NA	na	na	na
1	0	PTN	no	PTN;NM_002825;chr7:137028046-137030746:-	na	na	na	na	na	na	NA	na	na	na	na	na	na	NA	137028410	137028521	0.21	0	hyper	1.96459e-16	4.79801e-16	na	na	na	na	na	na	NA	na	na	na	na	na	na	NA	na	na	na	na	na	na	NA	na	na	na
2	1	TP73	yes	TP73;NM_001126240;chr1:3605036-3607736:+	na	na	na	na	na	na	NA	3607014	3607494	0.46	0.24	hyper	2.32121e-31	1.86373e-30	na	na	na	na	na	na	NA	3607097	3607494	0.45	0.19	hyper	1.39093e-41	2.93389e-40	na	na	na	na	na	na	NA	3607159	3607445	0.13	0.34	hypo	2.74845e-18	7.32477e-18	na	na	na
0	1	FAM64A	yes	FAM64A;NM_019013;chr17:6345595-6348295:+	na	na	na	na	na	na	NA	6347791	6348110	0.1	0.4	hypo	1.8959e-147	6.8685e-145	na	na	na	na	na	na	NA	na	na	na	na	na	na	NA	na	na	na	na	na	na	NA	na	na	na	na	na	na	NA	na	na	na
1	0	C1QL1	yes	C1QL1;NM_006688;chr17:43045144-43047844:-	na	na	na	na	na	na	NA	na	na	na	na	na	na	NA	na	na	na	na	na	na	NA	na	na	na	na	na	na	NA	na	na	na	na	na	na	NA	43046811	43046938	0.48	0.23	hyper	3.24183e-07	3.57215e-07	na	na	na
1	0	KRT81	yes	KRT81;NM_002281;chr12:52684799-52687499:-	na	na	na	na	na	na	NA	na	na	na	na	na	na	NA	52685183	52685221	0.53	0.18	hyper	5.43446e-13	9.99194e-13	na	na	na	na	na	na	NA	na	na	na	na	na	na	NA	na	na	na	na	na	na	NA	na	na	na
1	1	TRIL	yes	TRIL;NM_014817;chr7:28997529-29000229:-	na	na	na	na	na	na	NA	28997640	28997936	0.01	0.3	hypo	6.89081e-46	1.24537e-44	28998270	28998492	0.45	0.16	hyper	4.64411e-19	1.37925e-18	na	na	na	na	na	na	NA	na	na	na	na	na	na	NA	na	na	na	na	na	na	NA	na	na	na
0	1	CNTN4	yes	CNTN4;NM_175607;chr3:2140047-2142747:+	na	na	na	na	na	na	NA	na	na	na	na	na	na	NA	2141283	2141464	0.25	0.52	hypo	1.02004e-09	1.38997e-09	na	na	na	na	na	na	NA	na	na	na	na	na	na	NA	na	na	na	na	na	na	NA	na	na	na
2	1	C1orf125	yes	C1orf125;NM_144696;chr1:179332655-179335355:+	na	na	na	na	na	na	NA	179334152	179334251	0.41	0.12	hyper	2.86412e-11	4.53461e-11	na	na	na	na	na	na	NA	na	na	na	na	na	na	NA	179333905	179334280	0.36	0.14	hyper	3.62398e-12	6.10702e-12	na	na	na	na	na	na	NA	179333648	179333737	0.27
0	2	C19orf55	yes	C19orf55;NM_001039887;chr19:36246844-36249544:+	na	na	na	na	na	na	NA	36247184	36247759	0.36	0.66	hypo	2.39417e-16	6.32956e-16	na	na	na	na	na	na	NA	36247355	36247577	0.27	0.59	hypo	1.14107e-08	1.49388e-08	na	na	na	na	na	na	NA	na	na	na	na	na	na	NA	na	na	na
1	0	C14orf166B	no	C14orf166B;NM_194287;chr14:77290525-77293225:+	na	na	na	na	na	na	NA	na	na	na	na	na	na	NA	na	na	na	na	na	na	NA	na	na	na	na	na	na	NA	77291883	77292992	0.7	0.48	hyper	1.94008e-13	3.66444e-13	na	na	na	na	na	na	NA	na	na	na
1	0	LDLRAD1	no	LDLRAD1;NM_001010978;chr1:54483303-54486003:-	na	na	na	na	na	na	NA	na	na	na	na	na	na	NA	na	na	na	na	na	na	NA	54485287	54485585	0.47	0.25	hyper	7.655e-07	8.4984e-07	na	na	na	na	na	na	NA	na	na	na	na	na	na	NA	na	na	na
0	1	FTMT	yes	FTMT;NM_177478;chr5:121185450-121188150:+	na	na	na	na	na	na	NA	na	na	na	na	na	na	NA	na	na	na	na	na	na	NA	na	na	na	na	na	na	NA	na	na	na	na	na	na	NA	na	na	na	na	na	na	NA	121187797	121187886	0.57
1	0	C1orf159	yes	C1orf159;NM_017891;chr1:1051236-1053936:-	1053025	1053304	0.42	0.17	hyper	2.36886e-23	9.48e-23	na	na	na	na	na	na	NA	na	na	na	na	na	na	NA	na	na	na	na	na	na	NA	na	na	na	na	na	na	NA	na	na	na	na	na	na	NA	na	na	na
1	1	ZNF300	yes	ZNF300;NM_001172831;chr5:150284045-150286745:-	na	na	na	na	na	na	NA	na	na	na	na	na	na	NA	150284227	150285117	0.5	0.13	hyper	3.66623e-101	3.97094e-99	na	na	na	na	na	na	NA	150284735	150284982	0.22	0.5	hypo	3.87486e-26	1.85928e-25	na	na	na	na	na	na	NA	na	na	na
1	0	TBL1X	no	TBL1X;NM_001139466;chrX:9429135-9431835:+	na	na	na	na	na	na	NA	na	na	na	na	na	na	NA	na	na	na	na	na	na	NA	na	na	na	na	na	na	NA	na	na	na	na	na	na	NA	na	na	na	na	na	na	NA	9430559	9431098	0.43
1	0	CSTF2	yes	CSTF2;NM_001325;chrX:100073148-100075848:+	na	na	na	na	na	na	NA	na	na	na	na	na	na	NA	na	na	na	na	na	na	NA	na	na	na	na	na	na	NA	na	na	na	na	na	na	NA	na	na	na	na	na	na	NA	100074912	100075233	0.25
0	1	MICALL2	yes	MICALL2;NM_182924;chr7:1498609-1501309:-	na	na	na	na	na	na	NA	na	na	na	na	na	na	NA	na	na	na	na	na	na	NA	na	na	na	na	na	na	NA	1500484	1500829	0.25	0.49	hypo	5.66766e-08	6.56058e-08	na	na	na	na	na	na	NA	na	na	na
0	2	VASH1	yes	VASH1;NM_014909;chr14:77226035-77228735:+	77227092	77227213	0.19	0.43	hypo	4.85399e-10	6.33321e-10	na	na	na	na	na	na	NA	na	na	na	na	na	na	NA	77227187	77227367	0.21	0.45	hypo	3.85528e-07	4.40398e-07	na	na	na	na	na	na	NA	na	na	na	na	na	na	NA	na	na	na
1	0	C10orf11	no	C10orf11;NM_032024;chr10:77540319-77543019:+	na	na	na	na	na	na	NA	77541255	77541834	0.49	0.25	hyper	1.51399e-19	5.57005e-19	na	na	na	na	na	na	NA	na	na	na	na	na	na	NA	na	na	na	na	na	na	NA	na	na	na	na	na	na	NA	na	na	na
1	0	OR1L8	no	OR1L8;NM_001004454;chr9:125330256-125332956:-	na	na	na	na	na	na	NA	125330260	125330695	0.56	0.35	hyper	4.32903e-11	6.67503e-11	na	na	na	na	na	na	NA	na	na	na	na	na	na	NA	na	na	na	na	na	na	NA	na	na	na	na	na	na	NA	na	na	na
1	0	CYP26C1	yes	CYP26C1;NM_183374;chr10:94818821-94821521:+	na	na	na	na	na	na	NA	na	na	na	na	na	na	NA	94819879	94820231	0.75	0.42	hyper	4.28332e-44	7.01661e-43	na	na	na	na	na	na	NA	na	na	na	na	na	na	NA	na	na	na	na	na	na	NA	na	na	na
1	0	HSPA12A	yes	HSPA12A;NM_025015;chr10:118501585-118504285:-	na	na	na	na	na	na	NA	na	na	na	na	na	na	NA	na	na	na	na	na	na	NA	na	na	na	na	na	na	NA	na	na	na	na	na	na	NA	118503075	118503215	0.54	0.2	hyper	1.50089e-13	2.76699e-13	na	na	na
2	1	HS3ST3B1	yes	HS3ST3B1;NM_006041;chr17:14202306-14205006:+	na	na	na	na	na	na	NA	14202598	14202951	0.3	0.09	hyper	1.80708e-18	5.71454e-18	14202881	14202951	0.3	0	hyper	7.92524e-17	2.03324e-16	14202376	14202543	0.38	0.71	hypo	6.6336e-08	8.04585e-08	na	na	na	na	na	na	NA	na	na	na	na	na	na	NA	na	na	na
0	1	FBLN2	no	FBLN2;NM_001165035;chr3:13608040-13610740:+	na	na	na	na	na	na	NA	na	na	na	na	na	na	NA	13610059	13610231	0.6	0.81	hypo	1.98887e-06	2.11511e-06	na	na	na	na	na	na	NA	na	na	na	na	na	na	NA	na	na	na	na	na	na	NA	na	na	na
2	0	MLANA	no	MLANA;NM_005511;chr9:5888709-5891409:+	na	na	na	na	na	na	NA	5890588	5891033	0.78	0.58	hyper	1.31522e-08	1.59592e-08	na	na	na	na	na	na	NA	na	na	na	na	na	na	NA	5890589	5890955	0.74	0.51	hyper	1.67997e-06	1.79074e-06	na	na	na	na	na	na	NA	na	na	na
2	1	RND3	no	RND3;NM_005168;chr2:151343680-151346380:-	151345498	151345994	0.57	0.23	hyper	3.41175e-26	1.75804e-25	151343763	151344076	0.08	0.31	hypo	5.82932e-17	1.65298e-16	na	na	na	na	na	na	NA	na	na	na	na	na	na	NA	na	na	na	na	na	na	NA	na	na	na	na	na	na	NA	151343745	151343818	0.46
0	1	THBS4	yes	THBS4;NM_003248;chr5:79328970-79331670:+	na	na	na	na	na	na	NA	na	na	na	na	na	na	NA	na	na	na	na	na	na	NA	na	na	na	na	na	na	NA	na	na	na	na	na	na	NA	79330929	79331041	0.05	0.35	hypo	1.51751e-12	2.57857e-12	na	na	na
0	1	KIAA1217	no	KIAA1217;NM_001098501;chr10:24495520-24498220:+	na	na	na	na	na	na	NA	na	na	na	na	na	na	NA	na	na	na	na	na	na	NA	24496968	24497375	0.44	0.66	hypo	2.23863e-06	2.39392e-06	na	na	na	na	na	na	NA	na	na	na	na	na	na	NA	na	na	na
2	0	PRSS38	yes	PRSS38;NM_183062;chr1:228001218-228003918:+	na	na	na	na	na	na	NA	na	na	na	na	na	na	NA	na	na	na	na	na	na	NA	228003225	228003410	0.97	0.75	hyper	4.95957e-11	8.67266e-11	228003225	228003410	0.78	0.55	hyper	1.38301e-07	1.54812e-07	na	na	na	na	na	na	NA	na	na	na
1	0	UGT1A1	no	UGT1A1;NM_000463;chr2:234666719-234669419:+	na	na	na	na	na	na	NA	na	na	na	na	na	na	NA	na	na	na	na	na	na	NA	na	na	na	na	na	na	NA	na	na	na	na	na	na	NA	234668834	234669218	0.64	0.4	hyper	1.73327e-13	3.17074e-13	na	na	na
0	2	FAM150B	yes	FAM150B;NM_001002919;chr2:287808-290508:-	na	na	na	na	na	na	NA	na	na	na	na	na	na	NA	na	na	na	na	na	na	NA	na	na	na	na	na	na	NA	288745	288954	0.06	0.31	hypo	3.28158e-29	1.97695e-28	289550	289744	0.02	0.34	hypo	9.25833e-21	3.05098e-20	na	na	na
1	0	SPATA20	yes	SPATA20;NM_022827;chr17:48622362-48625062:+	na	na	na	na	na	na	NA	na	na	na	na	na	na	NA	48623696	48623891	0.51	0.3	hyper	6.63545e-07	7.31617e-07	na	na	na	na	na	na	NA	na	na	na	na	na	na	NA	na	na	na	na	na	na	NA	na	na	na
0	1	PLXND1	yes	PLXND1;NM_015103;chr3:129325082-129327782:-	na	na	na	na	na	na	NA	na	na	na	na	na	na	NA	na	na	na	na	na	na	NA	na	na	na	na	na	na	NA	na	na	na	na	na	na	NA	129327212	129327348	0.52	0.75	hypo	7.71868e-07	8.41377e-07	na	na	na
1	0	C15orf41	yes	C15orf41;NM_001130010;chr15:36869612-36872312:+	na	na	na	na	na	na	NA	na	na	na	na	na	na	NA	na	na	na	na	na	na	NA	na	na	na	na	na	na	NA	na	na	na	na	na	na	NA	na	na	na	na	na	na	NA	36870917	36871102	0.42
0	1	SCN9A	yes	SCN9A;NM_002977;chr2:167231997-167234697:-	na	na	na	na	na	na	NA	na	na	na	na	na	na	NA	na	na	na	na	na	na	NA	na	na	na	na	na	na	NA	na	na	na	na	na	na	NA	167233180	167233596	0.11	0.37	hypo	7.6448e-13	1.34407e-12	na	na	na
3	0	MAGEA6	yes	MAGEA6;NM_005363;chrX:151865045-151867745:+	na	na	na	na	na	na	NA	151866312	151866953	0.51	0.28	hyper	5.41363e-19	1.81085e-18	151865550	151865771	0.65	0.42	hyper	1.9129e-08	2.34311e-08	na	na	na	na	na	na	NA	151867403	151867611	0.57	0.33	hyper	6.39845e-10	8.76694e-10	na	na	na	na	na	na	NA	na	na	na
2	0	LYPD6	yes	LYPD6;NM_194317;chr2:150184913-150187613:+	na	na	na	na	na	na	NA	na	na	na	na	na	na	NA	150185769	150186151	0.65	0.42	hyper	4.16803e-09	5.41e-09	na	na	na	na	na	na	NA	150185566	150185860	0.65	0.36	hyper	1.09288e-11	1.74981e-11	na	na	na	na	na	na	NA	na	na	na
1	0	MAPK8IP2	yes	MAPK8IP2;NM_016431;chr22:51039362-51042062:+	na	na	na	na	na	na	NA	na	na	na	na	na	na	NA	na	na	na	na	na	na	NA	na	na	na	na	na	na	NA	51041570	51042034	0.62	0.29	hyper	2.55268e-11	3.95937e-11	na	na	na	na	na	na	NA	na	na	na
1	0	MEGF11	yes	MEGF11;NM_032445;chr15:66545575-66548275:-	66547502	66547983	0.47	0.24	hyper	7.12156e-10	9.17279e-10	na	na	na	na	na	na	NA	na	na	na	na	na	na	NA	na	na	na	na	na	na	NA	na	na	na	na	na	na	NA	na	na	na	na	na	na	NA	na	na	na
0	2	NKX3-2	no	NKX3-2;NM_001189;chr4:13545614-13548314:-	na	na	na	na	na	na	NA	13546986	13547181	0.07	0.33	hypo	2.25496e-07	2.49885e-07	na	na	na	na	na	na	NA	na	na	na	na	na	na	NA	na	na	na	na	na	na	NA	13548052	13548247	0.21	0.52	hypo	3.12664e-27	1.62191e-26	na	na	na
3	3	ANKRD30A	yes	ANKRD30A;NM_052997;chr10:37412585-37415285:+	37414268	37414753	0.42	0.76	hypo	7.93184e-26	3.91438e-25	37413592	37413690	0.93	0.68	hyper	2.37729e-09	3.02415e-09	37414383	37414525	0.36	0.9	hypo	1.08764e-14	2.29451e-14	na	na	na	na	na	na	NA	37414261	37414412	0.9	0.32	hyper	3.24808e-13	6.05267e-13	37414461	37414614	0.11	0.82	hypo	3.73731e-38	3.27969e-37	37414579	37414687	0.66
0	1	KIAA0247	yes	KIAA0247;NM_014734;chr14:70076110-70078810:+	na	na	na	na	na	na	NA	na	na	na	na	na	na	NA	na	na	na	na	na	na	NA	70077381	70077641	0.41	0.62	hypo	1.21239e-06	1.31939e-06	na	na	na	na	na	na	NA	na	na	na	na	na	na	NA	na	na	na
1	0	PRSSL1	no	PRSSL1;NM_214710;chr19:694961-697661:-	na	na	na	na	na	na	NA	na	na	na	na	na	na	NA	694996	695133	0.66	0.26	hyper	8.29142e-09	1.05279e-08	na	na	na	na	na	na	NA	na	na	na	na	na	na	NA	na	na	na	na	na	na	NA	na	na	na
2	0	C22orf42	no	C22orf42;NM_001010859;chr22:32554743-32557443:-	32556170	32556608	0.48	0.25	hyper	7.57402e-08	8.34979e-08	na	na	na	na	na	na	NA	na	na	na	na	na	na	NA	32554752	32555166	0.75	0.48	hyper	1.63289e-10	2.67592e-10	na	na	na	na	na	na	NA	na	na	na	na	na	na	NA	na	na	na
1	0	CSGALNACT1	yes	CSGALNACT1;NM_001130518;chr8:19459556-19462256:-	na	na	na	na	na	na	NA	na	na	na	na	na	na	NA	19459666	19459823	0.49	0.23	hyper	5.88665e-10	8.23382e-10	na	na	na	na	na	na	NA	na	na	na	na	na	na	NA	na	na	na	na	na	na	NA	na	na	na
1	0	C14orf180	no	C14orf180;NM_001008404;chr14:105043856-105046556:+	na	na	na	na	na	na	NA	na	na	na	na	na	na	NA	105045486	105045938	0.67	0.37	hyper	1.07103e-07	1.24221e-07	na	na	na	na	na	na	NA	na	na	na	na	na	na	NA	na	na	na	na	na	na	NA	na	na	na
1	0	DBNDD2	yes	DBNDD2;NM_001048225;chr20:44034715-44037415:+	na	na	na	na	na	na	NA	na	na	na	na	na	na	NA	na	na	na	na	na	na	NA	44037060	44037162	0.52	0.27	hyper	2.6997e-09	3.80835e-09	na	na	na	na	na	na	NA	na	na	na	na	na	na	NA	na	na	na
1	0	CLTB	yes	CLTB;NM_001834;chr5:175843040-175845740:-	175845338	175845625	0.33	0.11	hyper	6.483e-15	1.36256e-14	na	na	na	na	na	na	NA	na	na	na	na	na	na	NA	na	na	na	na	na	na	NA	na	na	na	na	na	na	NA	na	na	na	na	na	na	NA	na	na	na
1	0	SIGIRR	yes	SIGIRR;NM_001135054;chr11:414499-417199:-	na	na	na	na	na	na	NA	416357	416449	0.72	0.37	hyper	3.02574e-10	4.26204e-10	na	na	na	na	na	na	NA	na	na	na	na	na	na	NA	na	na	na	na	na	na	NA	na	na	na	na	na	na	NA	na	na	na
0	1	C7orf58	no	C7orf58;NM_001105533;chr7:120627245-120629945:+	na	na	na	na	na	na	NA	120629404	120629721	0.34	0.57	hypo	5.93286e-20	2.25652e-19	na	na	na	na	na	na	NA	na	na	na	na	na	na	NA	na	na	na	na	na	na	NA	na	na	na	na	na	na	NA	na	na	na
0	1	FAM58A	yes	FAM58A;NM_001130997;chrX:152864132-152866832:-	na	na	na	na	na	na	NA	na	na	na	na	na	na	NA	na	na	na	na	na	na	NA	na	na	na	na	na	na	NA	na	na	na	na	na	na	NA	na	na	na	na	na	na	NA	152864972	152865044	0
1	0	PSMD5	yes	PSMD5;NM_005047;chr9:123604706-123607406:-	123605783	123605967	0.42	0.18	hyper	8.84186e-13	1.49119e-12	na	na	na	na	na	na	NA	na	na	na	na	na	na	NA	na	na	na	na	na	na	NA	na	na	na	na	na	na	NA	na	na	na	na	na	na	NA	na	na	na
1	0	MTNR1B	yes	MTNR1B;NM_005959;chr11:92700589-92703289:+	na	na	na	na	na	na	NA	na	na	na	na	na	na	NA	92703016	92703194	0.66	0.4	hyper	1.66042e-08	2.05506e-08	na	na	na	na	na	na	NA	na	na	na	na	na	na	NA	na	na	na	na	na	na	NA	na	na	na
0	1	NECAP1	yes	NECAP1;NM_015509;chr12:8232607-8235307:+	na	na	na	na	na	na	NA	na	na	na	na	na	na	NA	na	na	na	na	na	na	NA	8233526	8234121	0.27	0.48	hypo	5.06897e-05	5.15726e-05	na	na	na	na	na	na	NA	na	na	na	na	na	na	NA	na	na	na
0	1	PITX3	yes	PITX3;NM_005029;chr10:104000731-104003431:-	na	na	na	na	na	na	NA	104000748	104000831	0.16	0.43	hypo	2.26712e-15	5.39872e-15	na	na	na	na	na	na	NA	na	na	na	na	na	na	NA	na	na	na	na	na	na	NA	na	na	na	na	na	na	NA	na	na	na
1	0	HMGN5	no	HMGN5;NM_030763;chrX:80456941-80459641:-	na	na	na	na	na	na	NA	na	na	na	na	na	na	NA	80457960	80458596	0.47	0.2	hyper	2.00483e-10	2.94823e-10	na	na	na	na	na	na	NA	na	na	na	na	na	na	NA	na	na	na	na	na	na	NA	na	na	na
1	0	ATP6V1B1	no	ATP6V1B1;NM_001692;chr2:71160798-71163498:+	na	na	na	na	na	na	NA	71162551	71163175	0.53	0.31	hyper	8.07481e-09	9.95667e-09	na	na	na	na	na	na	NA	na	na	na	na	na	na	NA	na	na	na	na	na	na	NA	na	na	na	na	na	na	NA	na	na	na
1	0	DEF8	yes	DEF8;NM_017702;chr16:90012951-90015651:+	90014458	90014734	0.57	0.14	hyper	4.17702e-11	6.0484e-11	na	na	na	na	na	na	NA	na	na	na	na	na	na	NA	na	na	na	na	na	na	NA	na	na	na	na	na	na	NA	na	na	na	na	na	na	NA	na	na	na
1	0	ST6GAL1	no	ST6GAL1;NM_003032;chr3:186737465-186740165:+	186739172	186739599	0.61	0.36	hyper	3.05025e-10	4.11395e-10	na	na	na	na	na	na	NA	na	na	na	na	na	na	NA	na	na	na	na	na	na	NA	na	na	na	na	na	na	NA	na	na	na	na	na	na	NA	na	na	na
1	0	DNAJC6	no	DNAJC6;NM_014787;chr1:65728230-65730930:+	na	na	na	na	na	na	NA	na	na	na	na	na	na	NA	na	na	na	na	na	na	NA	na	na	na	na	na	na	NA	na	na	na	na	na	na	NA	na	na	na	na	na	na	NA	65730293	65730506	0.56
0	1	STXBP5L	yes	STXBP5L;NM_014980;chr3:120624850-120627550:+	na	na	na	na	na	na	NA	na	na	na	na	na	na	NA	na	na	na	na	na	na	NA	na	na	na	na	na	na	NA	na	na	na	na	na	na	NA	120626265	120626635	0.17	0.47	hypo	6.15745e-12	1.00897e-11	na	na	na
0	1	PCDHA2	yes	PCDHA2;NM_018905;chr5:140172244-140174944:+	140174689	140174876	0.11	0.37	hypo	1.79944e-15	4.04129e-15	na	na	na	na	na	na	NA	na	na	na	na	na	na	NA	na	na	na	na	na	na	NA	na	na	na	na	na	na	NA	na	na	na	na	na	na	NA	na	na	na
1	0	H2AFB1	yes	H2AFB1;NM_001017990;chrX:154608228-154610928:+	na	na	na	na	na	na	NA	na	na	na	na	na	na	NA	154610545	154610796	0.98	0.75	hyper	1.68024e-28	1.12207e-27	na	na	na	na	na	na	NA	na	na	na	na	na	na	NA	na	na	na	na	na	na	NA	na	na	na
0	1	MRVI1	no	MRVI1;NM_001100167;chr11:10714605-10717305:-	na	na	na	na	na	na	NA	na	na	na	na	na	na	NA	na	na	na	na	na	na	NA	10715279	10715445	0.43	0.8	hypo	1.03447e-05	1.0736e-05	na	na	na	na	na	na	NA	na	na	na	na	na	na	NA	na	na	na
1	0	C6orf138	yes	C6orf138;NM_001013732;chr6:48035925-48038625:-	na	na	na	na	na	na	NA	na	na	na	na	na	na	NA	na	na	na	na	na	na	NA	48037248	48037680	0.47	0.25	hyper	3.23067e-12	6.47095e-12	na	na	na	na	na	na	NA	na	na	na	na	na	na	NA	na	na	na
0	1	PKIA	yes	PKIA;NM_006823;chr8:79426136-79428836:+	na	na	na	na	na	na	NA	79428434	79428458	0.01	0.53	hypo	3.03548e-19	1.05164e-18	na	na	na	na	na	na	NA	na	na	na	na	na	na	NA	na	na	na	na	na	na	NA	na	na	na	na	na	na	NA	na	na	na
0	1	KIF4B	no	KIF4B;NM_001099293;chr5:154391060-154393760:+	na	na	na	na	na	na	NA	154393270	154393462	0.25	0.5	hypo	2.21134e-15	5.29083e-15	na	na	na	na	na	na	NA	na	na	na	na	na	na	NA	na	na	na	na	na	na	NA	na	na	na	na	na	na	NA	na	na	na
1	0	PDLIM2	yes	PDLIM2;NM_176871;chr8:22435784-22438484:+	na	na	na	na	na	na	NA	22437517	22438436	0.67	0.44	hyper	7.57302e-23	3.74871e-22	na	na	na	na	na	na	NA	na	na	na	na	na	na	NA	na	na	na	na	na	na	NA	na	na	na	na	na	na	NA	na	na	na
1	0	KLK9	no	KLK9;NM_012315;chr19:51512390-51515090:-	51512730	51514065	0.39	0.15	hyper	3.92264e-25	1.8816e-24	na	na	na	na	na	na	NA	na	na	na	na	na	na	NA	na	na	na	na	na	na	NA	na	na	na	na	na	na	NA	na	na	na	na	na	na	NA	na	na	na
2	0	NKD2	yes	NKD2;NM_033120;chr5:1006968-1009668:+	na	na	na	na	na	na	NA	na	na	na	na	na	na	NA	1007186	1007457	0.75	0.42	hyper	1.05733e-10	1.60184e-10	na	na	na	na	na	na	NA	na	na	na	na	na	na	NA	1007739	1007974	0.48	0.24	hyper	3.01663e-07	3.34252e-07	na	na	na
1	0	GPRASP1	yes	GPRASP1;NM_001099410;chrX:101904094-101906794:+	na	na	na	na	na	na	NA	na	na	na	na	na	na	NA	101906537	101906640	0.69	0.01	hyper	1.96366e-20	6.84103e-20	na	na	na	na	na	na	NA	na	na	na	na	na	na	NA	na	na	na	na	na	na	NA	na	na	na
1	2	KHDRBS2	yes	KHDRBS2;NM_152688;chr6:62995600-62998300:-	62996286	62996393	0.13	0.49	hypo	7.23037e-28	4.09112e-27	na	na	na	na	na	na	NA	na	na	na	na	na	na	NA	na	na	na	na	na	na	NA	62996132	62996299	0.1	0.38	hypo	2.46677e-27	1.3423e-26	na	na	na	na	na	na	NA	62995605	62995727	0.51
1	2	VGLL2	yes	VGLL2;NM_153453;chr6:117584521-117587221:+	na	na	na	na	na	na	NA	117585898	117585965	0.1	0.34	hypo	2.01768e-18	6.29509e-18	117586083	117586184	0.4	0.17	hyper	3.22647e-17	8.44169e-17	na	na	na	na	na	na	NA	na	na	na	na	na	na	NA	117586086	117586201	0.07	0.4	hypo	6.45093e-42	6.56518e-41	na	na	na
1	0	IQCJ	no	IQCJ;NM_001042705;chr3:158784917-158787617:+	na	na	na	na	na	na	NA	na	na	na	na	na	na	NA	158786193	158786963	0.68	0.46	hyper	3.16247e-06	3.33248e-06	na	na	na	na	na	na	NA	na	na	na	na	na	na	NA	na	na	na	na	na	na	NA	na	na	na
1	0	TPRG1L	yes	TPRG1L;NM_182752;chr1:3539356-3542056:+	na	na	na	na	na	na	NA	3539594	3539940	0.71	0.49	hyper	1.16713e-06	1.24399e-06	na	na	na	na	na	na	NA	na	na	na	na	na	na	NA	na	na	na	na	na	na	NA	na	na	na	na	na	na	NA	na	na	na
2	0	HSPB9	yes	HSPB9;NM_033194;chr17:40272556-40275256:+	na	na	na	na	na	na	NA	40274333	40274524	0.56	0.19	hyper	1.23955e-30	9.53745e-30	40274656	40274740	0.41	0.14	hyper	5.23614e-08	6.24414e-08	na	na	na	na	na	na	NA	na	na	na	na	na	na	NA	na	na	na	na	na	na	NA	na	na	na
0	1	NHP2	yes	NHP2;NM_001034833;chr5:177580461-177583161:-	177581713	177581797	0.39	0.6	hypo	3.18364e-05	3.21231e-05	na	na	na	na	na	na	NA	na	na	na	na	na	na	NA	na	na	na	na	na	na	NA	na	na	na	na	na	na	NA	na	na	na	na	na	na	NA	na	na	na
0	2	GDF6	yes	GDF6;NM_001001557;chr8:97172520-97175220:-	97173812	97174054	0.28	0.5	hypo	3.53366e-11	5.16151e-11	na	na	na	na	na	na	NA	na	na	na	na	na	na	NA	na	na	na	na	na	na	NA	97173722	97173848	0.31	0.55	hypo	5.872e-10	8.07429e-10	na	na	na	na	na	na	NA	na	na	na
1	0	PRKCH	yes	PRKCH;NM_006255;chr14:61786315-61789015:+	61787248	61787440	0.28	0.07	hyper	3.97952e-10	5.28641e-10	na	na	na	na	na	na	NA	na	na	na	na	na	na	NA	na	na	na	na	na	na	NA	na	na	na	na	na	na	NA	na	na	na	na	na	na	NA	na	na	na
0	2	POU3F3	yes	POU3F3;NM_006236;chr2:105469769-105472469:+	na	na	na	na	na	na	NA	na	na	na	na	na	na	NA	na	na	na	na	na	na	NA	na	na	na	na	na	na	NA	105469972	105470110	0.22	0.62	hypo	2.09015e-26	1.04975e-25	105470747	105471463	0.04	0.35	hypo	1.24121e-100	7.068e-99	na	na	na
1	0	AR	no	AR;NM_001011645;chrX:66786483-66789183:+	na	na	na	na	na	na	NA	na	na	na	na	na	na	NA	66786989	66788287	0.52	0.26	hyper	1.24211e-10	1.85828e-10	na	na	na	na	na	na	NA	na	na	na	na	na	na	NA	na	na	na	na	na	na	NA	na	na	na
0	2	PRSS12	yes	PRSS12;NM_003619;chr4:119273422-119276122:-	na	na	na	na	na	na	NA	119274591	119275027	0.39	0.67	hypo	5.0161e-18	1.54445e-17	na	na	na	na	na	na	NA	119274741	119275197	0.47	0.71	hypo	9.0214e-10	1.33605e-09	na	na	na	na	na	na	NA	na	na	na	na	na	na	NA	na	na	na
0	1	ZNF192	yes	ZNF192;NM_006298;chr6:28107516-28110216:+	na	na	na	na	na	na	NA	28108024	28108689	0.24	0.46	hypo	3.28245e-06	3.41706e-06	na	na	na	na	na	na	NA	na	na	na	na	na	na	NA	na	na	na	na	na	na	NA	na	na	na	na	na	na	NA	na	na	na
1	0	RHOF	yes	RHOF;NM_019034;chr12:122231094-122233794:-	na	na	na	na	na	na	NA	na	na	na	na	na	na	NA	122231231	122231337	0.45	0.17	hyper	5.13671e-09	6.63661e-09	na	na	na	na	na	na	NA	na	na	na	na	na	na	NA	na	na	na	na	na	na	NA	na	na	na
2	0	BIRC8	yes	BIRC8;NM_033341;chr19:53794375-53797075:-	na	na	na	na	na	na	NA	53794691	53794778	0.68	0.47	hyper	5.08923e-12	8.61843e-12	na	na	na	na	na	na	NA	na	na	na	na	na	na	NA	na	na	na	na	na	na	NA	na	na	na	na	na	na	NA	53794692	53794855	0.74
1	0	PIGZ	yes	PIGZ;NM_025163;chr3:196695204-196697904:-	na	na	na	na	na	na	NA	na	na	na	na	na	na	NA	na	na	na	na	na	na	NA	196697297	196697516	0.85	0.6	hyper	2.60048e-17	9.60375e-17	na	na	na	na	na	na	NA	na	na	na	na	na	na	NA	na	na	na
1	0	RGAG4	yes	RGAG4;NM_001024455;chrX:71351251-71353951:-	na	na	na	na	na	na	NA	na	na	na	na	na	na	NA	na	na	na	na	na	na	NA	na	na	na	na	na	na	NA	na	na	na	na	na	na	NA	na	na	na	na	na	na	NA	71352617	71353570	0.47
1	0	OR6V1	no	OR6V1;NM_001001667;chr7:142747238-142749938:+	142748215	142748351	0.43	0.19	hyper	3.37279e-10	4.52803e-10	na	na	na	na	na	na	NA	na	na	na	na	na	na	NA	na	na	na	na	na	na	NA	na	na	na	na	na	na	NA	na	na	na	na	na	na	NA	na	na	na
0	1	P2RY14	no	P2RY14;NM_001081455;chr3:150966498-150969198:-	150967759	150968268	0.61	0.81	hypo	8.20241e-10	1.04146e-09	na	na	na	na	na	na	NA	na	na	na	na	na	na	NA	na	na	na	na	na	na	NA	na	na	na	na	na	na	NA	na	na	na	na	na	na	NA	na	na	na
3	0	POTEH	yes	POTEH;NM_001136213;chr22:16287437-16290137:-	na	na	na	na	na	na	NA	16288416	16288497	0.45	0.24	hyper	1.03813e-30	8.08516e-30	na	na	na	na	na	na	NA	na	na	na	na	na	na	NA	na	na	na	na	na	na	NA	16288644	16288683	0.63	0.27	hyper	9.41552e-21	3.08586e-20	16288700	16288826	0.56
2	0	CEACAM8	no	CEACAM8;NM_001816;chr19:43098582-43101282:-	43098946	43099411	0.36	0.15	hyper	5.89843e-17	1.53798e-16	na	na	na	na	na	na	NA	na	na	na	na	na	na	NA	na	na	na	na	na	na	NA	43099795	43100254	0.52	0.31	hyper	1.50278e-08	1.8049e-08	na	na	na	na	na	na	NA	na	na	na
1	1	ARMC3	no	ARMC3;NM_173081;chr10:23214754-23217454:+	na	na	na	na	na	na	NA	na	na	na	na	na	na	NA	23216098	23216266	0.6	0.36	hyper	1.26062e-07	1.45343e-07	na	na	na	na	na	na	NA	na	na	na	na	na	na	NA	na	na	na	na	na	na	NA	23217174	23217293	0.29
1	0	GTF2A2	yes	GTF2A2;NM_004492;chr15:59949237-59951937:-	na	na	na	na	na	na	NA	59950767	59950903	0.75	0.1	hyper	5.48398e-13	1.01591e-12	na	na	na	na	na	na	NA	na	na	na	na	na	na	NA	na	na	na	na	na	na	NA	na	na	na	na	na	na	NA	na	na	na
1	0	OR2C1	no	OR2C1;NM_012368;chr16:3403689-3406389:+	na	na	na	na	na	na	NA	na	na	na	na	na	na	NA	3405840	3406159	0.63	0.42	hyper	8.74148e-09	1.10475e-08	na	na	na	na	na	na	NA	na	na	na	na	na	na	NA	na	na	na	na	na	na	NA	na	na	na
1	0	TOX2	no	TOX2;NM_001098798;chr20:42572336-42575036:+	42572472	42574725	0.54	0.31	hyper	1.49986e-69	7.45714e-68	na	na	na	na	na	na	NA	na	na	na	na	na	na	NA	na	na	na	na	na	na	NA	na	na	na	na	na	na	NA	na	na	na	na	na	na	NA	na	na	na
1	0	BANK1	yes	BANK1;NM_001127507;chr4:102709564-102712264:+	na	na	na	na	na	na	NA	na	na	na	na	na	na	NA	102711629	102712251	0.7	0.35	hyper	2.29466e-39	2.88114e-38	na	na	na	na	na	na	NA	na	na	na	na	na	na	NA	na	na	na	na	na	na	NA	na	na	na
0	1	CTSO	yes	CTSO;NM_001334;chr4:156874548-156877248:-	na	na	na	na	na	na	NA	na	na	na	na	na	na	NA	na	na	na	na	na	na	NA	na	na	na	na	na	na	NA	na	na	na	na	na	na	NA	156874602	156875494	0.03	0.25	hypo	1.4698e-58	2.793e-57	na	na	na
1	0	CXCL14	yes	CXCL14;NM_004887;chr5:134914469-134917169:-	na	na	na	na	na	na	NA	na	na	na	na	na	na	NA	na	na	na	na	na	na	NA	na	na	na	na	na	na	NA	na	na	na	na	na	na	NA	na	na	na	na	na	na	NA	134914845	134915063	0.4
2	0	A1BG	no	A1BG;NM_130786;chr19:58864365-58867065:-	58865253	58865609	0.56	0.36	hyper	2.49665e-06	2.57778e-06	na	na	na	na	na	na	NA	na	na	na	na	na	na	NA	na	na	na	na	na	na	NA	58865355	58865940	0.54	0.28	hyper	2.3649e-15	5.39545e-15	na	na	na	na	na	na	NA	na	na	na
0	1	COL25A1	yes	COL25A1;NM_032518;chr4:110223299-110225999:-	na	na	na	na	na	na	NA	110223310	110223539	0.09	0.34	hypo	3.28737e-33	2.86587e-32	na	na	na	na	na	na	NA	na	na	na	na	na	na	NA	na	na	na	na	na	na	NA	na	na	na	na	na	na	NA	na	na	na
1	0	TNNT3	no	TNNT3;NM_001042780;chr11:1938599-1941299:+	na	na	na	na	na	na	NA	na	na	na	na	na	na	NA	na	na	na	na	na	na	NA	na	na	na	na	na	na	NA	na	na	na	na	na	na	NA	1940912	1941011	0.9	0.61	hyper	4.84789e-05	4.9543e-05	na	na	na
0	1	ZNF785	yes	ZNF785;NM_152458;chr16:30596510-30599210:-	na	na	na	na	na	na	NA	30597016	30597744	0.17	0.45	hypo	2.10978e-38	2.46053e-37	na	na	na	na	na	na	NA	na	na	na	na	na	na	NA	na	na	na	na	na	na	NA	na	na	na	na	na	na	NA	na	na	na
1	0	PRAMEF20	no	PRAMEF20;NM_001099852;chr1:13513866-13516566:+	na	na	na	na	na	na	NA	na	na	na	na	na	na	NA	na	na	na	na	na	na	NA	13515785	13516426	0.66	0.34	hyper	1.46371e-13	3.37055e-13	na	na	na	na	na	na	NA	na	na	na	na	na	na	NA	na	na	na
3	2	POTED	no	POTED;NM_174981;chr21:14980298-14982998:+	14982078	14982130	0.29	0.59	hypo	1.97748e-17	5.3414e-17	na	na	na	na	na	na	NA	14981465	14981634	0.7	0.39	hyper	7.30564e-16	1.6973e-15	na	na	na	na	na	na	NA	14980924	14980963	0.58	0.34	hyper	1.20682e-07	1.36899e-07	14981953	14982038	0.4	0.69	hypo	3.95382e-19	1.12015e-18	14982052	14982072	0.57
1	0	CDK3	no	CDK3;NM_001258;chr17:73994787-73997487:+	na	na	na	na	na	na	NA	na	na	na	na	na	na	NA	na	na	na	na	na	na	NA	na	na	na	na	na	na	NA	na	na	na	na	na	na	NA	73996180	73996245	0.58	0.24	hyper	2.22044e-15	4.60145e-15	na	na	na
1	0	GFAP	no	GFAP;NM_001131019;chr17:42992414-42995114:-	na	na	na	na	na	na	NA	na	na	na	na	na	na	NA	na	na	na	na	na	na	NA	na	na	na	na	na	na	NA	42992658	42992917	0.73	0.43	hyper	1.89501e-10	2.7625e-10	na	na	na	na	na	na	NA	na	na	na
3	1	FAM48B1	yes	FAM48B1;NM_001136234;chrX:24378678-24381378:+	na	na	na	na	na	na	NA	na	na	na	na	na	na	NA	24379989	24380550	0.64	0.29	hyper	6.02011e-24	2.88214e-23	24380644	24380666	0.74	0.5	hyper	8.02547e-09	1.07613e-08	na	na	na	na	na	na	NA	24380840	24381187	0.44	0.67	hypo	4.75709e-10	6.49091e-10	24380231	24380402	0.69
2	0	EPHX3	yes	EPHX3;NM_024794;chr19:15342731-15345431:-	na	na	na	na	na	na	NA	na	na	na	na	na	na	NA	15343035	15343332	0.64	0.2	hyper	6.6524e-25	3.59765e-24	15343199	15343560	0.65	0.3	hyper	2.17367e-15	6.107e-15	na	na	na	na	na	na	NA	na	na	na	na	na	na	NA	na	na	na
1	0	ADCY10	no	ADCY10;NM_001167749;chr1:167882953-167885653:-	na	na	na	na	na	na	NA	167883152	167883457	0.58	0.29	hyper	1.26338e-15	3.06727e-15	na	na	na	na	na	na	NA	na	na	na	na	na	na	NA	na	na	na	na	na	na	NA	na	na	na	na	na	na	NA	na	na	na
1	0	SPI1	yes	SPI1;NM_001080547;chr11:47399627-47402327:-	na	na	na	na	na	na	NA	na	na	na	na	na	na	NA	na	na	na	na	na	na	NA	47399826	47400113	0.81	0.57	hyper	2.57107e-06	2.73178e-06	na	na	na	na	na	na	NA	na	na	na	na	na	na	NA	na	na	na
0	1	KLF7	yes	KLF7;NM_003709;chr2:208030114-208032814:-	na	na	na	na	na	na	NA	na	na	na	na	na	na	NA	na	na	na	na	na	na	NA	na	na	na	na	na	na	NA	na	na	na	na	na	na	NA	208030131	208030537	0.05	0.36	hypo	1.40828e-52	2.29629e-51	na	na	na
1	0	KRTAP5-5	no	KRTAP5-5;NM_001001480;chr11:1648833-1651533:+	1649355	1649697	0.54	0.3	hyper	1.96651e-37	2.01635e-36	na	na	na	na	na	na	NA	na	na	na	na	na	na	NA	na	na	na	na	na	na	NA	na	na	na	na	na	na	NA	na	na	na	na	na	na	NA	na	na	na
0	3	RGS7BP	yes	RGS7BP;NM_001029875;chr5:63800252-63802952:+	na	na	na	na	na	na	NA	63802143	63802554	0.14	0.59	hypo	4.26471e-62	1.14073e-60	na	na	na	na	na	na	NA	na	na	na	na	na	na	NA	63802482	63802554	0.15	0.52	hypo	7.73571e-12	1.26395e-11	na	na	na	na	na	na	NA	63802053	63802121	0.16
2	0	NLRP4	no	NLRP4;NM_134444;chr19:56345744-56348444:+	na	na	na	na	na	na	NA	na	na	na	na	na	na	NA	na	na	na	na	na	na	NA	56346628	56347771	0.75	0.54	hyper	4.34503e-19	1.87653e-18	na	na	na	na	na	na	NA	56346131	56346652	0.43	0.17	hyper	3.28261e-08	3.85485e-08	na	na	na
2	2	SCIN	yes	SCIN;NM_001112706;chr7:12608003-12610703:+	12610166	12610450	0.27	0.57	hypo	1.124e-45	1.90127e-44	12609907	12610523	0.38	0.67	hypo	4.32372e-39	5.2056e-38	na	na	na	na	na	na	NA	na	na	na	na	na	na	NA	12610374	12610462	0.64	0.3	hyper	3.34687e-15	7.47544e-15	na	na	na	na	na	na	NA	12610169	12610462	0.54
1	0	GPR88	no	GPR88;NM_022049;chr1:101001528-101004228:+	101002753	101003337	0.42	0.2	hyper	1.17993e-09	1.47712e-09	na	na	na	na	na	na	NA	na	na	na	na	na	na	NA	na	na	na	na	na	na	NA	na	na	na	na	na	na	NA	na	na	na	na	na	na	NA	na	na	na
0	1	KRT77	no	KRT77;NM_175078;chr12:53096747-53099447:-	na	na	na	na	na	na	NA	na	na	na	na	na	na	NA	na	na	na	na	na	na	NA	na	na	na	na	na	na	NA	na	na	na	na	na	na	NA	53098376	53099153	0.3	0.53	hypo	3.6994e-10	5.10654e-10	na	na	na
1	0	SGCG	no	SGCG;NM_000231;chr13:23752860-23755560:+	na	na	na	na	na	na	NA	na	na	na	na	na	na	NA	na	na	na	na	na	na	NA	na	na	na	na	na	na	NA	na	na	na	na	na	na	NA	23754037	23755066	0.56	0.31	hyper	5.42757e-09	6.74314e-09	na	na	na
2	1	DMRTC1B	no	DMRTC1B;NM_001080851;chrX:72095122-72097822:-	na	na	na	na	na	na	NA	na	na	na	na	na	na	NA	na	na	na	na	na	na	NA	na	na	na	na	na	na	NA	72097551	72097690	0.64	0.38	hyper	5.11409e-08	5.92295e-08	72097273	72097592	0.45	0.69	hypo	1.0228e-17	2.57257e-17	72097124	72097600	0.65
1	1	CYP24A1	yes	CYP24A1;NM_000782;chr20:52790016-52792716:-	52791224	52791521	0.33	0.55	hypo	1.07977e-11	1.64122e-11	52790731	52790846	0.56	0.14	hyper	1.82979e-12	3.25884e-12	na	na	na	na	na	na	NA	na	na	na	na	na	na	NA	na	na	na	na	na	na	NA	na	na	na	na	na	na	NA	na	na	na
2	0	SSX4B	no	SSX4B;NM_001034832;chrX:48240768-48243468:+	na	na	na	na	na	na	NA	48242657	48243057	0.62	0.37	hyper	8.13839e-23	4.00355e-22	na	na	na	na	na	na	NA	48241279	48241601	0.55	0.35	hyper	4.21117e-28	3.88767e-27	na	na	na	na	na	na	NA	na	na	na	na	na	na	NA	na	na	na
0	1	C13orf27	yes	C13orf27;NM_138779;chr13:103425649-103428349:-	na	na	na	na	na	na	NA	103426573	103426698	0.37	0.7	hypo	4.11894e-11	6.39219e-11	na	na	na	na	na	na	NA	na	na	na	na	na	na	NA	na	na	na	na	na	na	NA	na	na	na	na	na	na	NA	na	na	na
1	1	DES	yes	DES;NM_001927;chr2:220280899-220283599:+	na	na	na	na	na	na	NA	na	na	na	na	na	na	NA	220283270	220283541	0.54	0.17	hyper	3.63521e-23	1.61413e-22	220282093	220282453	0.61	0.82	hypo	5.48025e-06	5.76278e-06	na	na	na	na	na	na	NA	na	na	na	na	na	na	NA	na	na	na
0	1	DDAH1	no	DDAH1;NM_001134445;chr1:86043546-86046246:-	na	na	na	na	na	na	NA	86045381	86045782	0.39	0.61	hypo	2.28721e-12	4.03822e-12	na	na	na	na	na	na	NA	na	na	na	na	na	na	NA	na	na	na	na	na	na	NA	na	na	na	na	na	na	NA	na	na	na
1	0	S1PR1	yes	S1PR1;NM_001400;chr1:101700105-101702805:+	na	na	na	na	na	na	NA	na	na	na	na	na	na	NA	101702464	101702744	0.27	0.02	hyper	1.37885e-28	9.33225e-28	na	na	na	na	na	na	NA	na	na	na	na	na	na	NA	na	na	na	na	na	na	NA	na	na	na
0	1	C20orf134	no	C20orf134;NM_001024675;chr20:32252104-32254804:+	32254216	32254621	0.27	0.48	hypo	4.46676e-11	6.42793e-11	na	na	na	na	na	na	NA	na	na	na	na	na	na	NA	na	na	na	na	na	na	NA	na	na	na	na	na	na	NA	na	na	na	na	na	na	NA	na	na	na
1	1	DPP6	yes	DPP6;NM_130797;chr7:153747577-153750277:+	153747834	153748197	0.55	0.28	hyper	1.20409e-10	1.66375e-10	na	na	na	na	na	na	NA	153749445	153749494	0.42	0.71	hypo	5.66464e-13	1.03799e-12	na	na	na	na	na	na	NA	na	na	na	na	na	na	NA	na	na	na	na	na	na	NA	na	na	na
0	1	HNF4A	no	HNF4A;NM_000457;chr20:43027724-43030424:+	na	na	na	na	na	na	NA	na	na	na	na	na	na	NA	na	na	na	na	na	na	NA	na	na	na	na	na	na	NA	na	na	na	na	na	na	NA	na	na	na	na	na	na	NA	43029997	43030363	0.3
1	0	SORD	yes	SORD;NM_003104;chr15:45313141-45315841:+	na	na	na	na	na	na	NA	na	na	na	na	na	na	NA	45315430	45315797	0.39	0.05	hyper	6.1613e-38	7.574e-37	na	na	na	na	na	na	NA	na	na	na	na	na	na	NA	na	na	na	na	na	na	NA	na	na	na
0	1	NLGN4Y	yes	NLGN4Y;NM_014893;chrY:16633426-16636126:+	na	na	na	na	na	na	NA	16635740	16636126	0.2	0.5	hypo	8.33332e-63	2.31638e-61	na	na	na	na	na	na	NA	na	na	na	na	na	na	NA	na	na	na	na	na	na	NA	na	na	na	na	na	na	NA	na	na	na
1	0	CPD	yes	CPD;NM_001304;chr17:28703784-28706484:+	na	na	na	na	na	na	NA	na	na	na	na	na	na	NA	na	na	na	na	na	na	NA	na	na	na	na	na	na	NA	na	na	na	na	na	na	NA	28705297	28705453	0.37	0.12	hyper	1.69841e-18	4.57075e-18	na	na	na
1	0	TGM3	no	TGM3;NM_003245;chr20:2274413-2277113:+	na	na	na	na	na	na	NA	na	na	na	na	na	na	NA	na	na	na	na	na	na	NA	2276147	2276571	0.58	0.31	hyper	2.49673e-10	4.00407e-10	na	na	na	na	na	na	NA	na	na	na	na	na	na	NA	na	na	na
0	1	TOLLIP	yes	TOLLIP;NM_019009;chr11:1330392-1333092:-	na	na	na	na	na	na	NA	1332454	1332783	0.57	0.82	hypo	8.4516e-07	9.06432e-07	na	na	na	na	na	na	NA	na	na	na	na	na	na	NA	na	na	na	na	na	na	NA	na	na	na	na	na	na	NA	na	na	na
1	2	LZTFL1	yes	LZTFL1;NM_020347;chr3:45883121-45885821:-	45883144	45883368	0.24	0.02	hyper	3.02952e-44	4.79291e-43	na	na	na	na	na	na	NA	45884852	45885375	0.25	0.6	hypo	1.9925e-21	7.27426e-21	45883699	45883855	0.08	0.37	hypo	8.4798e-24	5.46033e-23	na	na	na	na	na	na	NA	na	na	na	na	na	na	NA	na	na	na
0	1	ZNF417	yes	ZNF417;NM_152475;chr19:58427478-58430178:-	na	na	na	na	na	na	NA	na	na	na	na	na	na	NA	na	na	na	na	na	na	NA	na	na	na	na	na	na	NA	na	na	na	na	na	na	NA	na	na	na	na	na	na	NA	58427622	58428636	0.02
1	0	PPAP2B	yes	PPAP2B;NM_003713;chr1:57044757-57047457:-	na	na	na	na	na	na	NA	na	na	na	na	na	na	NA	na	na	na	na	na	na	NA	na	na	na	na	na	na	NA	57046569	57046923	0.47	0.22	hyper	8.42174e-22	3.13621e-21	na	na	na	na	na	na	NA	na	na	na
0	1	PIWIL1	yes	PIWIL1;NM_004764;chr12:130820414-130823114:+	na	na	na	na	na	na	NA	na	na	na	na	na	na	NA	na	na	na	na	na	na	NA	130822561	130822742	0.25	0.53	hypo	7.03873e-08	8.5259e-08	na	na	na	na	na	na	NA	na	na	na	na	na	na	NA	na	na	na
1	2	SLCO6A1	yes	SLCO6A1;NM_173488;chr5:101834220-101836920:-	na	na	na	na	na	na	NA	101834355	101834721	0.34	0.67	hypo	2.88999e-60	6.74023e-59	na	na	na	na	na	na	NA	na	na	na	na	na	na	NA	101834355	101834652	0.36	0.69	hypo	4.06163e-52	6.409e-51	na	na	na	na	na	na	NA	101834232	101834562	0.61
1	0	BSG	no	BSG;NM_198591;chr19:569125-571825:+	na	na	na	na	na	na	NA	na	na	na	na	na	na	NA	na	na	na	na	na	na	NA	na	na	na	na	na	na	NA	na	na	na	na	na	na	NA	570329	570543	0.41	0.14	hyper	1.14008e-13	2.13049e-13	na	na	na
1	0	OTX2OS1	yes	OTX2OS1;NR_029385;chr14:57277701-57280401:+	na	na	na	na	na	na	NA	na	na	na	na	na	na	NA	na	na	na	na	na	na	NA	na	na	na	na	na	na	NA	na	na	na	na	na	na	NA	na	na	na	na	na	na	NA	57279275	57279478	0.66
1	0	ARF5	yes	ARF5;NM_001662;chr7:127226317-127229017:+	na	na	na	na	na	na	NA	127227790	127227984	0.46	0.23	hyper	4.09146e-16	1.04861e-15	na	na	na	na	na	na	NA	na	na	na	na	na	na	NA	na	na	na	na	na	na	NA	na	na	na	na	na	na	NA	na	na	na
3	0	ETV7	yes	ETV7;NM_016135;chr6:36354967-36357667:-	na	na	na	na	na	na	NA	na	na	na	na	na	na	NA	36355672	36356091	0.6	0.12	hyper	5.87889e-51	1.32545e-49	na	na	na	na	na	na	NA	36355936	36356015	0.55	0.23	hyper	1.23551e-07	1.40055e-07	na	na	na	na	na	na	NA	36355898	36356091	0.48
1	0	AQP12B	no	AQP12B;NM_001102467;chr2:241621817-241624517:-	241622491	241622583	0.82	0.59	hyper	7.85112e-12	1.21144e-11	na	na	na	na	na	na	NA	na	na	na	na	na	na	NA	na	na	na	na	na	na	NA	na	na	na	na	na	na	NA	na	na	na	na	na	na	NA	na	na	na
1	1	APC	no	APC;NM_000038;chr5:112071356-112074056:+	na	na	na	na	na	na	NA	na	na	na	na	na	na	NA	112073216	112074043	0.61	0.31	hyper	7.15795e-42	1.10673e-40	na	na	na	na	na	na	NA	na	na	na	na	na	na	NA	na	na	na	na	na	na	NA	112073426	112073744	0.32
2	0	SHANK1	yes	SHANK1;NM_016148;chr19:51219695-51222395:-	51220073	51220297	0.5	0.14	hyper	3.4319e-21	1.14773e-20	na	na	na	na	na	na	NA	na	na	na	na	na	na	NA	na	na	na	na	na	na	NA	na	na	na	na	na	na	NA	na	na	na	na	na	na	NA	51219975	51220161	0.35
0	1	DPY19L2	yes	DPY19L2;NM_173812;chr12:64061854-64064554:-	na	na	na	na	na	na	NA	na	na	na	na	na	na	NA	na	na	na	na	na	na	NA	na	na	na	na	na	na	NA	na	na	na	na	na	na	NA	64062960	64063129	0.05	0.32	hypo	6.72825e-14	1.27445e-13	na	na	na
1	0	GLOD5	no	GLOD5;NM_001080489;chrX:48617954-48620654:+	na	na	na	na	na	na	NA	na	na	na	na	na	na	NA	na	na	na	na	na	na	NA	48618283	48618725	0.78	0.58	hyper	0.000120173	0.000121406	na	na	na	na	na	na	NA	na	na	na	na	na	na	NA	na	na	na
1	0	LDHAL6A	yes	LDHAL6A;NM_001144071;chr11:18475174-18477874:+	na	na	na	na	na	na	NA	na	na	na	na	na	na	NA	na	na	na	na	na	na	NA	na	na	na	na	na	na	NA	na	na	na	na	na	na	NA	na	na	na	na	na	na	NA	18477676	18477733	0.47
1	0	TNFRSF25	yes	TNFRSF25;NM_001039664;chr1:6525755-6528455:-	na	na	na	na	na	na	NA	na	na	na	na	na	na	NA	na	na	na	na	na	na	NA	na	na	na	na	na	na	NA	na	na	na	na	na	na	NA	6526241	6526398	0.63	0.25	hyper	7.05184e-09	8.67927e-09	na	na	na
0	1	FSIP2	yes	FSIP2;NM_173651;chr2:186601155-186603855:+	na	na	na	na	na	na	NA	na	na	na	na	na	na	NA	na	na	na	na	na	na	NA	186602912	186603133	0.34	0.57	hypo	4.44767e-09	6.11616e-09	na	na	na	na	na	na	NA	na	na	na	na	na	na	NA	na	na	na
1	0	PRIMA1	yes	PRIMA1;NM_178013;chr14:94254266-94256966:-	na	na	na	na	na	na	NA	na	na	na	na	na	na	NA	na	na	na	na	na	na	NA	na	na	na	na	na	na	NA	94256028	94256476	0.46	0.21	hyper	1.79836e-07	2.00571e-07	na	na	na	na	na	na	NA	na	na	na
0	1	C17orf70	yes	C17orf70;NM_025161;chr17:79518929-79521629:-	79520785	79520887	0.16	0.43	hypo	1.53263e-07	1.65611e-07	na	na	na	na	na	na	NA	na	na	na	na	na	na	NA	na	na	na	na	na	na	NA	na	na	na	na	na	na	NA	na	na	na	na	na	na	NA	na	na	na
0	1	GRIK3	yes	GRIK3;NM_000831;chr1:37499344-37502044:-	na	na	na	na	na	na	NA	na	na	na	na	na	na	NA	na	na	na	na	na	na	NA	37500677	37500825	0.06	0.38	hypo	7.34823e-15	1.96554e-14	na	na	na	na	na	na	NA	na	na	na	na	na	na	NA	na	na	na
1	0	SHISA9	yes	SHISA9;NM_001145204;chr16:12993277-12995977:+	na	na	na	na	na	na	NA	na	na	na	na	na	na	NA	12994306	12994998	0.47	0.25	hyper	2.74502e-10	3.98861e-10	na	na	na	na	na	na	NA	na	na	na	na	na	na	NA	na	na	na	na	na	na	NA	na	na	na
1	1	MLPH	yes	MLPH;NM_001042467;chr2:238393678-238396378:+	na	na	na	na	na	na	NA	na	na	na	na	na	na	NA	238395980	238396132	0.49	0.26	hyper	9.45751e-07	1.02357e-06	na	na	na	na	na	na	NA	238395549	238395786	0.05	0.29	hypo	3.99481e-44	5.39871e-43	na	na	na	na	na	na	NA	na	na	na
1	0	NECAB1	yes	NECAB1;NM_022351;chr8:91801721-91804421:+	91803321	91803482	0.61	0.33	hyper	4.85846e-14	9.34409e-14	na	na	na	na	na	na	NA	na	na	na	na	na	na	NA	na	na	na	na	na	na	NA	na	na	na	na	na	na	NA	na	na	na	na	na	na	NA	na	na	na
0	1	ALDH1A2	yes	ALDH1A2;NM_003888;chr15:58357406-58360106:-	na	na	na	na	na	na	NA	na	na	na	na	na	na	NA	na	na	na	na	na	na	NA	na	na	na	na	na	na	NA	na	na	na	na	na	na	NA	58357605	58357797	0.15	0.36	hypo	2.97977e-15	6.04484e-15	na	na	na
0	1	ALKBH7	yes	ALKBH7;NM_032306;chr19:6370244-6372944:+	6371557	6371815	0.38	0.59	hypo	1.42388e-06	1.48174e-06	na	na	na	na	na	na	NA	na	na	na	na	na	na	NA	na	na	na	na	na	na	NA	na	na	na	na	na	na	NA	na	na	na	na	na	na	NA	na	na	na
1	0	TAS1R2	no	TAS1R2;NM_152232;chr1:19185655-19188355:-	na	na	na	na	na	na	NA	na	na	na	na	na	na	NA	na	na	na	na	na	na	NA	na	na	na	na	na	na	NA	19187730	19187849	0.64	0.43	hyper	1.34035e-09	1.78398e-09	na	na	na	na	na	na	NA	na	na	na
0	2	PAX6	yes	PAX6;NM_000280;chr11:31832379-31835079:-	na	na	na	na	na	na	NA	31833390	31833583	0.19	0.63	hypo	9.72439e-30	7.17098e-29	na	na	na	na	na	na	NA	na	na	na	na	na	na	NA	31833092	31833461	0.12	0.41	hypo	1.52869e-17	4.10684e-17	na	na	na	na	na	na	NA	na	na	na
3	0	PPDPF	yes	PPDPF;NM_024299;chr20:62149933-62152633:+	62149979	62150246	0.4	0.13	hyper	4.41457e-12	7.02371e-12	na	na	na	na	na	na	NA	62149995	62150090	0.55	0.17	hyper	2.18493e-10	3.20484e-10	62150661	62150854	0.65	0.36	hyper	5.85821e-08	7.14074e-08	na	na	na	na	na	na	NA	na	na	na	na	na	na	NA	na	na	na
1	1	SLC38A1	yes	SLC38A1;NM_001077484;chr12:46662708-46665408:-	na	na	na	na	na	na	NA	na	na	na	na	na	na	NA	na	na	na	na	na	na	NA	na	na	na	na	na	na	NA	46663581	46663701	0.49	0.27	hyper	7.26835e-12	1.19603e-11	na	na	na	na	na	na	NA	46663642	46663757	0.44
1	0	TTTY23	no	TTTY23;NR_001540;chrY:6111151-6113851:-	na	na	na	na	na	na	NA	na	na	na	na	na	na	NA	na	na	na	na	na	na	NA	na	na	na	na	na	na	NA	6112309	6112558	0.6	0.38	hyper	7.2191e-08	8.29612e-08	na	na	na	na	na	na	NA	na	na	na
0	2	UGT3A1	no	UGT3A1;NM_152404;chr5:35991035-35993735:-	na	na	na	na	na	na	NA	35991363	35991624	0.33	0.67	hypo	8.35864e-26	4.91405e-25	na	na	na	na	na	na	NA	na	na	na	na	na	na	NA	na	na	na	na	na	na	NA	na	na	na	na	na	na	NA	35991132	35991213	0.18
1	0	C17orf77	no	C17orf77;NM_152460;chr17:72578857-72581557:+	na	na	na	na	na	na	NA	na	na	na	na	na	na	NA	na	na	na	na	na	na	NA	na	na	na	na	na	na	NA	72580173	72580962	0.35	0.12	hyper	5.21663e-11	8.02984e-11	na	na	na	na	na	na	NA	na	na	na
0	1	C3orf19	yes	C3orf19;NM_016474;chr3:14691053-14693753:+	na	na	na	na	na	na	NA	na	na	na	na	na	na	NA	na	na	na	na	na	na	NA	na	na	na	na	na	na	NA	na	na	na	na	na	na	NA	na	na	na	na	na	na	NA	14692548	14692703	0.21
1	2	LOC145663	yes	LOC145663;NR_033252;chr15:45668698-45671398:+	na	na	na	na	na	na	NA	na	na	na	na	na	na	NA	45670877	45671028	0.32	0.02	hyper	7.97491e-19	2.31816e-18	45671246	45671389	0.52	0.78	hypo	1.03883e-10	1.74614e-10	na	na	na	na	na	na	NA	45670877	45671001	0.09	0.49	hypo	1.08299e-11	1.74391e-11	na	na	na
0	1	COL11A1	no	COL11A1;NM_001168249;chr1:103573552-103576252:-	na	na	na	na	na	na	NA	na	na	na	na	na	na	NA	na	na	na	na	na	na	NA	103573814	103573989	0.29	0.53	hypo	1.77463e-06	1.90541e-06	na	na	na	na	na	na	NA	na	na	na	na	na	na	NA	na	na	na
1	0	TAF7L	yes	TAF7L;NM_001168474;chrX:100545825-100548525:-	na	na	na	na	na	na	NA	na	na	na	na	na	na	NA	na	na	na	na	na	na	NA	na	na	na	na	na	na	NA	na	na	na	na	na	na	NA	100547459	100547542	0.78	0.49	hyper	2.34639e-07	2.61621e-07	na	na	na
1	0	OR1D2	no	OR1D2;NM_002548;chr17:2995790-2998490:-	na	na	na	na	na	na	NA	na	na	na	na	na	na	NA	na	na	na	na	na	na	NA	na	na	na	na	na	na	NA	2995926	2996463	0.44	0.2	hyper	9.46928e-11	1.41092e-10	na	na	na	na	na	na	NA	na	na	na
0	3	CRMP1	yes	CRMP1;NM_001313;chr4:5889815-5892515:-	na	na	na	na	na	na	NA	na	na	na	na	na	na	NA	na	na	na	na	na	na	NA	5890246	5890358	0.12	0.59	hypo	2.6601e-12	5.34714e-12	5892007	5892083	0.01	0.46	hypo	9.09367e-27	4.70834e-26	5890246	5890315	0.01	0.33	hypo	1.41879e-08	1.71847e-08	na	na	na
1	0	RRAS2	yes	RRAS2;NM_012250;chr11:14380230-14382930:-	na	na	na	na	na	na	NA	14382324	14382663	0.62	0.31	hyper	2.55254e-25	1.46321e-24	na	na	na	na	na	na	NA	na	na	na	na	na	na	NA	na	na	na	na	na	na	NA	na	na	na	na	na	na	NA	na	na	na
1	0	OR1E2	no	OR1E2;NM_003554;chr17:3336635-3339335:-	na	na	na	na	na	na	NA	na	na	na	na	na	na	NA	na	na	na	na	na	na	NA	3338070	3338328	0.69	0.44	hyper	2.322e-06	2.47049e-06	na	na	na	na	na	na	NA	na	na	na	na	na	na	NA	na	na	na
0	2	PCDH7	yes	PCDH7;NM_001173523;chr4:30719837-30722537:+	na	na	na	na	na	na	NA	na	na	na	na	na	na	NA	30720565	30720744	0.02	0.37	hypo	1.91162e-21	7.06612e-21	na	na	na	na	na	na	NA	na	na	na	na	na	na	NA	30720162	30721014	0.06	0.27	hypo	2.91051e-48	4.04561e-47	na	na	na
0	1	C1orf173	no	C1orf173;NM_001002912;chr1:75138922-75141622:-	na	na	na	na	na	na	NA	na	na	na	na	na	na	NA	na	na	na	na	na	na	NA	75139470	75139625	0.11	0.35	hypo	1.97796e-08	2.54387e-08	na	na	na	na	na	na	NA	na	na	na	na	na	na	NA	na	na	na
2	0	SMYD4	yes	SMYD4;NM_052928;chr17:1732675-1735375:-	1734145	1735041	0.46	0.24	hyper	5.11676e-15	1.08976e-14	na	na	na	na	na	na	NA	na	na	na	na	na	na	NA	1734208	1734768	0.48	0.27	hyper	4.1766e-08	5.17899e-08	na	na	na	na	na	na	NA	na	na	na	na	na	na	NA	na	na	na
0	1	C3orf15	yes	C3orf15;NM_033364;chr3:119419669-119422369:+	na	na	na	na	na	na	NA	119422078	119422161	0.34	0.62	hypo	2.43914e-07	2.70156e-07	na	na	na	na	na	na	NA	na	na	na	na	na	na	NA	na	na	na	na	na	na	NA	na	na	na	na	na	na	NA	na	na	na
1	0	ARSH	no	ARSH;NM_001011719;chrX:2922454-2925154:+	2924728	2925013	0.48	0.26	hyper	1.93188e-23	7.90165e-23	na	na	na	na	na	na	NA	na	na	na	na	na	na	NA	na	na	na	na	na	na	NA	na	na	na	na	na	na	NA	na	na	na	na	na	na	NA	na	na	na
0	1	HAS2	no	HAS2;NM_005328;chr8:122653130-122655830:-	na	na	na	na	na	na	NA	na	na	na	na	na	na	NA	na	na	na	na	na	na	NA	na	na	na	na	na	na	NA	na	na	na	na	na	na	NA	na	na	na	na	na	na	NA	122654964	122655233	0.29
0	1	RSAD2	no	RSAD2;NM_080657;chr2:7015596-7018296:+	na	na	na	na	na	na	NA	na	na	na	na	na	na	NA	na	na	na	na	na	na	NA	na	na	na	na	na	na	NA	7017698	7018192	0.49	0.7	hypo	1.46535e-08	1.77525e-08	na	na	na	na	na	na	NA	na	na	na
1	0	C10orf95	yes	C10orf95;NM_024886;chr10:104210800-104213500:-	na	na	na	na	na	na	NA	104211170	104211424	0.46	0.23	hyper	1.29434e-08	1.56226e-08	na	na	na	na	na	na	NA	na	na	na	na	na	na	NA	na	na	na	na	na	na	NA	na	na	na	na	na	na	NA	na	na	na
1	1	PCDHGA2	no	PCDHGA2;NM_018915;chr5:140716154-140718854:+	140718491	140718731	0.13	0.37	hypo	2.97498e-29	1.8792e-28	na	na	na	na	na	na	NA	140718490	140718622	0.27	0.06	hyper	2.12095e-13	4.08157e-13	na	na	na	na	na	na	NA	na	na	na	na	na	na	NA	na	na	na	na	na	na	NA	na	na	na
4	0	SLC19A1	yes	SLC19A1;NM_194255;chr21:46961851-46964551:-	na	na	na	na	na	na	NA	46963527	46963977	0.61	0.25	hyper	4.99209e-20	1.95015e-19	46964132	46964484	0.48	0.25	hyper	5.66682e-19	1.67621e-18	46963928	46964096	0.59	0.25	hyper	1.15811e-12	2.46604e-12	na	na	na	na	na	na	NA	na	na	na	na	na	na	NA	46963150	46963928	0.49
0	1	KLF11	yes	KLF11;NM_001177718;chr2:10182172-10184872:+	na	na	na	na	na	na	NA	10184530	10184838	0.43	0.7	hypo	1.30998e-19	4.85708e-19	na	na	na	na	na	na	NA	na	na	na	na	na	na	NA	na	na	na	na	na	na	NA	na	na	na	na	na	na	NA	na	na	na
1	0	CCL24	no	CCL24;NM_002991;chr7:75442533-75445233:-	75444212	75444384	0.64	0.26	hyper	9.86382e-19	2.84754e-18	na	na	na	na	na	na	NA	na	na	na	na	na	na	NA	na	na	na	na	na	na	NA	na	na	na	na	na	na	NA	na	na	na	na	na	na	NA	na	na	na
0	4	CA10	yes	CA10;NM_020178;chr17:50235632-50238332:-	50235648	50236051	0.15	0.4	hypo	6.92954e-28	3.95351e-27	na	na	na	na	na	na	NA	50236765	50236914	0.28	0.62	hypo	1.0988e-18	3.16543e-18	na	na	na	na	na	na	NA	50236344	50236465	0.15	0.46	hypo	1.11524e-18	3.36e-18	50235806	50235904	0.32	0.59	hypo	1.15555e-06	1.25703e-06	na	na	na
1	0	CHRNA4	yes	CHRNA4;NM_000744;chr20:61992195-61994895:-	61994130	61994359	0.56	0.29	hyper	5.37192e-09	6.4775e-09	na	na	na	na	na	na	NA	na	na	na	na	na	na	NA	na	na	na	na	na	na	NA	na	na	na	na	na	na	NA	na	na	na	na	na	na	NA	na	na	na
0	1	STT3A	yes	STT3A;NM_152713;chr11:125460539-125463239:+	na	na	na	na	na	na	NA	na	na	na	na	na	na	NA	125461256	125461349	0.42	0.76	hypo	3.34502e-07	3.75228e-07	na	na	na	na	na	na	NA	na	na	na	na	na	na	NA	na	na	na	na	na	na	NA	na	na	na
0	2	PDPN	yes	PDPN;NM_001006624;chr1:13909767-13912467:+	13910885	13910981	0.3	0.52	hypo	5.31494e-08	5.91322e-08	na	na	na	na	na	na	NA	na	na	na	na	na	na	NA	na	na	na	na	na	na	NA	13910721	13910805	0.17	0.38	hypo	5.79273e-11	8.82476e-11	na	na	na	na	na	na	NA	na	na	na
1	0	SMPD3	yes	SMPD3;NM_018667;chr16:68481909-68484609:-	na	na	na	na	na	na	NA	na	na	na	na	na	na	NA	na	na	na	na	na	na	NA	na	na	na	na	na	na	NA	68484041	68484503	0.67	0.46	hyper	5.10033e-10	7.10357e-10	na	na	na	na	na	na	NA	na	na	na
1	0	SMARCAD1	yes	SMARCAD1;NM_001128430;chr4:95126559-95129259:+	na	na	na	na	na	na	NA	na	na	na	na	na	na	NA	na	na	na	na	na	na	NA	na	na	na	na	na	na	NA	na	na	na	na	na	na	NA	na	na	na	na	na	na	NA	95127606	95127900	0.5
0	2	RAET1G	yes	RAET1G;NM_001001788;chr6:150243714-150246414:-	na	na	na	na	na	na	NA	na	na	na	na	na	na	NA	na	na	na	na	na	na	NA	na	na	na	na	na	na	NA	150244609	150244720	0.05	0.28	hypo	1.30481e-24	5.70795e-24	150244495	150244874	0.1	0.31	hypo	6.1716e-32	4.13753e-31	na	na	na
1	0	C14orf181	no	C14orf181;NM_207442;chr14:69262690-69265390:-	69263996	69264333	0.5	0.29	hyper	4.78467e-07	5.04073e-07	na	na	na	na	na	na	NA	na	na	na	na	na	na	NA	na	na	na	na	na	na	NA	na	na	na	na	na	na	NA	na	na	na	na	na	na	NA	na	na	na
1	1	SERP2	yes	SERP2;NM_001010897;chr13:44945778-44948478:+	44947819	44948031	0.2	0.52	hypo	1.53711e-40	1.9488e-39	na	na	na	na	na	na	NA	na	na	na	na	na	na	NA	na	na	na	na	na	na	NA	na	na	na	na	na	na	NA	na	na	na	na	na	na	NA	44948031	44948183	0.54
1	0	KRTAP3-1	no	KRTAP3-1;NM_031958;chr17:39164866-39167566:-	na	na	na	na	na	na	NA	na	na	na	na	na	na	NA	na	na	na	na	na	na	NA	na	na	na	na	na	na	NA	na	na	na	na	na	na	NA	39165101	39165425	0.52	0.28	hyper	3.60516e-15	7.24542e-15	na	na	na
1	0	CNOT6	yes	CNOT6;NM_015455;chr5:179919217-179921917:+	na	na	na	na	na	na	NA	na	na	na	na	na	na	NA	na	na	na	na	na	na	NA	na	na	na	na	na	na	NA	na	na	na	na	na	na	NA	179920642	179920792	0.48	0.25	hyper	1.98279e-09	2.53049e-09	na	na	na
1	0	TGM2	yes	TGM2;NM_004613;chr20:36793200-36795900:-	na	na	na	na	na	na	NA	36794223	36794717	0.45	0.21	hyper	2.1544e-10	3.07812e-10	na	na	na	na	na	na	NA	na	na	na	na	na	na	NA	na	na	na	na	na	na	NA	na	na	na	na	na	na	NA	na	na	na
1	0	CGB5	no	CGB5;NM_033043;chr19:49544902-49547602:+	na	na	na	na	na	na	NA	na	na	na	na	na	na	NA	na	na	na	na	na	na	NA	na	na	na	na	na	na	NA	49546789	49546933	0.3	0.08	hyper	7.48084e-21	2.63789e-20	na	na	na	na	na	na	NA	na	na	na
1	0	LIFR	no	LIFR;NM_002310;chr5:38595007-38597707:-	na	na	na	na	na	na	NA	na	na	na	na	na	na	NA	na	na	na	na	na	na	NA	na	na	na	na	na	na	NA	38595892	38595992	0.48	0.12	hyper	9.9124e-13	1.76148e-12	na	na	na	na	na	na	NA	na	na	na
1	0	TGM1	no	TGM1;NM_000359;chr14:24731916-24734616:-	24733039	24733439	0.46	0.23	hyper	4.9822e-12	7.84181e-12	na	na	na	na	na	na	NA	na	na	na	na	na	na	NA	na	na	na	na	na	na	NA	na	na	na	na	na	na	NA	na	na	na	na	na	na	NA	na	na	na
1	0	GLI3	yes	GLI3;NM_000168;chr7:42276118-42278818:-	na	na	na	na	na	na	NA	42278282	42278594	0.51	0.2	hyper	7.56455e-29	5.25565e-28	na	na	na	na	na	na	NA	na	na	na	na	na	na	NA	na	na	na	na	na	na	NA	na	na	na	na	na	na	NA	na	na	na
1	0	FRG1B	yes	FRG1B;NR_003579;chr20:29609679-29612379:+	na	na	na	na	na	na	NA	na	na	na	na	na	na	NA	na	na	na	na	na	na	NA	na	na	na	na	na	na	NA	na	na	na	na	na	na	NA	29610762	29610898	0.71	0.49	hyper	6.21388e-05	6.32089e-05	na	na	na
1	0	CCL2	no	CCL2;NM_002982;chr17:32580096-32582796:+	na	na	na	na	na	na	NA	na	na	na	na	na	na	NA	na	na	na	na	na	na	NA	na	na	na	na	na	na	NA	na	na	na	na	na	na	NA	32580730	32581535	0.56	0.35	hyper	1.23533e-06	1.34118e-06	na	na	na
2	2	MIR432	yes	MIR432;NR_030173;chr14:101348620-101351320:+	na	na	na	na	na	na	NA	na	na	na	na	na	na	NA	101350501	101350658	0.55	0.86	hypo	9.91098e-21	3.50412e-20	na	na	na	na	na	na	NA	101350483	101350600	0.74	0.47	hyper	2.49039e-06	2.62877e-06	101350498	101350657	0.48	0.7	hypo	3.21828e-11	4.97398e-11	101350501	101350657	0.67
3	0	SPRN	yes	SPRN;NM_001012508;chr10:135237621-135240321:-	na	na	na	na	na	na	NA	135238190	135238307	0.62	0.4	hyper	7.88498e-11	1.17955e-10	135237955	135238274	0.68	0.43	hyper	3.10927e-18	8.71767e-18	na	na	na	na	na	na	NA	135237708	135237811	0.87	0.31	hyper	1.46357e-13	2.79763e-13	na	na	na	na	na	na	NA	na	na	na
0	1	ADRB3	yes	ADRB3;NM_000025;chr8:37823684-37826384:-	na	na	na	na	na	na	NA	na	na	na	na	na	na	NA	na	na	na	na	na	na	NA	37824080	37824272	0.17	0.41	hypo	8.60884e-09	1.14865e-08	na	na	na	na	na	na	NA	na	na	na	na	na	na	NA	na	na	na
1	0	MBNL3	yes	MBNL3;NM_001170704;chrX:131623496-131626196:-	na	na	na	na	na	na	NA	na	na	na	na	na	na	NA	na	na	na	na	na	na	NA	na	na	na	na	na	na	NA	na	na	na	na	na	na	NA	na	na	na	na	na	na	NA	131625125	131625589	0.75
0	1	PARP14	yes	PARP14;NM_017554;chr3:122397472-122400172:+	na	na	na	na	na	na	NA	na	na	na	na	na	na	NA	na	na	na	na	na	na	NA	na	na	na	na	na	na	NA	122399420	122399506	0.01	0.22	hypo	2.07598e-10	3.00444e-10	na	na	na	na	na	na	NA	na	na	na
0	1	DHX32	no	DHX32;NM_018180;chr10:127569384-127572084:-	na	na	na	na	na	na	NA	127569414	127569973	0.59	0.85	hypo	2.43392e-12	4.2643e-12	na	na	na	na	na	na	NA	na	na	na	na	na	na	NA	na	na	na	na	na	na	NA	na	na	na	na	na	na	NA	na	na	na
1	0	NKX1-2	no	NKX1-2;NM_001146340;chr10:126138050-126140750:-	na	na	na	na	na	na	NA	na	na	na	na	na	na	NA	na	na	na	na	na	na	NA	na	na	na	na	na	na	NA	na	na	na	na	na	na	NA	126138408	126138540	0.61	0.08	hyper	1.56171e-18	4.21422e-18	na	na	na
0	1	OTOP1	yes	OTOP1;NM_177998;chr4:4228121-4230821:-	na	na	na	na	na	na	NA	na	na	na	na	na	na	NA	na	na	na	na	na	na	NA	na	na	na	na	na	na	NA	na	na	na	na	na	na	NA	4228674	4228834	0.1	0.35	hypo	3.88618e-14	7.49088e-14	na	na	na
1	0	CTTN	yes	CTTN;NM_001184740;chr11:70242412-70245112:+	na	na	na	na	na	na	NA	na	na	na	na	na	na	NA	70243671	70243843	0.43	0.19	hyper	9.7081e-09	1.2245e-08	na	na	na	na	na	na	NA	na	na	na	na	na	na	NA	na	na	na	na	na	na	NA	na	na	na
0	1	GPC2	yes	GPC2;NM_152742;chr7:99774490-99777190:-	na	na	na	na	na	na	NA	99775774	99776163	0.6	0.81	hypo	2.0575e-10	2.96689e-10	na	na	na	na	na	na	NA	na	na	na	na	na	na	NA	na	na	na	na	na	na	NA	na	na	na	na	na	na	NA	na	na	na
0	1	GFRA1	yes	GFRA1;NM_001145453;chr10:118032296-118034996:-	na	na	na	na	na	na	NA	na	na	na	na	na	na	NA	na	na	na	na	na	na	NA	na	na	na	na	na	na	NA	118034196	118034703	0.25	0.48	hypo	1.30269e-09	1.7377e-09	na	na	na	na	na	na	NA	na	na	na
0	2	ARHGAP4	yes	ARHGAP4;NM_001164741;chrX:153191214-153193914:-	na	na	na	na	na	na	NA	na	na	na	na	na	na	NA	na	na	na	na	na	na	NA	153192286	153192709	0.36	0.57	hypo	9.64294e-10	1.42431e-09	na	na	na	na	na	na	NA	153191275	153191520	0.28	0.61	hypo	1.63227e-11	2.60983e-11	na	na	na
1	0	ZNF552	yes	ZNF552;NM_024762;chr19:58325781-58328481:-	na	na	na	na	na	na	NA	58326819	58327341	0.49	0.25	hyper	2.03197e-09	2.60229e-09	na	na	na	na	na	na	NA	na	na	na	na	na	na	NA	na	na	na	na	na	na	NA	na	na	na	na	na	na	NA	na	na	na
1	1	KIFC3	yes	KIFC3;NM_001130100;chr16:57835939-57838639:-	na	na	na	na	na	na	NA	57836899	57837194	0.85	0.54	hyper	6.6628e-10	9.00034e-10	na	na	na	na	na	na	NA	na	na	na	na	na	na	NA	na	na	na	na	na	na	NA	57837303	57837528	0.54	0.77	hypo	0.000122716	0.000123802	na	na	na
0	1	ZFP112	yes	ZFP112;NM_001083335;chr19:44860356-44863056:-	44860474	44860665	0.15	0.39	hypo	8.46926e-12	1.30423e-11	na	na	na	na	na	na	NA	na	na	na	na	na	na	NA	na	na	na	na	na	na	NA	na	na	na	na	na	na	NA	na	na	na	na	na	na	NA	na	na	na
1	0	C3orf79	no	C3orf79;NM_001101337;chr3:153200084-153202784:+	na	na	na	na	na	na	NA	na	na	na	na	na	na	NA	153200388	153200949	0.88	0.66	hyper	4.9315e-08	5.8877e-08	na	na	na	na	na	na	NA	na	na	na	na	na	na	NA	na	na	na	na	na	na	NA	na	na	na
1	0	SLC34A2	yes	SLC34A2;NM_001177999;chr4:25655886-25658586:+	na	na	na	na	na	na	NA	na	na	na	na	na	na	NA	na	na	na	na	na	na	NA	na	na	na	na	na	na	NA	25658118	25658334	0.57	0.29	hyper	4.84771e-20	1.60778e-19	na	na	na	na	na	na	NA	na	na	na
1	1	TLX2	yes	TLX2;NM_016170;chr2:74739396-74742096:+	na	na	na	na	na	na	NA	na	na	na	na	na	na	NA	74740768	74741221	0.43	0.15	hyper	3.61703e-22	1.45068e-21	na	na	na	na	na	na	NA	74740954	74741175	0.21	0.45	hypo	5.22547e-09	6.6427e-09	na	na	na	na	na	na	NA	na	na	na
1	0	COL3A1	no	COL3A1;NM_000090;chr2:189836899-189839599:+	na	na	na	na	na	na	NA	na	na	na	na	na	na	NA	na	na	na	na	na	na	NA	na	na	na	na	na	na	NA	189837523	189837995	0.66	0.33	hyper	8.51169e-11	1.2765e-10	na	na	na	na	na	na	NA	na	na	na
3	0	MYEOV2	yes	MYEOV2;NM_001163424;chr2:241075247-241077947:-	na	na	na	na	na	na	NA	na	na	na	na	na	na	NA	241076409	241076583	0.55	0.25	hyper	9.51042e-13	1.72071e-12	na	na	na	na	na	na	NA	na	na	na	na	na	na	NA	241076355	241076823	0.58	0.32	hyper	1.07911e-19	3.20625e-19	241076524	241076684	0.76
1	0	ZNF556	no	ZNF556;NM_024967;chr19:2865133-2867833:+	2867453	2867621	0.66	0.4	hyper	2.15777e-08	2.47671e-08	na	na	na	na	na	na	NA	na	na	na	na	na	na	NA	na	na	na	na	na	na	NA	na	na	na	na	na	na	NA	na	na	na	na	na	na	NA	na	na	na
1	0	ZNF80	no	ZNF80;NM_007136;chr3:113955925-113958625:-	na	na	na	na	na	na	NA	na	na	na	na	na	na	NA	na	na	na	na	na	na	NA	na	na	na	na	na	na	NA	na	na	na	na	na	na	NA	na	na	na	na	na	na	NA	113955940	113956141	0.77
1	1	PRR23A	yes	PRR23A;NM_001134659;chr3:138724610-138727310:-	na	na	na	na	na	na	NA	na	na	na	na	na	na	NA	na	na	na	na	na	na	NA	na	na	na	na	na	na	NA	138724769	138724882	0.48	0.8	hypo	1.99415e-06	2.10762e-06	na	na	na	na	na	na	NA	138725281	138725368	0.76
0	2	FAM153A	no	FAM153A;NM_173663;chr5:177207005-177209705:-	na	na	na	na	na	na	NA	177209566	177209699	0.16	0.59	hypo	3.00224e-10	4.22807e-10	na	na	na	na	na	na	NA	na	na	na	na	na	na	NA	na	na	na	na	na	na	NA	177209459	177209568	0.33	0.68	hypo	1.42929e-09	1.86096e-09	na	na	na
0	1	RLIM	yes	RLIM;NM_016120;chrX:73833961-73836661:-	na	na	na	na	na	na	NA	na	na	na	na	na	na	NA	na	na	na	na	na	na	NA	na	na	na	na	na	na	NA	na	na	na	na	na	na	NA	na	na	na	na	na	na	NA	73833963	73834011	0.07
5	0	DBH	no	DBH;NM_000787;chr9:136499285-136501985:+	136500618	136501767	0.52	0.31	hyper	2.36965e-34	2.11477e-33	136501745	136501984	0.5	0.28	hyper	6.54557e-18	1.98977e-17	136500567	136500857	0.58	0.32	hyper	7.42526e-09	9.50267e-09	136501539	136501808	0.7	0.42	hyper	1.64725e-24	1.1339e-23	na	na	na	na	na	na	NA	na	na	na	na	na	na	NA	136499738	136499787	0.35
0	3	PCDHA1	yes	PCDHA1;NM_018900;chr5:140163676-140166376:+	140165959	140166068	0.21	0.54	hypo	6.95689e-31	5.15336e-30	na	na	na	na	na	na	NA	na	na	na	na	na	na	NA	140165959	140166045	0.23	0.51	hypo	1.3014e-15	3.82239e-15	na	na	na	na	na	na	NA	140165976	140166017	0.31	0.59	hypo	1.50106e-13	2.76699e-13	na	na	na
0	1	FAM38B	yes	FAM38B;NM_022068;chr18:11148261-11150961:-	11148308	11148606	0.12	0.43	hypo	6.46889e-51	1.40722e-49	na	na	na	na	na	na	NA	na	na	na	na	na	na	NA	na	na	na	na	na	na	NA	na	na	na	na	na	na	NA	na	na	na	na	na	na	NA	na	na	na
1	0	OR10A5	no	OR10A5;NM_178168;chr11:6864714-6867414:+	6865719	6866495	0.54	0.26	hyper	2.70654e-15	5.93132e-15	na	na	na	na	na	na	NA	na	na	na	na	na	na	NA	na	na	na	na	na	na	NA	na	na	na	na	na	na	NA	na	na	na	na	na	na	NA	na	na	na
1	0	NTN4	yes	NTN4;NM_021229;chr12:96184036-96186736:-	na	na	na	na	na	na	NA	na	na	na	na	na	na	NA	na	na	na	na	na	na	NA	na	na	na	na	na	na	NA	96184091	96184224	0.56	0.05	hyper	5.45115e-18	1.52462e-17	na	na	na	na	na	na	NA	na	na	na
1	0	CDCP2	no	CDCP2;NM_201546;chr1:54618943-54621643:-	na	na	na	na	na	na	NA	na	na	na	na	na	na	NA	na	na	na	na	na	na	NA	na	na	na	na	na	na	NA	na	na	na	na	na	na	NA	na	na	na	na	na	na	NA	54619317	54619445	0.5
0	2	MXRA8	no	MXRA8;NM_032348;chr1:1293415-1296115:-	1293693	1294220	0.45	0.67	hypo	2.84073e-10	3.8456e-10	1294113	1294381	0.28	0.69	hypo	2.5854e-15	6.13957e-15	na	na	na	na	na	na	NA	na	na	na	na	na	na	NA	na	na	na	na	na	na	NA	na	na	na	na	na	na	NA	na	na	na
1	0	CACNA1C	no	CACNA1C;NM_000719;chr12:2160216-2162916:+	2160901	2161123	0.42	0.15	hyper	6.93283e-17	1.79304e-16	na	na	na	na	na	na	NA	na	na	na	na	na	na	NA	na	na	na	na	na	na	NA	na	na	na	na	na	na	NA	na	na	na	na	na	na	NA	na	na	na
1	0	GABRA5	yes	GABRA5;NM_000810;chr15:27109666-27112366:+	na	na	na	na	na	na	NA	na	na	na	na	na	na	NA	27111572	27111749	0.53	0.27	hyper	8.93984e-11	1.35477e-10	na	na	na	na	na	na	NA	na	na	na	na	na	na	NA	na	na	na	na	na	na	NA	na	na	na
0	1	KCNH2	yes	KCNH2;NM_000238;chr7:150674514-150677214:-	na	na	na	na	na	na	NA	na	na	na	na	na	na	NA	na	na	na	na	na	na	NA	na	na	na	na	na	na	NA	na	na	na	na	na	na	NA	na	na	na	na	na	na	NA	150674538	150674706	0.25
0	1	STAU2	yes	STAU2;NM_001164380;chr8:74658662-74661362:-	74660265	74660427	0.18	0.41	hypo	7.88058e-14	1.47037e-13	na	na	na	na	na	na	NA	na	na	na	na	na	na	NA	na	na	na	na	na	na	NA	na	na	na	na	na	na	NA	na	na	na	na	na	na	NA	na	na	na
2	3	SALL1	yes	SALL1;NM_001127892;chr16:51184008-51186708:-	na	na	na	na	na	na	NA	51185104	51185252	0.14	0.35	hypo	5.33775e-13	9.97628e-13	51185001	51185058	0.4	0.08	hyper	2.30887e-10	3.38675e-10	na	na	na	na	na	na	NA	51184697	51184800	0.2	0.72	hypo	1.1099e-12	1.95726e-12	51184967	51185104	0.06	0.45	hypo	6.95691e-41	6.84e-40	51184959	51185147	0.32
2	0	LRP1B	no	LRP1B;NM_018557;chr2:142888770-142891470:-	na	na	na	na	na	na	NA	142890136	142890700	0.72	0.33	hyper	8.42248e-19	2.76712e-18	142890180	142890944	0.55	0.35	hyper	1.28074e-05	1.32914e-05	na	na	na	na	na	na	NA	na	na	na	na	na	na	NA	na	na	na	na	na	na	NA	na	na	na
1	0	OR51F1	no	OR51F1;NM_001004752;chr11:4790647-4793347:-	na	na	na	na	na	na	NA	na	na	na	na	na	na	NA	na	na	na	na	na	na	NA	na	na	na	na	na	na	NA	4791941	4792143	0.7	0.43	hyper	2.53609e-11	3.9531e-11	na	na	na	na	na	na	NA	na	na	na
2	0	TRPC3	yes	TRPC3;NM_003305;chr4:122853768-122856468:-	na	na	na	na	na	na	NA	122853963	122854061	0.64	0.43	hyper	1.14513e-09	1.51724e-09	122853941	122854069	0.71	0.47	hyper	2.241e-11	3.67224e-11	na	na	na	na	na	na	NA	na	na	na	na	na	na	NA	na	na	na	na	na	na	NA	na	na	na
1	0	CPLX2	yes	CPLX2;NM_006650;chr5:175221410-175224110:+	175222420	175223293	0.56	0.25	hyper	1.16599e-39	1.3802e-38	na	na	na	na	na	na	NA	na	na	na	na	na	na	NA	na	na	na	na	na	na	NA	na	na	na	na	na	na	NA	na	na	na	na	na	na	NA	na	na	na
0	1	SOX2	no	SOX2;NM_003106;chr3:181427522-181430222:+	181428377	181428518	0.16	0.45	hypo	4.10096e-10	5.4148e-10	na	na	na	na	na	na	NA	na	na	na	na	na	na	NA	na	na	na	na	na	na	NA	na	na	na	na	na	na	NA	na	na	na	na	na	na	NA	na	na	na
1	0	LYZL1	no	LYZL1;NM_032517;chr10:29575790-29578490:+	na	na	na	na	na	na	NA	29578013	29578246	0.79	0.56	hyper	1.5429e-11	2.5077e-11	na	na	na	na	na	na	NA	na	na	na	na	na	na	NA	na	na	na	na	na	na	NA	na	na	na	na	na	na	NA	na	na	na
1	0	NDUFA1	yes	NDUFA1;NM_004541;chrX:119003534-119006234:+	na	na	na	na	na	na	NA	na	na	na	na	na	na	NA	na	na	na	na	na	na	NA	na	na	na	na	na	na	NA	na	na	na	na	na	na	NA	na	na	na	na	na	na	NA	119005945	119006129	0.31
0	1	TBX22	no	TBX22;NM_001109878;chrX:79268055-79270755:+	na	na	na	na	na	na	NA	na	na	na	na	na	na	NA	na	na	na	na	na	na	NA	na	na	na	na	na	na	NA	na	na	na	na	na	na	NA	79268299	79268650	0.13	0.35	hypo	1.74158e-09	2.23378e-09	na	na	na
1	1	RAET1L	no	RAET1L;NM_130900;chr6:150346168-150348868:-	150347727	150348173	0.56	0.31	hyper	5.21608e-11	7.47556e-11	na	na	na	na	na	na	NA	na	na	na	na	na	na	NA	150346404	150346595	0.17	0.42	hypo	2.69315e-14	6.82313e-14	na	na	na	na	na	na	NA	na	na	na	na	na	na	NA	na	na	na
1	0	SCRT2	yes	SCRT2;NM_033129;chr20:656323-659023:-	657619	658596	0.56	0.29	hyper	2.279e-24	9.8564e-24	na	na	na	na	na	na	NA	na	na	na	na	na	na	NA	na	na	na	na	na	na	NA	na	na	na	na	na	na	NA	na	na	na	na	na	na	NA	na	na	na
1	0	NME2	no	NME2;NM_001018137;chr17:49240691-49243391:+	49242714	49242867	0.55	0.32	hyper	2.66106e-06	2.73465e-06	na	na	na	na	na	na	NA	na	na	na	na	na	na	NA	na	na	na	na	na	na	NA	na	na	na	na	na	na	NA	na	na	na	na	na	na	NA	na	na	na
1	0	COMT	no	COMT;NM_007310;chr22:19947870-19950570:+	19948826	19949212	0.71	0.49	hyper	2.73538e-08	3.10593e-08	na	na	na	na	na	na	NA	na	na	na	na	na	na	NA	na	na	na	na	na	na	NA	na	na	na	na	na	na	NA	na	na	na	na	na	na	NA	na	na	na
1	1	ADORA2A	no	ADORA2A;NM_000675;chr22:24821330-24824030:+	na	na	na	na	na	na	NA	24823509	24823678	0.59	0.83	hypo	1.9243e-06	2.02651e-06	na	na	na	na	na	na	NA	na	na	na	na	na	na	NA	24823554	24823731	0.78	0.44	hyper	6.48192e-07	6.96311e-07	na	na	na	na	na	na	NA	na	na	na
1	0	SNX17	yes	SNX17;NM_014748;chr2:27591189-27593889:+	na	na	na	na	na	na	NA	na	na	na	na	na	na	NA	27592007	27592344	0.78	0.52	hyper	2.96389e-05	3.03288e-05	na	na	na	na	na	na	NA	na	na	na	na	na	na	NA	na	na	na	na	na	na	NA	na	na	na
1	0	SBSN	no	SBSN;NM_001166034;chr19:36018753-36021453:-	na	na	na	na	na	na	NA	na	na	na	na	na	na	NA	na	na	na	na	na	na	NA	na	na	na	na	na	na	NA	na	na	na	na	na	na	NA	na	na	na	na	na	na	NA	36018763	36018973	0.66
1	0	WFDC2	yes	WFDC2;NM_006103;chr20:44096194-44098894:+	na	na	na	na	na	na	NA	na	na	na	na	na	na	NA	na	na	na	na	na	na	NA	na	na	na	na	na	na	NA	44096678	44097563	0.58	0.32	hyper	1.44115e-13	2.7673e-13	na	na	na	na	na	na	NA	na	na	na
1	0	C13orf16	no	C13orf16;NM_152324;chr13:111970815-111973515:+	na	na	na	na	na	na	NA	na	na	na	na	na	na	NA	111972086	111972453	0.81	0.57	hyper	2.49627e-10	3.64555e-10	na	na	na	na	na	na	NA	na	na	na	na	na	na	NA	na	na	na	na	na	na	NA	na	na	na
1	0	PRSS27	yes	PRSS27;NM_031948;chr16:2770052-2772752:-	2770190	2770285	0.38	0.13	hyper	4.88862e-14	9.37587e-14	na	na	na	na	na	na	NA	na	na	na	na	na	na	NA	na	na	na	na	na	na	NA	na	na	na	na	na	na	NA	na	na	na	na	na	na	NA	na	na	na
1	0	TUBB6	yes	TUBB6;NM_032525;chr18:12306057-12308757:+	na	na	na	na	na	na	NA	na	na	na	na	na	na	NA	na	na	na	na	na	na	NA	na	na	na	na	na	na	NA	na	na	na	na	na	na	NA	12307160	12307459	0.36	0.07	hyper	1.31976e-16	3.12199e-16	na	na	na
1	0	SPACA5B	no	SPACA5B;NM_001079900;chrX:47864970-47867670:+	na	na	na	na	na	na	NA	na	na	na	na	na	na	NA	na	na	na	na	na	na	NA	na	na	na	na	na	na	NA	na	na	na	na	na	na	NA	na	na	na	na	na	na	NA	47866121	47866724	0.72
1	0	ZNFX1	yes	ZNFX1;NM_021035;chr20:47894256-47896956:-	na	na	na	na	na	na	NA	47896294	47896888	0.56	0.23	hyper	6.87104e-10	9.24955e-10	na	na	na	na	na	na	NA	na	na	na	na	na	na	NA	na	na	na	na	na	na	NA	na	na	na	na	na	na	NA	na	na	na
0	1	PNMAL2	yes	PNMAL2;NM_020709;chr19:46998669-47001369:-	46998927	46999289	0.04	0.31	hypo	8.21733e-18	2.25241e-17	na	na	na	na	na	na	NA	na	na	na	na	na	na	NA	na	na	na	na	na	na	NA	na	na	na	na	na	na	NA	na	na	na	na	na	na	NA	na	na	na
1	0	BEND2	yes	BEND2;NM_001184767;chrX:18238524-18241224:-	na	na	na	na	na	na	NA	na	na	na	na	na	na	NA	na	na	na	na	na	na	NA	na	na	na	na	na	na	NA	18239559	18239779	0.9	0.62	hyper	4.12334e-13	7.54575e-13	na	na	na	na	na	na	NA	na	na	na
0	2	MAGEE2	no	MAGEE2;NM_138703;chrX:75004579-75007279:-	na	na	na	na	na	na	NA	75004905	75005102	0.09	0.48	hypo	5.38608e-32	4.42837e-31	na	na	na	na	na	na	NA	na	na	na	na	na	na	NA	na	na	na	na	na	na	NA	75004796	75005102	0.34	0.61	hypo	2.34548e-26	1.12563e-25	na	na	na
4	0	CYP11A1	yes	CYP11A1;NM_001099773;chr15:74658053-74660753:-	74658869	74660088	0.72	0.46	hyper	8.07219e-44	1.22103e-42	74658869	74660566	0.64	0.39	hyper	1.29207e-44	2.0726e-43	na	na	na	na	na	na	NA	74658880	74659201	0.55	0.34	hyper	2.37882e-12	4.81705e-12	na	na	na	na	na	na	NA	na	na	na	na	na	na	NA	74658869	74659404	0.57
1	1	LAIR1	no	LAIR1;NM_002287;chr19:54876221-54878921:-	na	na	na	na	na	na	NA	54877579	54877713	0.71	0.46	hyper	1.6038e-15	3.8689e-15	na	na	na	na	na	na	NA	na	na	na	na	na	na	NA	na	na	na	na	na	na	NA	na	na	na	na	na	na	NA	54877580	54877712	0.37
1	0	GADL1	yes	GADL1;NM_207359;chr3:30935653-30938353:-	na	na	na	na	na	na	NA	na	na	na	na	na	na	NA	30935811	30935908	0.58	0.06	hyper	4.92432e-17	1.27355e-16	na	na	na	na	na	na	NA	na	na	na	na	na	na	NA	na	na	na	na	na	na	NA	na	na	na
0	1	PLXNA4	yes	PLXNA4;NM_001105543;chr7:132260823-132263523:-	na	na	na	na	na	na	NA	na	na	na	na	na	na	NA	na	na	na	na	na	na	NA	na	na	na	na	na	na	NA	na	na	na	na	na	na	NA	132260851	132261051	0.35	0.58	hypo	3.61432e-18	9.55278e-18	na	na	na
0	3	ONECUT1	yes	ONECUT1;NM_004498;chr15:53081709-53084409:-	na	na	na	na	na	na	NA	53083604	53083735	0.34	0.58	hypo	2.02716e-16	5.43589e-16	na	na	na	na	na	na	NA	na	na	na	na	na	na	NA	53083648	53083892	0.32	0.59	hypo	2.89808e-35	2.4338e-34	na	na	na	na	na	na	NA	53083675	53083860	0.47
2	1	OR1N1	no	OR1N1;NM_012363;chr9:125289072-125291772:-	na	na	na	na	na	na	NA	125289294	125289535	0.5	0.29	hyper	9.08173e-08	1.03546e-07	na	na	na	na	na	na	NA	125289222	125289522	0.68	0.47	hyper	1.38747e-06	1.50456e-06	na	na	na	na	na	na	NA	na	na	na	na	na	na	NA	125289086	125289294	0.41
0	1	TAPBPL	no	TAPBPL;NM_018009;chr12:6558977-6561677:+	na	na	na	na	na	na	NA	na	na	na	na	na	na	NA	na	na	na	na	na	na	NA	na	na	na	na	na	na	NA	6559772	6560083	0.52	0.74	hypo	6.29637e-09	7.92581e-09	na	na	na	na	na	na	NA	na	na	na
0	1	CCDC127	yes	CCDC127;NM_145265;chr5:217797-220497:-	219703	220381	0.5	0.72	hypo	1.28148e-13	2.30798e-13	na	na	na	na	na	na	NA	na	na	na	na	na	na	NA	na	na	na	na	na	na	NA	na	na	na	na	na	na	NA	na	na	na	na	na	na	NA	na	na	na
0	1	MGAT1	yes	MGAT1;NM_002406;chr5:180229548-180232248:-	na	na	na	na	na	na	NA	na	na	na	na	na	na	NA	na	na	na	na	na	na	NA	na	na	na	na	na	na	NA	na	na	na	na	na	na	NA	180230949	180231084	0.56	0.87	hypo	1.99578e-11	3.16667e-11	na	na	na
0	1	UBE2U	no	UBE2U;NM_152489;chr1:64667290-64669990:+	na	na	na	na	na	na	NA	na	na	na	na	na	na	NA	na	na	na	na	na	na	NA	na	na	na	na	na	na	NA	na	na	na	na	na	na	NA	64669031	64669723	0.23	0.51	hypo	2.47352e-33	1.71695e-32	na	na	na
1	0	BGN	no	BGN;NM_001711;chrX:152758147-152760847:+	na	na	na	na	na	na	NA	na	na	na	na	na	na	NA	na	na	na	na	na	na	NA	na	na	na	na	na	na	NA	na	na	na	na	na	na	NA	na	na	na	na	na	na	NA	152759749	152760167	0.55
0	3	GCM2	yes	GCM2;NM_004752;chr6:10881598-10884298:-	10882744	10883209	0.42	0.66	hypo	1.53021e-23	6.33857e-23	10882931	10883209	0.37	0.75	hypo	2.17275e-31	1.76282e-30	na	na	na	na	na	na	NA	na	na	na	na	na	na	NA	na	na	na	na	na	na	NA	na	na	na	na	na	na	NA	10882829	10883139	0.44
1	0	KCNIP4	no	KCNIP4;NM_001035003;chr4:21698818-21701518:-	na	na	na	na	na	na	NA	na	na	na	na	na	na	NA	21699369	21699745	0.35	0.11	hyper	5.30094e-07	5.89979e-07	na	na	na	na	na	na	NA	na	na	na	na	na	na	NA	na	na	na	na	na	na	NA	na	na	na
0	1	MOSC2	yes	MOSC2;NM_017898;chr1:220919476-220922176:+	na	na	na	na	na	na	NA	na	na	na	na	na	na	NA	na	na	na	na	na	na	NA	220921184	220921755	0.12	0.39	hypo	4.39686e-81	2.6004e-79	na	na	na	na	na	na	NA	na	na	na	na	na	na	NA	na	na	na
2	0	ALX3	yes	ALX3;NM_006492;chr1:110612822-110615522:-	na	na	na	na	na	na	NA	na	na	na	na	na	na	NA	110612933	110613034	0.41	0.2	hyper	1.03115e-08	1.28691e-08	na	na	na	na	na	na	NA	110612933	110612952	0.45	0.22	hyper	9.41491e-06	9.6427e-06	na	na	na	na	na	na	NA	na	na	na
0	1	FAM156B	yes	FAM156B;NM_001099684;chrX:52985129-52987829:-	na	na	na	na	na	na	NA	na	na	na	na	na	na	NA	na	na	na	na	na	na	NA	na	na	na	na	na	na	NA	na	na	na	na	na	na	NA	52987573	52987656	0.13	0.37	hypo	2.84083e-16	6.4752e-16	na	na	na
0	1	PKD2L2	yes	PKD2L2;NM_014386;chr5:137222925-137225625:+	na	na	na	na	na	na	NA	na	na	na	na	na	na	NA	na	na	na	na	na	na	NA	na	na	na	na	na	na	NA	137224189	137224431	0.35	0.67	hypo	5.30013e-15	1.1597e-14	na	na	na	na	na	na	NA	na	na	na
1	0	DTX1	yes	DTX1;NM_004416;chr12:113493462-113496162:+	na	na	na	na	na	na	NA	na	na	na	na	na	na	NA	na	na	na	na	na	na	NA	na	na	na	na	na	na	NA	113495777	113496162	0.51	0.27	hyper	1.12243e-08	1.37766e-08	na	na	na	na	na	na	NA	na	na	na
1	0	CCDC36	yes	CCDC36;NM_001135197;chr3:49234733-49237433:+	na	na	na	na	na	na	NA	na	na	na	na	na	na	NA	49236469	49236676	0.34	0.12	hyper	8.94428e-25	4.74171e-24	na	na	na	na	na	na	NA	na	na	na	na	na	na	NA	na	na	na	na	na	na	NA	na	na	na
1	0	SDR16C5	yes	SDR16C5;NM_138969;chr8:57232741-57235441:-	na	na	na	na	na	na	NA	57233769	57234133	0.68	0.48	hyper	2.82798e-11	4.4969e-11	na	na	na	na	na	na	NA	na	na	na	na	na	na	NA	na	na	na	na	na	na	NA	na	na	na	na	na	na	NA	na	na	na
1	1	DMD	no	DMD;NM_004010;chrX:33146044-33148744:-	na	na	na	na	na	na	NA	na	na	na	na	na	na	NA	na	na	na	na	na	na	NA	33147705	33148472	0.67	0.35	hyper	8.16611e-13	1.75581e-12	na	na	na	na	na	na	NA	na	na	na	na	na	na	NA	33148116	33148693	0.29
0	1	CDH7	yes	CDH7;NM_033646;chr18:63415288-63417988:+	na	na	na	na	na	na	NA	na	na	na	na	na	na	NA	na	na	na	na	na	na	NA	na	na	na	na	na	na	NA	63417258	63417392	0.11	0.37	hypo	7.11922e-09	8.90672e-09	na	na	na	na	na	na	NA	na	na	na
1	0	CACNA1D	yes	CACNA1D;NM_000720;chr3:53526831-53529531:+	na	na	na	na	na	na	NA	na	na	na	na	na	na	NA	na	na	na	na	na	na	NA	na	na	na	na	na	na	NA	na	na	na	na	na	na	NA	na	na	na	na	na	na	NA	53529410	53529520	0.51
0	1	SH3RF3	yes	SH3RF3;NM_001099289;chr2:109743797-109746497:+	na	na	na	na	na	na	NA	109746360	109746449	0	0.84	hypo	5.66883e-20	2.18054e-19	na	na	na	na	na	na	NA	na	na	na	na	na	na	NA	na	na	na	na	na	na	NA	na	na	na	na	na	na	NA	na	na	na
1	4	SP5	yes	SP5;NM_001003845;chr2:171569657-171572357:+	171569657	171570045	0.41	0.63	hypo	6.47997e-25	2.96716e-24	na	na	na	na	na	na	NA	171570553	171570762	0.51	0.15	hyper	4.37501e-12	7.45151e-12	171570133	171570393	0.23	0.67	hypo	2.81587e-44	7.24617e-43	171570157	171570360	0.29	0.68	hypo	4.68583e-39	4.93567e-38	171570387	171570768	0.06	0.47	hypo	1.10866e-21	3.8816e-21	na	na	na
0	1	MCCC2	yes	MCCC2;NM_022132;chr5:70880915-70883615:+	70882237	70882414	0.46	0.68	hypo	5.78772e-10	7.50436e-10	na	na	na	na	na	na	NA	na	na	na	na	na	na	NA	na	na	na	na	na	na	NA	na	na	na	na	na	na	NA	na	na	na	na	na	na	NA	na	na	na
1	0	SYN1	yes	SYN1;NM_006950;chrX:47478756-47481456:-	47479625	47479893	0.48	0.27	hyper	0.000207429	0.000208327	na	na	na	na	na	na	NA	na	na	na	na	na	na	NA	na	na	na	na	na	na	NA	na	na	na	na	na	na	NA	na	na	na	na	na	na	NA	na	na	na
0	1	EPB49	yes	EPB49;NM_001114135;chr8:21913176-21915876:+	na	na	na	na	na	na	NA	na	na	na	na	na	na	NA	na	na	na	na	na	na	NA	na	na	na	na	na	na	NA	na	na	na	na	na	na	NA	na	na	na	na	na	na	NA	21914158	21914276	0.36
1	0	CNTNAP4	no	CNTNAP4;NM_138994;chr16:76341535-76344235:+	na	na	na	na	na	na	NA	na	na	na	na	na	na	NA	na	na	na	na	na	na	NA	na	na	na	na	na	na	NA	76342620	76342987	0.51	0.29	hyper	2.16163e-09	2.81352e-09	na	na	na	na	na	na	NA	na	na	na
0	2	ZIC4	no	ZIC4;NM_001168378;chr3:147121571-147124271:-	147123562	147124096	0.32	0.54	hypo	1.35225e-17	3.65603e-17	na	na	na	na	na	na	NA	na	na	na	na	na	na	NA	na	na	na	na	na	na	NA	na	na	na	na	na	na	NA	na	na	na	na	na	na	NA	147122801	147123473	0.17
2	1	FAM50B	yes	FAM50B;NM_012135;chr6:3847432-3850132:+	na	na	na	na	na	na	NA	3849082	3850030	0.43	0.78	hypo	4.45041e-104	4.59621e-102	3849577	3849814	0.54	0.32	hyper	2.67029e-12	4.62971e-12	na	na	na	na	na	na	NA	na	na	na	na	na	na	NA	na	na	na	na	na	na	NA	3849082	3849350	0.73
1	0	GPR97	no	GPR97;NM_170776;chr16:57699957-57702657:+	57701455	57701599	0.34	0.09	hyper	8.84765e-08	9.68491e-08	na	na	na	na	na	na	NA	na	na	na	na	na	na	NA	na	na	na	na	na	na	NA	na	na	na	na	na	na	NA	na	na	na	na	na	na	NA	na	na	na
1	0	ZNF177	no	ZNF177;NM_001172651;chr19:9484792-9487492:+	na	na	na	na	na	na	NA	9486460	9487214	0.85	0.64	hyper	4.08524e-09	5.0984e-09	na	na	na	na	na	na	NA	na	na	na	na	na	na	NA	na	na	na	na	na	na	NA	na	na	na	na	na	na	NA	na	na	na
0	1	CACNA1A	yes	CACNA1A;NM_000068;chr19:13616774-13619474:-	na	na	na	na	na	na	NA	na	na	na	na	na	na	NA	na	na	na	na	na	na	NA	na	na	na	na	na	na	NA	na	na	na	na	na	na	NA	13616966	13617094	0.13	0.5	hypo	2.18802e-21	7.56545e-21	na	na	na
1	0	IAH1	yes	IAH1;NM_001039613;chr2:9612470-9615170:+	na	na	na	na	na	na	NA	na	na	na	na	na	na	NA	na	na	na	na	na	na	NA	na	na	na	na	na	na	NA	na	na	na	na	na	na	NA	na	na	na	na	na	na	NA	9613887	9614161	0.51
2	0	STAC	yes	STAC;NM_003149;chr3:36419897-36422597:+	na	na	na	na	na	na	NA	36420232	36420831	0.67	0.45	hyper	1.93585e-08	2.31838e-08	na	na	na	na	na	na	NA	na	na	na	na	na	na	NA	na	na	na	na	na	na	NA	na	na	na	na	na	na	NA	36422066	36422159	0.57
3	0	LAIR2	no	LAIR2;NM_002288;chr19:55011813-55014513:+	na	na	na	na	na	na	NA	55013117	55013484	0.68	0.42	hyper	1.58749e-26	9.82538e-26	na	na	na	na	na	na	NA	55012166	55012336	0.65	0.38	hyper	1.45503e-15	4.18864e-15	55013104	55013296	0.59	0.33	hyper	3.03138e-14	6.16224e-14	na	na	na	na	na	na	NA	na	na	na
2	3	EVC2	yes	EVC2;NM_147127;chr4:5709794-5712494:-	5710215	5710411	0.04	0.36	hypo	2.18144e-15	4.81676e-15	na	na	na	na	na	na	NA	na	na	na	na	na	na	NA	5709922	5710034	0.14	0.4	hypo	3.55104e-13	7.88741e-13	5710670	5711361	0.71	0.41	hyper	1.36021e-22	5.304e-22	5710870	5711301	0.65	0.26	hyper	9.31818e-17	2.2321e-16	5710642	5711571	0.28
1	0	USP42	yes	USP42;NM_032172;chr7:6142350-6145050:+	na	na	na	na	na	na	NA	6142605	6143352	0.53	0.32	hyper	7.51326e-15	1.66556e-14	na	na	na	na	na	na	NA	na	na	na	na	na	na	NA	na	na	na	na	na	na	NA	na	na	na	na	na	na	NA	na	na	na
0	1	PRKRIR	yes	PRKRIR;NM_004705;chr11:76091380-76094080:-	76093032	76093240	0.31	0.54	hypo	1.03995e-09	1.3113e-09	na	na	na	na	na	na	NA	na	na	na	na	na	na	NA	na	na	na	na	na	na	NA	na	na	na	na	na	na	NA	na	na	na	na	na	na	NA	na	na	na
1	0	TMEM132B	no	TMEM132B;NM_052907;chr12:125808962-125811662:+	na	na	na	na	na	na	NA	na	na	na	na	na	na	NA	125811035	125811421	0.48	0.25	hyper	1.08288e-09	1.46804e-09	na	na	na	na	na	na	NA	na	na	na	na	na	na	NA	na	na	na	na	na	na	NA	na	na	na
1	0	SLC12A7	yes	SLC12A7;NM_006598;chr5:1111672-1114372:-	na	na	na	na	na	na	NA	na	na	na	na	na	na	NA	1114002	1114198	0.64	0.26	hyper	5.27781e-08	6.27798e-08	na	na	na	na	na	na	NA	na	na	na	na	na	na	NA	na	na	na	na	na	na	NA	na	na	na
0	2	JMJD1C	yes	JMJD1C;NM_032776;chr10:65225222-65227922:-	na	na	na	na	na	na	NA	na	na	na	na	na	na	NA	na	na	na	na	na	na	NA	65225461	65225591	0.12	0.58	hypo	2.51664e-13	5.64136e-13	65226081	65226326	0.23	0.44	hypo	7.91105e-11	1.19189e-10	na	na	na	na	na	na	NA	na	na	na
0	1	DMRT3	yes	DMRT3;NM_021240;chr9:974764-977464:+	na	na	na	na	na	na	NA	975397	975856	0.37	0.67	hypo	1.2645e-34	1.21464e-33	na	na	na	na	na	na	NA	na	na	na	na	na	na	NA	na	na	na	na	na	na	NA	na	na	na	na	na	na	NA	na	na	na
0	1	SLC35C1	yes	SLC35C1;NM_001145265;chr11:45823423-45826123:+	na	na	na	na	na	na	NA	na	na	na	na	na	na	NA	na	na	na	na	na	na	NA	na	na	na	na	na	na	NA	45825616	45825703	0.27	0.88	hypo	1.2419e-09	1.66085e-09	na	na	na	na	na	na	NA	na	na	na
1	0	GPR31	no	GPR31;NM_005299;chr6:167570819-167573519:-	na	na	na	na	na	na	NA	na	na	na	na	na	na	NA	na	na	na	na	na	na	NA	na	na	na	na	na	na	NA	167572769	167573031	0.7	0.49	hyper	6.42976e-09	8.05877e-09	na	na	na	na	na	na	NA	na	na	na
1	0	PAGE5	no	PAGE5;NM_130467;chrX:55244591-55247291:+	na	na	na	na	na	na	NA	55247001	55247122	0.91	0.69	hyper	2.24396e-11	3.59095e-11	na	na	na	na	na	na	NA	na	na	na	na	na	na	NA	na	na	na	na	na	na	NA	na	na	na	na	na	na	NA	na	na	na
1	0	ZNF177	yes	ZNF177;NM_003451;chr19:9471496-9474196:+	na	na	na	na	na	na	NA	na	na	na	na	na	na	NA	9473784	9473959	0.74	0.39	hyper	8.32838e-26	4.74372e-25	na	na	na	na	na	na	NA	na	na	na	na	na	na	NA	na	na	na	na	na	na	NA	na	na	na
0	1	YPEL1	yes	YPEL1;NM_013313;chr22:22089571-22092271:-	na	na	na	na	na	na	NA	22090835	22090908	0.22	0.51	hypo	2.73094e-07	3.01342e-07	na	na	na	na	na	na	NA	na	na	na	na	na	na	NA	na	na	na	na	na	na	NA	na	na	na	na	na	na	NA	na	na	na
1	0	SERPINA6	no	SERPINA6;NM_001756;chr14:94789188-94791888:-	na	na	na	na	na	na	NA	na	na	na	na	na	na	NA	na	na	na	na	na	na	NA	na	na	na	na	na	na	NA	94789428	94790679	0.61	0.37	hyper	5.82189e-15	1.26513e-14	na	na	na	na	na	na	NA	na	na	na
1	0	ATP4B	no	ATP4B;NM_000705;chr13:114312013-114314713:-	na	na	na	na	na	na	NA	na	na	na	na	na	na	NA	na	na	na	na	na	na	NA	na	na	na	na	na	na	NA	114312115	114312422	0.67	0.33	hyper	1.95124e-12	3.38442e-12	na	na	na	na	na	na	NA	na	na	na
1	0	C9orf47	yes	C9orf47;NM_001001938;chr9:91603578-91606278:+	na	na	na	na	na	na	NA	na	na	na	na	na	na	NA	na	na	na	na	na	na	NA	91605162	91605325	0.59	0.28	hyper	7.06155e-16	2.15075e-15	na	na	na	na	na	na	NA	na	na	na	na	na	na	NA	na	na	na
1	0	OR2M2	no	OR2M2;NM_001004688;chr1:248341088-248343788:+	na	na	na	na	na	na	NA	na	na	na	na	na	na	NA	na	na	na	na	na	na	NA	na	na	na	na	na	na	NA	na	na	na	na	na	na	NA	248343120	248343652	0.58	0.29	hyper	1.82213e-16	4.21707e-16	na	na	na
1	0	PDK3	yes	PDK3;NM_001142386;chrX:24481144-24483844:+	na	na	na	na	na	na	NA	na	na	na	na	na	na	NA	na	na	na	na	na	na	NA	na	na	na	na	na	na	NA	na	na	na	na	na	na	NA	na	na	na	na	na	na	NA	24483052	24483118	0.37
0	1	CUL4B	no	CUL4B;NM_003588;chrX:119709184-119711884:-	na	na	na	na	na	na	NA	na	na	na	na	na	na	NA	na	na	na	na	na	na	NA	119709280	119709390	0.22	0.48	hypo	8.45753e-11	1.45345e-10	na	na	na	na	na	na	NA	na	na	na	na	na	na	NA	na	na	na
0	1	HCN1	yes	HCN1;NM_021072;chr5:45695720-45698420:-	45696083	45696129	0.04	0.25	hypo	2.20933e-08	2.52987e-08	na	na	na	na	na	na	NA	na	na	na	na	na	na	NA	na	na	na	na	na	na	NA	na	na	na	na	na	na	NA	na	na	na	na	na	na	NA	na	na	na
0	1	BRSK2	yes	BRSK2;NM_003957;chr11:1408929-1411629:+	na	na	na	na	na	na	NA	na	na	na	na	na	na	NA	na	na	na	na	na	na	NA	na	na	na	na	na	na	NA	na	na	na	na	na	na	NA	1409703	1410046	0.22	0.52	hypo	6.45967e-17	1.56689e-16	na	na	na
1	0	OR52E2	no	OR52E2;NM_001005164;chr11:5080357-5083057:-	na	na	na	na	na	na	NA	5080358	5080942	0.6	0.36	hyper	7.95762e-08	9.10614e-08	na	na	na	na	na	na	NA	na	na	na	na	na	na	NA	na	na	na	na	na	na	NA	na	na	na	na	na	na	NA	na	na	na
1	1	HOXA2	yes	HOXA2;NM_006735;chr7:27141894-27144594:-	na	na	na	na	na	na	NA	na	na	na	na	na	na	NA	27142618	27142700	0.61	0.09	hyper	1.68297e-22	6.93802e-22	27142640	27143046	0.06	0.31	hypo	3.26944e-14	8.1543e-14	na	na	na	na	na	na	NA	na	na	na	na	na	na	NA	na	na	na
3	0	MUC4	no	MUC4;NM_004532;chr3:195538648-195541348:-	na	na	na	na	na	na	NA	na	na	na	na	na	na	NA	na	na	na	na	na	na	NA	195541009	195541209	0.55	0.35	hyper	3.93551e-08	4.90219e-08	195540985	195541336	0.53	0.29	hyper	5.36929e-15	1.17115e-14	na	na	na	na	na	na	NA	195539350	195539465	0.65
1	0	LRRC18	no	LRRC18;NM_001006939;chr10:50121780-50124480:-	na	na	na	na	na	na	NA	na	na	na	na	na	na	NA	50121830	50122387	0.53	0.3	hyper	8.5753e-19	2.48224e-18	na	na	na	na	na	na	NA	na	na	na	na	na	na	NA	na	na	na	na	na	na	NA	na	na	na
0	2	MGC72080	yes	MGC72080;NR_002822;chr7:97601138-97603838:-	97602050	97602656	0.38	0.73	hypo	1.21162e-23	5.104e-23	na	na	na	na	na	na	NA	na	na	na	na	na	na	NA	97602252	97602728	0.48	0.78	hypo	1.11451e-08	1.46105e-08	na	na	na	na	na	na	NA	na	na	na	na	na	na	NA	na	na	na
0	1	CSMD3	no	CSMD3;NM_198124;chr8:114388882-114391582:-	na	na	na	na	na	na	NA	na	na	na	na	na	na	NA	na	na	na	na	na	na	NA	na	na	na	na	na	na	NA	na	na	na	na	na	na	NA	na	na	na	na	na	na	NA	114389060	114389157	0.27
0	1	HOXB3	no	HOXB3;NM_002146;chr17:46651310-46654010:-	na	na	na	na	na	na	NA	46652551	46653757	0.54	0.75	hypo	7.63705e-18	2.292e-17	na	na	na	na	na	na	NA	na	na	na	na	na	na	NA	na	na	na	na	na	na	NA	na	na	na	na	na	na	NA	na	na	na
2	0	MYT1	no	MYT1;NM_004535;chr20:62793627-62796327:+	na	na	na	na	na	na	NA	62794571	62794798	0.5	0.26	hyper	4.82151e-11	7.38318e-11	na	na	na	na	na	na	NA	na	na	na	na	na	na	NA	62795946	62796107	0.46	0.16	hyper	9.33147e-10	1.26241e-09	na	na	na	na	na	na	NA	na	na	na
1	0	EGFLAM	yes	EGFLAM;NM_152403;chr5:38256333-38259033:+	na	na	na	na	na	na	NA	na	na	na	na	na	na	NA	na	na	na	na	na	na	NA	na	na	na	na	na	na	NA	na	na	na	na	na	na	NA	38256384	38256813	0.72	0.48	hyper	4.89958e-11	7.31152e-11	na	na	na
0	1	LOC644165	no	LOC644165;NR_024494;chr22:25026682-25029382:+	na	na	na	na	na	na	NA	25028722	25028969	0.33	0.54	hypo	2.65365e-05	2.69473e-05	na	na	na	na	na	na	NA	na	na	na	na	na	na	NA	na	na	na	na	na	na	NA	na	na	na	na	na	na	NA	na	na	na
0	1	STARD13	no	STARD13;NM_178007;chr13:33759716-33762416:-	na	na	na	na	na	na	NA	na	na	na	na	na	na	NA	na	na	na	na	na	na	NA	na	na	na	na	na	na	NA	33760499	33761139	0.44	0.68	hypo	1.35886e-11	2.1623e-11	na	na	na	na	na	na	NA	na	na	na
1	0	GJB1	no	GJB1;NM_000166;chrX:70440856-70443556:+	70442628	70442929	0.63	0.37	hyper	5.59173e-08	6.20517e-08	na	na	na	na	na	na	NA	na	na	na	na	na	na	NA	na	na	na	na	na	na	NA	na	na	na	na	na	na	NA	na	na	na	na	na	na	NA	na	na	na
0	1	LUM	no	LUM;NM_002345;chr12:91505042-91507742:-	91505123	91505674	0.2	0.46	hypo	1.04757e-13	1.92316e-13	na	na	na	na	na	na	NA	na	na	na	na	na	na	NA	na	na	na	na	na	na	NA	na	na	na	na	na	na	NA	na	na	na	na	na	na	NA	na	na	na
1	1	KRTAP10-9	no	KRTAP10-9;NM_198690;chr21:46044840-46047540:+	na	na	na	na	na	na	NA	na	na	na	na	na	na	NA	na	na	na	na	na	na	NA	na	na	na	na	na	na	NA	46047094	46047185	0.74	0.5	hyper	1.05566e-23	4.36509e-23	na	na	na	na	na	na	NA	46047205	46047418	0.36
0	1	LIMS2	yes	LIMS2;NM_017980;chr2:128421667-128424367:-	na	na	na	na	na	na	NA	na	na	na	na	na	na	NA	na	na	na	na	na	na	NA	128422094	128422120	0.23	0.57	hypo	4.54665e-07	5.15144e-07	na	na	na	na	na	na	NA	na	na	na	na	na	na	NA	na	na	na
0	1	ACSL4	yes	ACSL4;NM_004458;chrX:108976121-108978821:-	na	na	na	na	na	na	NA	na	na	na	na	na	na	NA	na	na	na	na	na	na	NA	na	na	na	na	na	na	NA	na	na	na	na	na	na	NA	108976737	108976893	0.07	0.3	hypo	1.1214e-10	1.60806e-10	na	na	na
0	2	C8orf22	no	C8orf22;NM_001007176;chr8:49982703-49985403:+	na	na	na	na	na	na	NA	na	na	na	na	na	na	NA	na	na	na	na	na	na	NA	na	na	na	na	na	na	NA	49984083	49984250	0.2	0.62	hypo	5.99169e-09	7.57895e-09	49983610	49983942	0.41	0.62	hypo	1.51593e-06	1.63781e-06	na	na	na
0	1	MKRN1	yes	MKRN1;NM_001145125;chr7:140178869-140181569:-	na	na	na	na	na	na	NA	na	na	na	na	na	na	NA	na	na	na	na	na	na	NA	na	na	na	na	na	na	NA	na	na	na	na	na	na	NA	na	na	na	na	na	na	NA	140180134	140180696	0.33
1	0	TRPM3	no	TRPM3;NM_001007470;chr9:73483474-73486174:-	73483816	73484058	0.37	0.15	hyper	8.11519e-08	8.91407e-08	na	na	na	na	na	na	NA	na	na	na	na	na	na	NA	na	na	na	na	na	na	NA	na	na	na	na	na	na	NA	na	na	na	na	na	na	NA	na	na	na
0	1	MAFB	yes	MAFB;NM_005461;chr20:39317376-39320076:-	na	na	na	na	na	na	NA	na	na	na	na	na	na	NA	na	na	na	na	na	na	NA	na	na	na	na	na	na	NA	na	na	na	na	na	na	NA	39319614	39319816	0.44	0.69	hypo	7.51287e-13	1.32529e-12	na	na	na
1	0	SARDH	no	SARDH;NM_001134707;chr9:136602979-136605679:-	na	na	na	na	na	na	NA	na	na	na	na	na	na	NA	na	na	na	na	na	na	NA	na	na	na	na	na	na	NA	136604000	136604584	0.57	0.36	hyper	6.1111e-09	7.70139e-09	na	na	na	na	na	na	NA	na	na	na
0	1	CACNA1B	yes	CACNA1B;NM_000718;chr9:140770041-140772741:+	na	na	na	na	na	na	NA	na	na	na	na	na	na	NA	na	na	na	na	na	na	NA	na	na	na	na	na	na	NA	140771301	140771522	0.41	0.62	hypo	1.54763e-08	1.85832e-08	na	na	na	na	na	na	NA	na	na	na
1	1	C17orf97	yes	C17orf97;NM_001013672;chr17:257918-260618:+	258371	259147	0.73	0.49	hyper	1.92985e-28	1.13837e-27	na	na	na	na	na	na	NA	na	na	na	na	na	na	NA	na	na	na	na	na	na	NA	na	na	na	na	na	na	NA	na	na	na	na	na	na	NA	259763	259812	0.31
0	2	GPRC5B	yes	GPRC5B;NM_016235;chr16:19895651-19898351:-	na	na	na	na	na	na	NA	na	na	na	na	na	na	NA	na	na	na	na	na	na	NA	na	na	na	na	na	na	NA	19896965	19897032	0.05	0.47	hypo	2.17476e-17	5.77795e-17	19897150	19897312	0.26	0.49	hypo	8.01971e-06	8.38789e-06	na	na	na
2	0	PAGE2	no	PAGE2;NM_207339;chrX:55113297-55115997:+	na	na	na	na	na	na	NA	na	na	na	na	na	na	NA	na	na	na	na	na	na	NA	55115653	55115738	0.56	0.32	hyper	1.15461e-08	1.50365e-08	na	na	na	na	na	na	NA	na	na	na	na	na	na	NA	55115618	55115791	0.47
1	0	OTX2	yes	OTX2;NM_021728;chr14:57276684-57279384:-	na	na	na	na	na	na	NA	na	na	na	na	na	na	NA	na	na	na	na	na	na	NA	57279038	57279275	0.51	0.15	hyper	4.07059e-28	3.81805e-27	na	na	na	na	na	na	NA	na	na	na	na	na	na	NA	na	na	na
1	0	MYL10	no	MYL10;NM_138403;chr7:101272076-101274776:-	na	na	na	na	na	na	NA	na	na	na	na	na	na	NA	na	na	na	na	na	na	NA	na	na	na	na	na	na	NA	na	na	na	na	na	na	NA	101273648	101273768	0.77	0.56	hyper	6.58453e-05	6.68556e-05	na	na	na
1	0	OR2T8	no	OR2T8;NM_001005522;chr1:248082120-248084820:+	na	na	na	na	na	na	NA	248084204	248084593	0.66	0.42	hyper	5.9595e-15	1.33408e-14	na	na	na	na	na	na	NA	na	na	na	na	na	na	NA	na	na	na	na	na	na	NA	na	na	na	na	na	na	NA	na	na	na
2	2	CALCB	yes	CALCB;NM_000728;chr11:15092946-15095646:+	15093744	15093890	0.59	0.38	hyper	9.44563e-18	2.57929e-17	na	na	na	na	na	na	NA	15093469	15093682	0.72	0.39	hyper	2.18089e-15	4.87347e-15	na	na	na	na	na	na	NA	na	na	na	na	na	na	NA	15093073	15093366	0.57	0.79	hypo	9.55121e-21	3.11057e-20	15094335	15094388	0.24
0	1	RNF32	yes	RNF32;NM_030936;chr7:156431201-156433901:+	na	na	na	na	na	na	NA	156432493	156432934	0.37	0.71	hypo	8.78663e-36	8.95094e-35	na	na	na	na	na	na	NA	na	na	na	na	na	na	NA	na	na	na	na	na	na	NA	na	na	na	na	na	na	NA	na	na	na
1	0	SV2C	yes	SV2C;NM_014979;chr5:75377105-75379805:+	na	na	na	na	na	na	NA	na	na	na	na	na	na	NA	75377912	75377968	0.46	0.1	hyper	4.96646e-13	9.20812e-13	na	na	na	na	na	na	NA	na	na	na	na	na	na	NA	na	na	na	na	na	na	NA	na	na	na
1	0	XPNPEP2	no	XPNPEP2;NM_003399;chrX:128870746-128873446:+	na	na	na	na	na	na	NA	na	na	na	na	na	na	NA	na	na	na	na	na	na	NA	128872940	128873174	0.36	0.09	hyper	8.71478e-16	2.613e-15	na	na	na	na	na	na	NA	na	na	na	na	na	na	NA	na	na	na
0	3	HOXA11	yes	HOXA11;NM_005523;chr7:27224335-27227035:-	na	na	na	na	na	na	NA	27225396	27225723	0.21	0.44	hypo	6.4863e-40	8.23205e-39	na	na	na	na	na	na	NA	na	na	na	na	na	na	NA	27225706	27225856	0.28	0.57	hypo	4.49432e-09	5.71376e-09	27225554	27225619	0.17	0.56	hypo	3.70746e-27	1.88813e-26	na	na	na
2	0	ADHFE1	yes	ADHFE1;NM_144650;chr8:67342518-67345218:+	na	na	na	na	na	na	NA	67342775	67343144	0.62	0.31	hyper	1.03869e-23	5.37086e-23	na	na	na	na	na	na	NA	67344810	67344890	0.53	0.05	hyper	2.10382e-21	1.10813e-20	na	na	na	na	na	na	NA	na	na	na	na	na	na	NA	na	na	na
1	0	TMPRSS12	yes	TMPRSS12;NM_182559;chr12:51234501-51237201:+	na	na	na	na	na	na	NA	51236507	51236923	0.41	0.14	hyper	6.75519e-30	5.03864e-29	na	na	na	na	na	na	NA	na	na	na	na	na	na	NA	na	na	na	na	na	na	NA	na	na	na	na	na	na	NA	na	na	na
1	0	NUMA1	yes	NUMA1;NM_006185;chr11:71791073-71793773:-	na	na	na	na	na	na	NA	71792511	71792813	0.32	0.1	hyper	5.12161e-20	1.99019e-19	na	na	na	na	na	na	NA	na	na	na	na	na	na	NA	na	na	na	na	na	na	NA	na	na	na	na	na	na	NA	na	na	na
2	1	LANCL2	yes	LANCL2;NM_018697;chr7:55430941-55433641:+	na	na	na	na	na	na	NA	na	na	na	na	na	na	NA	55431084	55431279	0.75	0.33	hyper	6.2307e-27	3.82347e-26	na	na	na	na	na	na	NA	na	na	na	na	na	na	NA	55431236	55431349	0.31	0.58	hypo	1.42648e-09	1.86096e-09	55430948	55431276	0.57
1	0	HCP5	no	HCP5;NM_006674;chr6:31428757-31431457:+	na	na	na	na	na	na	NA	na	na	na	na	na	na	NA	na	na	na	na	na	na	NA	31429803	31430439	0.59	0.33	hyper	4.97558e-07	5.60606e-07	na	na	na	na	na	na	NA	na	na	na	na	na	na	NA	na	na	na
0	1	HOXB6	no	HOXB6;NM_018952;chr17:46681834-46684534:-	46683494	46683586	0.4	0.71	hypo	6.82693e-10	8.81944e-10	na	na	na	na	na	na	NA	na	na	na	na	na	na	NA	na	na	na	na	na	na	NA	na	na	na	na	na	na	NA	na	na	na	na	na	na	NA	na	na	na
0	1	GLS2	yes	GLS2;NM_013267;chr12:56881681-56884381:-	na	na	na	na	na	na	NA	na	na	na	na	na	na	NA	na	na	na	na	na	na	NA	na	na	na	na	na	na	NA	na	na	na	na	na	na	NA	56882682	56882879	0.24	0.46	hypo	7.7327e-06	8.09945e-06	na	na	na
1	0	KDM6B	no	KDM6B;NM_001080424;chr17:7741035-7743735:+	na	na	na	na	na	na	NA	na	na	na	na	na	na	NA	na	na	na	na	na	na	NA	na	na	na	na	na	na	NA	7742762	7743410	0.69	0.4	hyper	1.81318e-16	4.51139e-16	na	na	na	na	na	na	NA	na	na	na
2	0	DOCK10	yes	DOCK10;NM_014689;chr2:225906830-225909530:-	225906834	225907004	0.6	0.13	hyper	1.97684e-30	1.4062e-29	na	na	na	na	na	na	NA	225906912	225906970	0.85	0.24	hyper	2.45922e-13	4.70269e-13	na	na	na	na	na	na	NA	na	na	na	na	na	na	NA	na	na	na	na	na	na	NA	na	na	na
1	0	LOC641518	yes	LOC641518;NR_029374;chr4:109086481-109089181:+	na	na	na	na	na	na	NA	na	na	na	na	na	na	NA	na	na	na	na	na	na	NA	na	na	na	na	na	na	NA	na	na	na	na	na	na	NA	na	na	na	na	na	na	NA	109088400	109088594	0.47
1	0	KPRP	no	KPRP;NM_001025231;chr1:152728306-152731006:+	152730231	152730605	0.47	0.23	hyper	5.49003e-14	1.04116e-13	na	na	na	na	na	na	NA	na	na	na	na	na	na	NA	na	na	na	na	na	na	NA	na	na	na	na	na	na	NA	na	na	na	na	na	na	NA	na	na	na
0	1	DMRTA2	yes	DMRTA2;NM_032110;chr1:50888641-50891341:-	na	na	na	na	na	na	NA	na	na	na	na	na	na	NA	na	na	na	na	na	na	NA	na	na	na	na	na	na	NA	na	na	na	na	na	na	NA	50891051	50891278	0.12	0.34	hypo	2.25474e-16	5.17137e-16	na	na	na
1	0	NOS1AP	yes	NOS1AP;NM_001164757;chr1:162037381-162040081:+	na	na	na	na	na	na	NA	na	na	na	na	na	na	NA	na	na	na	na	na	na	NA	na	na	na	na	na	na	NA	na	na	na	na	na	na	NA	na	na	na	na	na	na	NA	162038609	162038843	0.68
1	0	TUBA3E	yes	TUBA3E;NM_207312;chr2:130955534-130958234:-	na	na	na	na	na	na	NA	na	na	na	na	na	na	NA	na	na	na	na	na	na	NA	na	na	na	na	na	na	NA	na	na	na	na	na	na	NA	130955576	130955662	0.92	0.53	hyper	4.78703e-12	7.91391e-12	na	na	na
2	1	GALNT13	yes	GALNT13;NM_052917;chr2:154726226-154728926:+	154727945	154727993	0.04	0.36	hypo	7.14843e-25	3.23143e-24	na	na	na	na	na	na	NA	154728664	154728728	0.45	0.01	hyper	2.22677e-16	5.43437e-16	na	na	na	na	na	na	NA	na	na	na	na	na	na	NA	na	na	na	na	na	na	NA	154728703	154728833	0.28
1	1	TBX5	yes	TBX5;NM_181486;chr12:114843389-114846089:-	na	na	na	na	na	na	NA	114845964	114846025	0.24	0.7	hypo	1.26937e-13	2.47496e-13	114845181	114845868	0.45	0.22	hyper	1.37584e-12	2.45586e-12	na	na	na	na	na	na	NA	na	na	na	na	na	na	NA	na	na	na	na	na	na	NA	na	na	na
1	0	OPN1MW	no	OPN1MW;NM_000513;chrX:153445885-153448585:+	na	na	na	na	na	na	NA	na	na	na	na	na	na	NA	na	na	na	na	na	na	NA	na	na	na	na	na	na	NA	na	na	na	na	na	na	NA	na	na	na	na	na	na	NA	153447324	153447687	0.55
1	0	FAM157A	no	FAM157A;NM_001145248;chr3:197877037-197879737:+	na	na	na	na	na	na	NA	na	na	na	na	na	na	NA	na	na	na	na	na	na	NA	na	na	na	na	na	na	NA	197879391	197879624	0.54	0.33	hyper	2.38476e-15	5.42247e-15	na	na	na	na	na	na	NA	na	na	na
1	0	KCNIP1	no	KCNIP1;NM_001034838;chr5:169778681-169781381:+	na	na	na	na	na	na	NA	169781022	169781275	0.5	0.29	hyper	3.8772e-23	1.94808e-22	na	na	na	na	na	na	NA	na	na	na	na	na	na	NA	na	na	na	na	na	na	NA	na	na	na	na	na	na	NA	na	na	na
1	0	IGFBP2	yes	IGFBP2;NM_000597;chr2:217495927-217498627:+	217496209	217497332	0.5	0.28	hyper	3.99082e-25	1.90208e-24	na	na	na	na	na	na	NA	na	na	na	na	na	na	NA	na	na	na	na	na	na	NA	na	na	na	na	na	na	NA	na	na	na	na	na	na	NA	na	na	na
2	0	PAEP	no	PAEP;NM_001018049;chr9:138451404-138454104:+	138453674	138453863	0.45	0.23	hyper	1.05835e-09	1.3341e-09	138452724	138453444	0.38	0.17	hyper	9.89621e-16	2.42634e-15	na	na	na	na	na	na	NA	na	na	na	na	na	na	NA	na	na	na	na	na	na	NA	na	na	na	na	na	na	NA	na	na	na
1	0	SIGLEC12	no	SIGLEC12;NM_033329;chr19:52003147-52005847:-	na	na	na	na	na	na	NA	na	na	na	na	na	na	NA	na	na	na	na	na	na	NA	na	na	na	na	na	na	NA	52003877	52004074	0.54	0.3	hyper	3.15346e-07	3.44629e-07	na	na	na	na	na	na	NA	na	na	na
1	0	TPSG1	no	TPSG1;NM_012467;chr16:1274754-1277454:-	1277133	1277226	0.54	0.31	hyper	4.0825e-06	4.176e-06	na	na	na	na	na	na	NA	na	na	na	na	na	na	NA	na	na	na	na	na	na	NA	na	na	na	na	na	na	NA	na	na	na	na	na	na	NA	na	na	na
1	0	IRAK1	yes	IRAK1;NM_001025242;chrX:153284842-153287542:-	na	na	na	na	na	na	NA	na	na	na	na	na	na	NA	na	na	na	na	na	na	NA	na	na	na	na	na	na	NA	na	na	na	na	na	na	NA	na	na	na	na	na	na	NA	153284899	153284999	0.38
1	0	TSTD1	yes	TSTD1;NM_001113205;chr1:161008274-161010974:-	na	na	na	na	na	na	NA	na	na	na	na	na	na	NA	na	na	na	na	na	na	NA	161008297	161008542	0.38	0.16	hyper	4.1665e-17	1.50273e-16	na	na	na	na	na	na	NA	na	na	na	na	na	na	NA	na	na	na
1	0	KIAA1644	no	KIAA1644;NM_001099294;chr22:44708231-44710931:-	na	na	na	na	na	na	NA	44710469	44710711	0.41	0.11	hyper	5.03959e-14	1.02936e-13	na	na	na	na	na	na	NA	na	na	na	na	na	na	NA	na	na	na	na	na	na	NA	na	na	na	na	na	na	NA	na	na	na
1	0	SMAD3	no	SMAD3;NM_001145102;chr15:67415854-67418554:+	na	na	na	na	na	na	NA	na	na	na	na	na	na	NA	na	na	na	na	na	na	NA	na	na	na	na	na	na	NA	67417608	67417899	0.65	0.38	hyper	2.73036e-13	5.09856e-13	na	na	na	na	na	na	NA	na	na	na
1	0	C1QB	no	C1QB;NM_000491;chr1:22977482-22980182:+	na	na	na	na	na	na	NA	na	na	na	na	na	na	NA	na	na	na	na	na	na	NA	na	na	na	na	na	na	NA	na	na	na	na	na	na	NA	22977691	22977826	0.74	0.51	hyper	3.85871e-09	4.84626e-09	na	na	na
0	1	MOGAT3	yes	MOGAT3;NM_178176;chr7:100843802-100846502:-	100844561	100845244	0.28	0.53	hypo	1.71271e-20	5.45945e-20	na	na	na	na	na	na	NA	na	na	na	na	na	na	NA	na	na	na	na	na	na	NA	na	na	na	na	na	na	NA	na	na	na	na	na	na	NA	na	na	na
2	0	TREX2	no	TREX2;NM_080701;chrX:152711445-152714145:-	152711546	152711731	0.57	0.24	hyper	1.38767e-13	2.49984e-13	na	na	na	na	na	na	NA	na	na	na	na	na	na	NA	na	na	na	na	na	na	NA	na	na	na	na	na	na	NA	152712061	152712304	0.8	0.58	hyper	3.4267e-06	3.64757e-06	na	na	na
1	0	CRABP2	yes	CRABP2;NM_001878;chr1:156674875-156677575:-	na	na	na	na	na	na	NA	na	na	na	na	na	na	NA	na	na	na	na	na	na	NA	na	na	na	na	na	na	NA	156674917	156675091	0.36	0.13	hyper	4.86928e-15	1.07269e-14	na	na	na	na	na	na	NA	na	na	na
1	0	KCNA4	yes	KCNA4;NM_002233;chr11:30037988-30040688:-	na	na	na	na	na	na	NA	na	na	na	na	na	na	NA	30039649	30039968	0.65	0.38	hyper	6.05681e-17	1.56117e-16	na	na	na	na	na	na	NA	na	na	na	na	na	na	NA	na	na	na	na	na	na	NA	na	na	na
1	0	PRAMEF8	no	PRAMEF8;NM_001012276;chr1:13390265-13392965:-	na	na	na	na	na	na	NA	na	na	na	na	na	na	NA	na	na	na	na	na	na	NA	13392090	13392455	0.48	0.25	hyper	2.30378e-09	3.27542e-09	na	na	na	na	na	na	NA	na	na	na	na	na	na	NA	na	na	na
1	0	IL17C	no	IL17C;NM_013278;chr16:88702801-88705501:+	88705000	88705208	0.39	0.18	hyper	2.65311e-09	3.23579e-09	na	na	na	na	na	na	NA	na	na	na	na	na	na	NA	na	na	na	na	na	na	NA	na	na	na	na	na	na	NA	na	na	na	na	na	na	NA	na	na	na
0	2	C15orf2	yes	C15orf2;NM_018958;chr15:24918341-24921041:+	na	na	na	na	na	na	NA	na	na	na	na	na	na	NA	na	na	na	na	na	na	NA	24920775	24920894	0.32	0.73	hypo	1.48314e-14	3.83632e-14	na	na	na	na	na	na	NA	24920450	24920903	0.48	0.69	hypo	3.99537e-16	8.90625e-16	na	na	na
2	0	TINAGL1	no	TINAGL1;NM_022164;chr1:32039886-32042586:+	na	na	na	na	na	na	NA	32040109	32040448	0.55	0.3	hyper	7.37372e-06	7.55817e-06	na	na	na	na	na	na	NA	32040108	32040620	0.53	0.31	hyper	1.24515e-08	1.62363e-08	na	na	na	na	na	na	NA	na	na	na	na	na	na	NA	na	na	na
1	1	SLFN11	yes	SLFN11;NM_001104587;chr17:33700220-33702920:-	na	na	na	na	na	na	NA	33701321	33701622	0.57	0.35	hyper	1.9267e-17	5.62657e-17	na	na	na	na	na	na	NA	33701055	33701362	0.15	0.36	hypo	4.22726e-11	7.46248e-11	na	na	na	na	na	na	NA	na	na	na	na	na	na	NA	na	na	na
2	1	BAHCC1	yes	BAHCC1;NM_001080519;chr17:79371340-79374040:+	79371745	79372458	0.37	0.63	hypo	3.54352e-31	2.64929e-30	na	na	na	na	na	na	NA	na	na	na	na	na	na	NA	na	na	na	na	na	na	NA	na	na	na	na	na	na	NA	79372509	79372686	0.65	0.12	hyper	3.58751e-11	5.48606e-11	79373284	79373378	0.92
2	0	LMF1	yes	LMF1;NM_022773;chr16:1020484-1023184:-	1021996	1022319	0.68	0.42	hyper	4.17664e-12	6.688e-12	na	na	na	na	na	na	NA	na	na	na	na	na	na	NA	na	na	na	na	na	na	NA	1022032	1022456	0.55	0.27	hyper	2.16262e-11	3.3696e-11	na	na	na	na	na	na	NA	na	na	na
1	0	ZNF366	no	ZNF366;NM_152625;chr5:71802749-71805449:-	na	na	na	na	na	na	NA	na	na	na	na	na	na	NA	na	na	na	na	na	na	NA	na	na	na	na	na	na	NA	na	na	na	na	na	na	NA	na	na	na	na	na	na	NA	71804752	71805004	0.89
0	1	IFI30	yes	IFI30;NM_006332;chr19:18282379-18285079:+	na	na	na	na	na	na	NA	na	na	na	na	na	na	NA	na	na	na	na	na	na	NA	na	na	na	na	na	na	NA	18283986	18284166	0.32	0.72	hypo	9.36843e-08	1.06741e-07	na	na	na	na	na	na	NA	na	na	na
0	2	PCDHA5	yes	PCDHA5;NM_018908;chr5:140199161-140201861:+	na	na	na	na	na	na	NA	140201351	140201465	0.33	0.58	hypo	3.0859e-07	3.39524e-07	na	na	na	na	na	na	NA	140201622	140201695	0.05	0.28	hypo	1.04952e-10	1.75297e-10	na	na	na	na	na	na	NA	na	na	na	na	na	na	NA	na	na	na
1	0	ZNF212	yes	ZNF212;NM_012256;chr7:148934574-148937274:+	na	na	na	na	na	na	NA	148935937	148936061	0.44	0.15	hyper	6.63306e-10	8.97657e-10	na	na	na	na	na	na	NA	na	na	na	na	na	na	NA	na	na	na	na	na	na	NA	na	na	na	na	na	na	NA	na	na	na
1	1	MSL3	yes	MSL3;NM_078628;chrX:11774078-11776778:+	na	na	na	na	na	na	NA	na	na	na	na	na	na	NA	11774340	11775015	0.51	0.26	hyper	5.4145e-07	6.00988e-07	na	na	na	na	na	na	NA	na	na	na	na	na	na	NA	na	na	na	na	na	na	NA	11774644	11775012	0.25
0	2	DDR2	no	DDR2;NM_001014796;chr1:162600028-162602728:+	na	na	na	na	na	na	NA	162602217	162602559	0.21	0.45	hypo	1.25967e-08	1.52849e-08	na	na	na	na	na	na	NA	162601805	162602479	0.28	0.49	hypo	3.37331e-09	4.69733e-09	na	na	na	na	na	na	NA	na	na	na	na	na	na	NA	na	na	na
1	0	GAGE2B	yes	GAGE2B;NM_001098411;chrX:49233508-49236208:+	na	na	na	na	na	na	NA	na	na	na	na	na	na	NA	na	na	na	na	na	na	NA	49234180	49234364	0.68	0.4	hyper	1.43924e-09	2.10653e-09	na	na	na	na	na	na	NA	na	na	na	na	na	na	NA	na	na	na
1	0	EMX2	yes	EMX2;NM_001165924;chr10:119299756-119302456:+	na	na	na	na	na	na	NA	na	na	na	na	na	na	NA	119300242	119300653	0.58	0.3	hyper	3.90847e-11	6.2215e-11	na	na	na	na	na	na	NA	na	na	na	na	na	na	NA	na	na	na	na	na	na	NA	na	na	na
0	1	HEXB	yes	HEXB;NM_000521;chr5:73978769-73981469:+	na	na	na	na	na	na	NA	73980327	73980464	0.7	0.9	hypo	1.93152e-09	2.47849e-09	na	na	na	na	na	na	NA	na	na	na	na	na	na	NA	na	na	na	na	na	na	NA	na	na	na	na	na	na	NA	na	na	na
2	0	SHISA3	yes	SHISA3;NM_001080505;chr4:42397656-42400356:+	na	na	na	na	na	na	NA	na	na	na	na	na	na	NA	42400217	42400301	0.64	0.15	hyper	5.38615e-14	1.08806e-13	na	na	na	na	na	na	NA	na	na	na	na	na	na	NA	na	na	na	na	na	na	NA	42400072	42400283	0.36
1	0	VIPR1	yes	VIPR1;NM_004624;chr3:42541904-42544604:+	na	na	na	na	na	na	NA	na	na	na	na	na	na	NA	na	na	na	na	na	na	NA	na	na	na	na	na	na	NA	42542173	42542686	0.7	0.4	hyper	3.30636e-12	5.59829e-12	na	na	na	na	na	na	NA	na	na	na
0	1	C16orf63	yes	C16orf63;NM_144600;chr16:15981947-15984647:-	na	na	na	na	na	na	NA	na	na	na	na	na	na	NA	na	na	na	na	na	na	NA	15983021	15983323	0.56	0.78	hypo	1.68844e-09	2.44801e-09	na	na	na	na	na	na	NA	na	na	na	na	na	na	NA	na	na	na
0	1	SPAG6	yes	SPAG6;NM_012443;chr10:22632199-22634899:+	22634647	22634762	0.18	0.5	hypo	1.61418e-15	3.63818e-15	na	na	na	na	na	na	NA	na	na	na	na	na	na	NA	na	na	na	na	na	na	NA	na	na	na	na	na	na	NA	na	na	na	na	na	na	NA	na	na	na
0	1	CRYBA2	yes	CRYBA2;NM_005209;chr2:219857621-219860321:-	na	na	na	na	na	na	NA	na	na	na	na	na	na	NA	na	na	na	na	na	na	NA	na	na	na	na	na	na	NA	219857683	219857854	0.26	0.6	hypo	4.59486e-17	1.18411e-16	na	na	na	na	na	na	NA	na	na	na
2	1	DMRTC1B	no	DMRTC1B;NM_001080851;chrX:72062676-72065376:+	na	na	na	na	na	na	NA	na	na	na	na	na	na	NA	72063727	72064054	0.64	0.38	hyper	3.5206e-08	4.24125e-08	na	na	na	na	na	na	NA	na	na	na	na	na	na	NA	72062946	72063225	0.51	0.73	hypo	1.48536e-12	2.53522e-12	72062898	72063346	0.67
1	0	TRIM64B	no	TRIM64B;NM_001164397;chr11:89608685-89611385:-	89610828	89611089	0.65	0.38	hyper	1.7889e-07	1.92556e-07	na	na	na	na	na	na	NA	na	na	na	na	na	na	NA	na	na	na	na	na	na	NA	na	na	na	na	na	na	NA	na	na	na	na	na	na	NA	na	na	na
0	2	C6orf221	no	C6orf221;NM_001017361;chr6:74070200-74072900:+	74072820	74072894	0.47	0.87	hypo	3.27027e-14	6.41104e-14	na	na	na	na	na	na	NA	na	na	na	na	na	na	NA	74072699	74072820	0.48	0.7	hypo	0.0013052	0.00130963	na	na	na	na	na	na	NA	na	na	na	na	na	na	NA	na	na	na
1	0	ARHGEF10	yes	ARHGEF10;NM_014629;chr8:1769949-1772649:+	na	na	na	na	na	na	NA	na	na	na	na	na	na	NA	na	na	na	na	na	na	NA	1770159	1770474	0.62	0.32	hyper	1.69715e-06	1.83339e-06	na	na	na	na	na	na	NA	na	na	na	na	na	na	NA	na	na	na
1	0	DOCK9	no	DOCK9;NM_001130048;chr13:99629838-99632538:-	na	na	na	na	na	na	NA	na	na	na	na	na	na	NA	99629961	99630167	0.31	0.08	hyper	3.60867e-12	6.20003e-12	na	na	na	na	na	na	NA	na	na	na	na	na	na	NA	na	na	na	na	na	na	NA	na	na	na
1	0	TSC22D3	yes	TSC22D3;NM_198057;chrX:107018517-107021217:-	na	na	na	na	na	na	NA	na	na	na	na	na	na	NA	na	na	na	na	na	na	NA	na	na	na	na	na	na	NA	na	na	na	na	na	na	NA	na	na	na	na	na	na	NA	107019751	107019845	0.53
1	0	PTPRD	no	PTPRD;NM_001040712;chr9:8733446-8736146:-	na	na	na	na	na	na	NA	na	na	na	na	na	na	NA	8733834	8734161	0.72	0.45	hyper	3.81165e-10	5.42424e-10	na	na	na	na	na	na	NA	na	na	na	na	na	na	NA	na	na	na	na	na	na	NA	na	na	na
3	0	OR10H2	yes	OR10H2;NM_013939;chr19:15836634-15839334:+	na	na	na	na	na	na	NA	na	na	na	na	na	na	NA	15838756	15839268	0.48	0.27	hyper	2.62167e-32	2.24987e-31	15838895	15839277	0.54	0.26	hyper	9.26852e-57	3.28179e-55	na	na	na	na	na	na	NA	na	na	na	na	na	na	NA	15839060	15839130	0.54
1	1	ZNF30	yes	ZNF30;NM_001099437;chr19:35415607-35418307:+	na	na	na	na	na	na	NA	35417741	35418037	0	0.26	hypo	1.07733e-68	3.39496e-67	35415734	35416151	0.67	0.38	hyper	4.0099e-10	5.69399e-10	na	na	na	na	na	na	NA	na	na	na	na	na	na	NA	na	na	na	na	na	na	NA	na	na	na
0	4	LRRC4C	no	LRRC4C;NM_020929;chr11:40315164-40317864:-	na	na	na	na	na	na	NA	40315227	40315595	0.18	0.45	hypo	6.95585e-43	1.00642e-41	40315285	40315544	0.08	0.57	hypo	6.12072e-88	4.72989e-86	40316100	40316308	0.05	0.62	hypo	1.71546e-20	8.54218e-20	na	na	na	na	na	na	NA	na	na	na	na	na	na	NA	40315337	40315390	0.3
1	0	MYO16	no	MYO16;NM_015011;chr13:109246300-109249000:+	na	na	na	na	na	na	NA	na	na	na	na	na	na	NA	na	na	na	na	na	na	NA	na	na	na	na	na	na	NA	109248331	109248507	0.55	0.21	hyper	9.29749e-46	1.31189e-44	na	na	na	na	na	na	NA	na	na	na
0	1	NBEAL1	yes	NBEAL1;NM_001114132;chr2:203877402-203880102:+	na	na	na	na	na	na	NA	203878426	203878867	0.32	0.59	hypo	4.22221e-09	5.25139e-09	na	na	na	na	na	na	NA	na	na	na	na	na	na	NA	na	na	na	na	na	na	NA	na	na	na	na	na	na	NA	na	na	na
0	1	RPL10	yes	RPL10;NM_006013;chrX:153624371-153627071:+	na	na	na	na	na	na	NA	na	na	na	na	na	na	NA	na	na	na	na	na	na	NA	na	na	na	na	na	na	NA	na	na	na	na	na	na	NA	153626124	153626253	0.05	0.26	hypo	5.00687e-10	6.79929e-10	na	na	na
1	0	RTN1	yes	RTN1;NM_206857;chr14:60193931-60196631:-	na	na	na	na	na	na	NA	na	na	na	na	na	na	NA	na	na	na	na	na	na	NA	60193988	60194073	0.66	0.4	hyper	0.000207489	0.000208903	na	na	na	na	na	na	NA	na	na	na	na	na	na	NA	na	na	na
1	0	CXorf48	no	CXorf48;NM_001031705;chrX:134305251-134307951:-	na	na	na	na	na	na	NA	134305371	134306770	0.63	0.37	hyper	2.46539e-17	7.05854e-17	na	na	na	na	na	na	NA	na	na	na	na	na	na	NA	na	na	na	na	na	na	NA	na	na	na	na	na	na	NA	na	na	na
1	0	SFN	yes	SFN;NM_006142;chr1:27187433-27190133:+	na	na	na	na	na	na	NA	na	na	na	na	na	na	NA	na	na	na	na	na	na	NA	na	na	na	na	na	na	NA	na	na	na	na	na	na	NA	27189913	27190045	0.82	0.59	hyper	4.14134e-12	6.85988e-12	na	na	na
1	3	VIPR2	yes	VIPR2;NM_003382;chr7:158937149-158939849:-	na	na	na	na	na	na	NA	158938047	158938150	0.16	0.38	hypo	4.84177e-12	8.21437e-12	na	na	na	na	na	na	NA	na	na	na	na	na	na	NA	158937955	158938150	0.11	0.57	hypo	2.89435e-52	4.67334e-51	158937788	158938702	0.07	0.44	hypo	2.1162e-86	8.056e-85	158937830	158938331	0.56
1	0	FAM89A	yes	FAM89A;NM_198552;chr1:231175495-231178195:-	na	na	na	na	na	na	NA	231177313	231178097	0.5	0.28	hyper	9.43182e-12	1.54952e-11	na	na	na	na	na	na	NA	na	na	na	na	na	na	NA	na	na	na	na	na	na	NA	na	na	na	na	na	na	NA	na	na	na
0	1	ANKK1	yes	ANKK1;NM_178510;chr11:113256313-113259013:+	na	na	na	na	na	na	NA	na	na	na	na	na	na	NA	na	na	na	na	na	na	NA	na	na	na	na	na	na	NA	na	na	na	na	na	na	NA	113258762	113258910	0.08	0.29	hypo	1.27086e-09	1.67958e-09	na	na	na
1	2	HHIP	yes	HHIP;NM_022475;chr4:145564973-145567673:+	145566399	145566473	0.45	0.7	hypo	9.24933e-09	1.0875e-08	na	na	na	na	na	na	NA	145566495	145566663	0.77	0.52	hyper	6.70828e-06	6.99443e-06	145566200	145566521	0.56	0.78	hypo	4.88456e-13	1.08018e-12	na	na	na	na	na	na	NA	na	na	na	na	na	na	NA	na	na	na
2	0	GAPDHS	yes	GAPDHS;NM_014364;chr19:36022114-36024814:+	36024441	36024549	0.56	0.21	hyper	7.09632e-12	1.10304e-11	na	na	na	na	na	na	NA	na	na	na	na	na	na	NA	36024282	36024441	0.46	0.24	hyper	4.90498e-06	5.16203e-06	na	na	na	na	na	na	NA	na	na	na	na	na	na	NA	na	na	na
1	0	FXYD2	no	FXYD2;NM_001127489;chr11:117694959-117697659:-	na	na	na	na	na	na	NA	117696422	117696743	0.69	0.29	hyper	1.22504e-17	3.615e-17	na	na	na	na	na	na	NA	na	na	na	na	na	na	NA	na	na	na	na	na	na	NA	na	na	na	na	na	na	NA	na	na	na
1	0	EXOC3L2	yes	EXOC3L2;NM_138568;chr19:45736969-45739669:-	na	na	na	na	na	na	NA	45737180	45737559	0.64	0.38	hyper	1.65656e-33	1.4817e-32	na	na	na	na	na	na	NA	na	na	na	na	na	na	NA	na	na	na	na	na	na	NA	na	na	na	na	na	na	NA	na	na	na
0	2	BHLHB9	yes	BHLHB9;NM_001142529;chrX:101998707-102001407:+	102000741	102001167	0.39	0.63	hypo	8.05411e-27	4.34326e-26	na	na	na	na	na	na	NA	na	na	na	na	na	na	NA	102000183	102000586	0.42	0.78	hypo	1.68259e-28	1.62767e-27	na	na	na	na	na	na	NA	na	na	na	na	na	na	NA	na	na	na
1	2	SYTL4	yes	SYTL4;NM_001174068;chrX:99986022-99988722:-	99986750	99987037	0.32	0.09	hyper	1.63983e-28	9.84e-28	na	na	na	na	na	na	NA	na	na	na	na	na	na	NA	99986625	99986828	0.12	0.34	hypo	6.84642e-09	9.30655e-09	na	na	na	na	na	na	NA	99987057	99987362	0.05	0.3	hypo	9.80892e-09	1.19481e-08	na	na	na
1	0	EDA	yes	EDA;NM_001005609;chrX:68833711-68836411:+	na	na	na	na	na	na	NA	na	na	na	na	na	na	NA	na	na	na	na	na	na	NA	na	na	na	na	na	na	NA	na	na	na	na	na	na	NA	na	na	na	na	na	na	NA	68836322	68836394	0.39
1	1	CBX4	yes	CBX4;NM_003655;chr17:77812713-77815413:-	na	na	na	na	na	na	NA	77814235	77814314	0.76	0.35	hyper	8.77582e-23	4.28915e-22	na	na	na	na	na	na	NA	na	na	na	na	na	na	NA	77814198	77814312	0.43	0.8	hypo	1.51074e-14	3.11879e-14	na	na	na	na	na	na	NA	na	na	na
0	2	IFITM1	no	IFITM1;NM_003641;chr11:311791-314491:+	na	na	na	na	na	na	NA	313354	313756	0.54	0.8	hypo	7.38882e-07	7.95085e-07	na	na	na	na	na	na	NA	313267	313755	0.49	0.84	hypo	1.22971e-12	2.60548e-12	na	na	na	na	na	na	NA	na	na	na	na	na	na	NA	na	na	na
0	1	MMP16	yes	MMP16;NM_005941;chr8:89339217-89341917:-	na	na	na	na	na	na	NA	na	na	na	na	na	na	NA	na	na	na	na	na	na	NA	na	na	na	na	na	na	NA	89340379	89340481	0.11	0.35	hypo	2.68553e-11	4.16699e-11	na	na	na	na	na	na	NA	na	na	na
1	1	GRIN2B	yes	GRIN2B;NM_000834;chr12:14132522-14135222:-	na	na	na	na	na	na	NA	na	na	na	na	na	na	NA	na	na	na	na	na	na	NA	na	na	na	na	na	na	NA	14134123	14134321	0.2	0.47	hypo	1.27469e-18	3.77583e-18	na	na	na	na	na	na	NA	14134271	14134651	0.34
0	1	YRDC	yes	YRDC;NM_024640;chr1:38273365-38276065:-	na	na	na	na	na	na	NA	na	na	na	na	na	na	NA	na	na	na	na	na	na	NA	38274724	38275138	0.24	0.68	hypo	2.79187e-10	4.4325e-10	na	na	na	na	na	na	NA	na	na	na	na	na	na	NA	na	na	na
2	0	ACTRT2	no	ACTRT2;NM_080431;chr1:2935846-2938546:+	2936522	2937215	0.51	0.21	hyper	7.48609e-33	6.28077e-32	na	na	na	na	na	na	NA	na	na	na	na	na	na	NA	na	na	na	na	na	na	NA	2937732	2938364	0.55	0.29	hyper	5.5662e-35	4.55915e-34	na	na	na	na	na	na	NA	na	na	na
1	0	ANGEL2	yes	ANGEL2;NM_144567;chr1:213188668-213191368:-	na	na	na	na	na	na	NA	na	na	na	na	na	na	NA	na	na	na	na	na	na	NA	na	na	na	na	na	na	NA	213189641	213189894	0.41	0.11	hyper	1.54977e-18	4.52709e-18	na	na	na	na	na	na	NA	na	na	na
0	1	MAGEA11	no	MAGEA11;NM_005366;chrX:148791538-148794238:+	na	na	na	na	na	na	NA	na	na	na	na	na	na	NA	na	na	na	na	na	na	NA	na	na	na	na	na	na	NA	na	na	na	na	na	na	NA	148793304	148793478	0.47	0.7	hypo	6.20243e-09	7.66594e-09	na	na	na
1	0	STC2	yes	STC2;NM_003714;chr5:172756006-172758706:-	na	na	na	na	na	na	NA	na	na	na	na	na	na	NA	na	na	na	na	na	na	NA	na	na	na	na	na	na	NA	172757160	172757702	0.76	0.54	hyper	3.76916e-10	5.31811e-10	na	na	na	na	na	na	NA	na	na	na
1	1	CMTM2	yes	CMTM2;NM_144673;chr16:66611151-66613851:+	na	na	na	na	na	na	NA	na	na	na	na	na	na	NA	66613222	66613407	0.91	0.62	hyper	6.91667e-15	1.50956e-14	na	na	na	na	na	na	NA	66613033	66613163	0.28	0.84	hypo	7.21163e-16	1.72571e-15	na	na	na	na	na	na	NA	na	na	na
0	1	PLEKHG4	yes	PLEKHG4;NM_001129729;chr16:67311289-67313989:+	na	na	na	na	na	na	NA	na	na	na	na	na	na	NA	na	na	na	na	na	na	NA	na	na	na	na	na	na	NA	na	na	na	na	na	na	NA	67313723	67313883	0.65	0.9	hypo	4.40382e-06	4.65306e-06	na	na	na
0	2	ZNF662	yes	ZNF662;NM_001134656;chr3:42945458-42948158:+	na	na	na	na	na	na	NA	42947914	42948009	0.43	0.88	hypo	1.18202e-14	2.54669e-14	na	na	na	na	na	na	NA	na	na	na	na	na	na	NA	na	na	na	na	na	na	NA	42947734	42948009	0.14	0.52	hypo	9.51913e-14	1.79089e-13	na	na	na
2	0	H1FNT	no	H1FNT;NM_181788;chr12:48720563-48723263:+	48722815	48723223	0.86	0.61	hyper	1.30102e-22	4.89081e-22	na	na	na	na	na	na	NA	na	na	na	na	na	na	NA	na	na	na	na	na	na	NA	48722511	48722839	0.84	0.63	hyper	1.49539e-08	1.8049e-08	na	na	na	na	na	na	NA	na	na	na
1	1	HORMAD1	no	HORMAD1;NM_032132;chr1:150692852-150695552:-	na	na	na	na	na	na	NA	na	na	na	na	na	na	NA	na	na	na	na	na	na	NA	na	na	na	na	na	na	NA	150693383	150693610	0.6	0.86	hypo	1.52183e-06	1.6228e-06	na	na	na	na	na	na	NA	150692971	150693299	0.91
0	1	SLC43A3	yes	SLC43A3;NM_014096;chr11:57194023-57196723:-	na	na	na	na	na	na	NA	na	na	na	na	na	na	NA	na	na	na	na	na	na	NA	57194102	57194512	0.26	0.49	hypo	7.53241e-08	9.10067e-08	na	na	na	na	na	na	NA	na	na	na	na	na	na	NA	na	na	na
2	0	C20orf85	yes	C20orf85;NM_178456;chr20:56723783-56726483:+	56725935	56726025	0.5	0.23	hyper	1.27007e-11	1.9174e-11	na	na	na	na	na	na	NA	na	na	na	na	na	na	NA	na	na	na	na	na	na	NA	na	na	na	na	na	na	NA	56724999	56725308	0.55	0.24	hyper	7.73015e-10	1.03917e-09	na	na	na
0	2	TENC1	yes	TENC1;NM_170754;chr12:53441635-53444335:+	53443575	53443895	0.32	0.83	hypo	3.24896e-19	9.83478e-19	na	na	na	na	na	na	NA	53443556	53444035	0.46	0.72	hypo	1.04536e-06	1.12932e-06	na	na	na	na	na	na	NA	na	na	na	na	na	na	NA	na	na	na	na	na	na	NA	na	na	na
0	1	FGF5	yes	FGF5;NM_004464;chr4:81185542-81188242:+	na	na	na	na	na	na	NA	na	na	na	na	na	na	NA	na	na	na	na	na	na	NA	na	na	na	na	na	na	NA	na	na	na	na	na	na	NA	81187322	81187605	0.03	0.26	hypo	6.2021e-35	4.4175e-34	na	na	na
1	0	CTAG1B	no	CTAG1B;NM_001327;chrX:153811218-153813918:+	153813589	153813673	0.73	0.48	hyper	4.48516e-10	5.8963e-10	na	na	na	na	na	na	NA	na	na	na	na	na	na	NA	na	na	na	na	na	na	NA	na	na	na	na	na	na	NA	na	na	na	na	na	na	NA	na	na	na
0	2	PTPRO	yes	PTPRO;NM_002848;chr12:15473287-15475987:+	15475648	15475807	0.41	0.85	hypo	5.61851e-34	4.95129e-33	15474917	15475369	0.46	0.78	hypo	1.80939e-16	4.88295e-16	na	na	na	na	na	na	NA	na	na	na	na	na	na	NA	na	na	na	na	na	na	NA	na	na	na	na	na	na	NA	na	na	na
1	0	C1orf113	yes	C1orf113;NM_001162530;chr1:36769794-36772494:+	na	na	na	na	na	na	NA	36771475	36771766	0.55	0.22	hyper	1.37507e-10	2.02381e-10	na	na	na	na	na	na	NA	na	na	na	na	na	na	NA	na	na	na	na	na	na	NA	na	na	na	na	na	na	NA	na	na	na
1	1	TGFB1I1	yes	TGFB1I1;NM_001042454;chr16:31481276-31483976:+	na	na	na	na	na	na	NA	na	na	na	na	na	na	NA	na	na	na	na	na	na	NA	31483472	31483588	0.04	0.36	hypo	1.26191e-13	2.94332e-13	na	na	na	na	na	na	NA	na	na	na	na	na	na	NA	31483443	31483506	0.55
1	0	2014-09-09	no	SEPT9;NM_006640;chr17:75313397-75316097:+	na	na	na	na	na	na	NA	na	na	na	na	na	na	NA	75314602	75316001	0.61	0.38	hyper	5.98258e-22	2.32747e-21	na	na	na	na	na	na	NA	na	na	na	na	na	na	NA	na	na	na	na	na	na	NA	na	na	na
1	0	KRTAP10-11	no	KRTAP10-11;NM_198692;chr21:46064131-46066831:+	na	na	na	na	na	na	NA	na	na	na	na	na	na	NA	na	na	na	na	na	na	NA	na	na	na	na	na	na	NA	46066381	46066757	0.62	0.36	hyper	7.54072e-32	5.10104e-31	na	na	na	na	na	na	NA	na	na	na
1	0	SARDH	no	SARDH;NM_007101;chr9:136604577-136607277:-	na	na	na	na	na	na	NA	136606951	136607098	0.47	0.25	hyper	2.17334e-09	2.76217e-09	na	na	na	na	na	na	NA	na	na	na	na	na	na	NA	na	na	na	na	na	na	NA	na	na	na	na	na	na	NA	na	na	na
1	0	SGOL2	yes	SGOL2;NM_001160033;chr2:201388665-201391365:+	201389062	201389485	0.44	0.18	hyper	2.855e-29	1.81982e-28	na	na	na	na	na	na	NA	na	na	na	na	na	na	NA	na	na	na	na	na	na	NA	na	na	na	na	na	na	NA	na	na	na	na	na	na	NA	na	na	na
0	1	UBE3A	yes	UBE3A;NM_130839;chr15:25683628-25686328:-	25684818	25685174	0.28	0.54	hypo	6.805e-17	1.76597e-16	na	na	na	na	na	na	NA	na	na	na	na	na	na	NA	na	na	na	na	na	na	NA	na	na	na	na	na	na	NA	na	na	na	na	na	na	NA	na	na	na
0	1	CALN1	no	CALN1;NM_031468;chr7:71876860-71879560:-	na	na	na	na	na	na	NA	na	na	na	na	na	na	NA	71878447	71878778	0.64	0.87	hypo	7.73294e-09	9.86304e-09	na	na	na	na	na	na	NA	na	na	na	na	na	na	NA	na	na	na	na	na	na	NA	na	na	na
1	0	ELMO3	yes	ELMO3;NM_024712;chr16:67230828-67233528:+	na	na	na	na	na	na	NA	na	na	na	na	na	na	NA	na	na	na	na	na	na	NA	67233063	67233196	0.64	0.1	hyper	9.84656e-17	3.3456e-16	na	na	na	na	na	na	NA	na	na	na	na	na	na	NA	na	na	na
1	0	CD47	yes	CD47;NM_001025079;chr3:107809435-107812135:-	na	na	na	na	na	na	NA	na	na	na	na	na	na	NA	na	na	na	na	na	na	NA	na	na	na	na	na	na	NA	na	na	na	na	na	na	NA	na	na	na	na	na	na	NA	107810697	107810870	0.77
2	0	KLK5	no	KLK5;NM_001077491;chr19:51455844-51458544:-	na	na	na	na	na	na	NA	na	na	na	na	na	na	NA	na	na	na	na	na	na	NA	51458193	51458402	0.61	0.32	hyper	1.27864e-10	2.11899e-10	51458139	51458402	0.58	0.3	hyper	1.8557e-09	2.44679e-09	na	na	na	na	na	na	NA	na	na	na
1	0	TMED3	yes	TMED3;NM_007364;chr15:79601291-79603991:+	na	na	na	na	na	na	NA	79601574	79601992	0.33	0.1	hyper	1.20811e-14	2.60366e-14	na	na	na	na	na	na	NA	na	na	na	na	na	na	NA	na	na	na	na	na	na	NA	na	na	na	na	na	na	NA	na	na	na
0	1	STAG3L1	yes	STAG3L1;NM_001002840;chr7:74986247-74988947:+	na	na	na	na	na	na	NA	na	na	na	na	na	na	NA	na	na	na	na	na	na	NA	74987536	74987730	0.36	0.58	hypo	3.4427e-08	4.31643e-08	na	na	na	na	na	na	NA	na	na	na	na	na	na	NA	na	na	na
1	0	ELAVL2	yes	ELAVL2;NM_001171195;chr9:23821343-23824043:-	na	na	na	na	na	na	NA	na	na	na	na	na	na	NA	na	na	na	na	na	na	NA	na	na	na	na	na	na	NA	na	na	na	na	na	na	NA	na	na	na	na	na	na	NA	23823440	23823962	0.39
0	1	ASPM	no	ASPM;NM_018136;chr1:197115324-197118024:-	na	na	na	na	na	na	NA	na	na	na	na	na	na	NA	na	na	na	na	na	na	NA	na	na	na	na	na	na	NA	na	na	na	na	na	na	NA	na	na	na	na	na	na	NA	197116612	197116847	0.35
0	2	BDNF	yes	BDNF;NM_001143807;chr11:27740794-27743494:-	27743131	27743238	0.23	0.46	hypo	7e-17	1.80444e-16	na	na	na	na	na	na	NA	na	na	na	na	na	na	NA	na	na	na	na	na	na	NA	na	na	na	na	na	na	NA	na	na	na	na	na	na	NA	27741818	27741902	0.35
1	0	GATA6	yes	GATA6;NM_005257;chr18:19747216-19749916:+	na	na	na	na	na	na	NA	na	na	na	na	na	na	NA	19747310	19747834	0.31	0.06	hyper	3.34767e-35	3.3562e-34	na	na	na	na	na	na	NA	na	na	na	na	na	na	NA	na	na	na	na	na	na	NA	na	na	na
1	0	SCGB2A2	no	SCGB2A2;NM_002411;chr11:62035430-62038130:+	na	na	na	na	na	na	NA	62035641	62035797	0.58	0.36	hyper	2.72531e-05	2.76829e-05	na	na	na	na	na	na	NA	na	na	na	na	na	na	NA	na	na	na	na	na	na	NA	na	na	na	na	na	na	NA	na	na	na
0	1	FCN2	no	FCN2;NM_004108;chr9:137770458-137773158:+	na	na	na	na	na	na	NA	na	na	na	na	na	na	NA	na	na	na	na	na	na	NA	na	na	na	na	na	na	NA	na	na	na	na	na	na	NA	137772343	137772750	0.14	0.38	hypo	4.5597e-11	6.85805e-11	na	na	na
2	0	MSLNL	yes	MSLNL;NM_001025190;chr16:832426-835126:-	na	na	na	na	na	na	NA	834262	834530	0.64	0.33	hyper	1.34213e-09	1.74562e-09	833326	833703	0.59	0.17	hyper	8.91346e-08	1.04336e-07	na	na	na	na	na	na	NA	na	na	na	na	na	na	NA	na	na	na	na	na	na	NA	na	na	na
0	1	OPCML	no	OPCML;NM_001012393;chr11:133401903-133404603:-	na	na	na	na	na	na	NA	na	na	na	na	na	na	NA	na	na	na	na	na	na	NA	na	na	na	na	na	na	NA	na	na	na	na	na	na	NA	na	na	na	na	na	na	NA	133402246	133402497	0.16
1	0	RNF141	yes	RNF141;NM_016422;chr11:10562274-10564974:-	na	na	na	na	na	na	NA	na	na	na	na	na	na	NA	na	na	na	na	na	na	NA	na	na	na	na	na	na	NA	10562295	10562573	0.35	0.07	hyper	3.2357e-19	1.00379e-18	na	na	na	na	na	na	NA	na	na	na
1	1	GPR158	yes	GPR158;NM_020752;chr10:25462090-25464790:+	na	na	na	na	na	na	NA	na	na	na	na	na	na	NA	na	na	na	na	na	na	NA	25464425	25464485	0.03	0.41	hypo	3.7205e-11	6.62205e-11	na	na	na	na	na	na	NA	na	na	na	na	na	na	NA	25464444	25464613	0.35
1	0	METTL11B	no	METTL11B;NM_001136107;chr1:170112988-170115688:+	na	na	na	na	na	na	NA	170113838	170115302	0.53	0.32	hyper	7.40949e-12	1.23159e-11	na	na	na	na	na	na	NA	na	na	na	na	na	na	NA	na	na	na	na	na	na	NA	na	na	na	na	na	na	NA	na	na	na
0	1	COL2A1	yes	COL2A1;NM_001844;chr12:48397785-48400485:-	na	na	na	na	na	na	NA	na	na	na	na	na	na	NA	na	na	na	na	na	na	NA	48398574	48399072	0.38	0.62	hypo	3.23672e-14	8.11373e-14	na	na	na	na	na	na	NA	na	na	na	na	na	na	NA	na	na	na
0	1	DMRT2	yes	DMRT2;NM_181872;chr9:1048420-1051120:+	na	na	na	na	na	na	NA	na	na	na	na	na	na	NA	na	na	na	na	na	na	NA	na	na	na	na	na	na	NA	1050680	1050980	0.43	0.68	hypo	5.20448e-20	1.71522e-19	na	na	na	na	na	na	NA	na	na	na
1	0	SSX1	no	SSX1;NM_005635;chrX:48112597-48115297:+	na	na	na	na	na	na	NA	na	na	na	na	na	na	NA	na	na	na	na	na	na	NA	48114824	48114960	0.75	0.45	hyper	5.9289e-12	1.16433e-11	na	na	na	na	na	na	NA	na	na	na	na	na	na	NA	na	na	na
1	0	SLC1A6	no	SLC1A6;NM_005071;chr19:15083230-15085930:-	na	na	na	na	na	na	NA	15083733	15083842	0.56	0.36	hyper	5.34063e-20	2.06461e-19	na	na	na	na	na	na	NA	na	na	na	na	na	na	NA	na	na	na	na	na	na	NA	na	na	na	na	na	na	NA	na	na	na
0	1	RRN3P1	yes	RRN3P1;NR_003370;chr16:21829995-21832695:-	na	na	na	na	na	na	NA	na	na	na	na	na	na	NA	na	na	na	na	na	na	NA	na	na	na	na	na	na	NA	21831562	21831834	0.02	0.8	hypo	1.83873e-32	1.31174e-31	na	na	na	na	na	na	NA	na	na	na
0	1	MDFI	yes	MDFI;NM_005586;chr6:41603995-41606695:+	na	na	na	na	na	na	NA	na	na	na	na	na	na	NA	na	na	na	na	na	na	NA	na	na	na	na	na	na	NA	41605067	41605201	0	0.72	hypo	1.14365e-17	3.12322e-17	na	na	na	na	na	na	NA	na	na	na
1	1	SIM1	yes	SIM1;NM_005068;chr6:100911051-100913751:-	na	na	na	na	na	na	NA	na	na	na	na	na	na	NA	na	na	na	na	na	na	NA	na	na	na	na	na	na	NA	na	na	na	na	na	na	NA	100912072	100912168	0.32	0.54	hypo	4.80819e-08	5.59531e-08	100911964	100912285	0.49
1	0	C8orf73	no	C8orf73;NM_001100878;chr8:144654428-144657128:-	na	na	na	na	na	na	NA	na	na	na	na	na	na	NA	na	na	na	na	na	na	NA	na	na	na	na	na	na	NA	144656876	144657002	0.83	0.54	hyper	1.1863e-07	1.34867e-07	na	na	na	na	na	na	NA	na	na	na
1	2	TCEAL3	yes	TCEAL3;NM_001006933;chrX:102860634-102863334:+	102862544	102862833	0.22	0.53	hypo	8.3762e-54	2.16018e-52	na	na	na	na	na	na	NA	na	na	na	na	na	na	NA	102862545	102863229	0.1	0.53	hypo	1.01354e-84	6.63233e-83	na	na	na	na	na	na	NA	na	na	na	na	na	na	NA	102862519	102862827	0.5
0	1	NKX2-1	no	NKX2-1;NM_001079668;chr14:36988930-36991630:-	na	na	na	na	na	na	NA	36991047	36991172	0.16	0.38	hypo	6.05302e-12	1.01253e-11	na	na	na	na	na	na	NA	na	na	na	na	na	na	NA	na	na	na	na	na	na	NA	na	na	na	na	na	na	NA	na	na	na
2	0	OR2B11	yes	OR2B11;NM_001004492;chr1:247614784-247617484:-	na	na	na	na	na	na	NA	247615210	247616005	0.58	0.37	hyper	2.43381e-13	4.66019e-13	na	na	na	na	na	na	NA	247615783	247616091	0.5	0.2	hyper	2.9973e-10	4.74064e-10	na	na	na	na	na	na	NA	na	na	na	na	na	na	NA	na	na	na
0	1	ERAS	yes	ERAS;NM_181532;chrX:48685083-48687783:+	na	na	na	na	na	na	NA	na	na	na	na	na	na	NA	48685752	48685943	0.56	0.84	hypo	1.1336e-07	1.30906e-07	na	na	na	na	na	na	NA	na	na	na	na	na	na	NA	na	na	na	na	na	na	NA	na	na	na
1	0	OR10G2	no	OR10G2;NM_001005466;chr14:22102498-22105198:-	na	na	na	na	na	na	NA	na	na	na	na	na	na	NA	na	na	na	na	na	na	NA	22102752	22103336	0.45	0.22	hyper	5.36415e-10	8.22795e-10	na	na	na	na	na	na	NA	na	na	na	na	na	na	NA	na	na	na
0	1	NCRNA00253	yes	NCRNA00253;NR_024103;chr17:46798342-46801042:+	na	na	na	na	na	na	NA	na	na	na	na	na	na	NA	na	na	na	na	na	na	NA	na	na	na	na	na	na	NA	na	na	na	na	na	na	NA	na	na	na	na	na	na	NA	46799437	46799846	0.56
1	0	CD300LF	no	CD300LF;NM_139018;chr17:72708608-72711308:-	na	na	na	na	na	na	NA	na	na	na	na	na	na	NA	72708848	72709358	0.49	0.27	hyper	1.49225e-06	1.59306e-06	na	na	na	na	na	na	NA	na	na	na	na	na	na	NA	na	na	na	na	na	na	NA	na	na	na
1	0	PIK3R5	no	PIK3R5;NM_014308;chr17:8815334-8818034:-	8816988	8817762	0.49	0.23	hyper	4.0654e-15	8.74296e-15	na	na	na	na	na	na	NA	na	na	na	na	na	na	NA	na	na	na	na	na	na	NA	na	na	na	na	na	na	NA	na	na	na	na	na	na	NA	na	na	na
1	0	C21orf7	no	C21orf7;NM_020152;chr21:30450673-30453373:+	na	na	na	na	na	na	NA	na	na	na	na	na	na	NA	na	na	na	na	na	na	NA	na	na	na	na	na	na	NA	30451218	30451568	0.79	0.58	hyper	2.52246e-07	2.77997e-07	na	na	na	na	na	na	NA	na	na	na
1	0	PARVG	no	PARVG;NM_001137606;chr22:44575057-44577757:+	44577384	44577734	0.51	0.28	hyper	1.05936e-15	2.41889e-15	na	na	na	na	na	na	NA	na	na	na	na	na	na	NA	na	na	na	na	na	na	NA	na	na	na	na	na	na	NA	na	na	na	na	na	na	NA	na	na	na
1	0	MAGEB10	no	MAGEB10;NM_182506;chrX:27823907-27826607:+	na	na	na	na	na	na	NA	na	na	na	na	na	na	NA	na	na	na	na	na	na	NA	na	na	na	na	na	na	NA	27825713	27826032	0.69	0.44	hyper	5.24105e-10	7.25286e-10	na	na	na	na	na	na	NA	na	na	na
1	0	CNNM2	yes	CNNM2;NM_017649;chr10:104675914-104678614:+	na	na	na	na	na	na	NA	na	na	na	na	na	na	NA	na	na	na	na	na	na	NA	na	na	na	na	na	na	NA	104676288	104676532	0.57	0.36	hyper	4.39691e-08	5.11789e-08	na	na	na	na	na	na	NA	na	na	na
2	0	DGKQ	yes	DGKQ;NM_001347;chr4:966844-969544:-	968530	969011	0.67	0.41	hyper	5.33348e-10	6.94697e-10	na	na	na	na	na	na	NA	na	na	na	na	na	na	NA	na	na	na	na	na	na	NA	na	na	na	na	na	na	NA	na	na	na	na	na	na	NA	968223	968996	0.65
1	0	SLC7A9	no	SLC7A9;NM_001126335;chr19:33360183-33362883:-	na	na	na	na	na	na	NA	na	na	na	na	na	na	NA	na	na	na	na	na	na	NA	33360369	33360643	0.57	0.32	hyper	2.82269e-05	2.90352e-05	na	na	na	na	na	na	NA	na	na	na	na	na	na	NA	na	na	na
0	1	PCDHGB3	yes	PCDHGB3;NM_018924;chr5:140747762-140750462:+	na	na	na	na	na	na	NA	na	na	na	na	na	na	NA	na	na	na	na	na	na	NA	140750061	140750198	0.31	0.54	hypo	2.0563e-11	3.75759e-11	na	na	na	na	na	na	NA	na	na	na	na	na	na	NA	na	na	na
1	0	SLC22A25	no	SLC22A25;NM_199352;chr11:62996624-62999324:-	62996801	62997040	0.54	0.28	hyper	9.06734e-17	2.31235e-16	na	na	na	na	na	na	NA	na	na	na	na	na	na	NA	na	na	na	na	na	na	NA	na	na	na	na	na	na	NA	na	na	na	na	na	na	NA	na	na	na
1	0	KRTAP23-1	no	KRTAP23-1;NM_181624;chr21:31720424-31723124:-	na	na	na	na	na	na	NA	na	na	na	na	na	na	NA	31720542	31720836	0.59	0.28	hyper	6.17314e-21	2.19603e-20	na	na	na	na	na	na	NA	na	na	na	na	na	na	NA	na	na	na	na	na	na	NA	na	na	na
0	1	JAK3	yes	JAK3;NM_000215;chr19:17958341-17961041:-	17958787	17959082	0.36	0.72	hypo	9.5578e-18	2.59913e-17	na	na	na	na	na	na	NA	na	na	na	na	na	na	NA	na	na	na	na	na	na	NA	na	na	na	na	na	na	NA	na	na	na	na	na	na	NA	na	na	na
1	3	CDX2	yes	CDX2;NM_001265;chr13:28542817-28545517:-	28544613	28544683	0.16	0.46	hypo	7.65859e-10	9.74654e-10	28543925	28544613	0.31	0.64	hypo	6.84222e-28	4.579e-27	28544872	28545263	0.61	0.29	hyper	5.55849e-20	1.83412e-19	na	na	na	na	na	na	NA	na	na	na	na	na	na	NA	28544640	28545453	0.32	0.54	hypo	1.40956e-25	6.4296e-25	na	na	na
0	1	REC8	yes	REC8;NM_001048205;chr14:24639034-24641734:+	na	na	na	na	na	na	NA	na	na	na	na	na	na	NA	na	na	na	na	na	na	NA	na	na	na	na	na	na	NA	na	na	na	na	na	na	NA	na	na	na	na	na	na	NA	24641054	24641194	0.09
0	1	FBXO39	yes	FBXO39;NM_153230;chr17:6677352-6680052:+	na	na	na	na	na	na	NA	6679533	6679709	0.28	0.5	hypo	3.21915e-08	3.78546e-08	na	na	na	na	na	na	NA	na	na	na	na	na	na	NA	na	na	na	na	na	na	NA	na	na	na	na	na	na	NA	na	na	na
2	0	PROKR2	yes	PROKR2;NM_144773;chr20:5294515-5297215:-	5294777	5295307	0.63	0.4	hyper	1.01588e-25	4.99944e-25	na	na	na	na	na	na	NA	5294790	5295801	0.57	0.32	hyper	3.4392e-19	1.03391e-18	na	na	na	na	na	na	NA	na	na	na	na	na	na	NA	na	na	na	na	na	na	NA	na	na	na
1	0	RBMY1J	yes	RBMY1J;NM_001006117;chrY:24328589-24331289:-	na	na	na	na	na	na	NA	na	na	na	na	na	na	NA	na	na	na	na	na	na	NA	na	na	na	na	na	na	NA	24329280	24329750	0.82	0.47	hyper	1.49219e-61	2.9055e-60	na	na	na	na	na	na	NA	na	na	na
1	0	SQSTM1	yes	SQSTM1;NM_003900;chr5:179245642-179248342:+	na	na	na	na	na	na	NA	na	na	na	na	na	na	NA	na	na	na	na	na	na	NA	na	na	na	na	na	na	NA	na	na	na	na	na	na	NA	179246712	179247026	0.58	0.35	hyper	1.67229e-05	1.72759e-05	na	na	na
1	0	GRK4	yes	GRK4;NM_001004056;chr4:2963143-2965843:+	na	na	na	na	na	na	NA	na	na	na	na	na	na	NA	2963311	2963897	0.69	0.45	hyper	1.04319e-06	1.1208e-06	na	na	na	na	na	na	NA	na	na	na	na	na	na	NA	na	na	na	na	na	na	NA	na	na	na
0	1	GRM3	no	GRM3;NM_000840;chr7:86271030-86273730:+	na	na	na	na	na	na	NA	na	na	na	na	na	na	NA	na	na	na	na	na	na	NA	na	na	na	na	na	na	NA	na	na	na	na	na	na	NA	86273169	86273444	0.2	0.46	hypo	5.00326e-20	1.53226e-19	na	na	na
1	0	BPIL2	no	BPIL2;NM_174932;chr22:32852873-32855573:-	na	na	na	na	na	na	NA	32853844	32854361	0.42	0.21	hyper	3.43706e-08	4.03753e-08	na	na	na	na	na	na	NA	na	na	na	na	na	na	NA	na	na	na	na	na	na	NA	na	na	na	na	na	na	NA	na	na	na
0	1	TCEB3CL	yes	TCEB3CL;NM_001100817;chr18:44555713-44558413:-	na	na	na	na	na	na	NA	na	na	na	na	na	na	NA	na	na	na	na	na	na	NA	na	na	na	na	na	na	NA	na	na	na	na	na	na	NA	44556187	44556275	0.39	0.6	hypo	3.97098e-15	7.94e-15	na	na	na
1	0	MSTN	no	MSTN;NM_005259;chr2:190926955-190929655:-	na	na	na	na	na	na	NA	na	na	na	na	na	na	NA	na	na	na	na	na	na	NA	190926978	190927129	0.54	0.33	hyper	4.22837e-09	5.84096e-09	na	na	na	na	na	na	NA	na	na	na	na	na	na	NA	na	na	na
0	1	AHNAK2	yes	AHNAK2;NM_138420;chr14:105444194-105446894:-	na	na	na	na	na	na	NA	na	na	na	na	na	na	NA	na	na	na	na	na	na	NA	na	na	na	na	na	na	NA	na	na	na	na	na	na	NA	na	na	na	na	na	na	NA	105446669	105446882	0.42
0	1	PREX2	yes	PREX2;NM_024870;chr8:68862403-68865103:+	na	na	na	na	na	na	NA	na	na	na	na	na	na	NA	na	na	na	na	na	na	NA	na	na	na	na	na	na	NA	na	na	na	na	na	na	NA	68864012	68864559	0.06	0.28	hypo	1.03463e-34	7.24815e-34	na	na	na
1	0	FGFR4	yes	FGFR4;NM_022963;chr5:176514351-176517051:+	na	na	na	na	na	na	NA	na	na	na	na	na	na	NA	na	na	na	na	na	na	NA	176514749	176515178	0.67	0.31	hyper	2.46347e-16	8.03238e-16	na	na	na	na	na	na	NA	na	na	na	na	na	na	NA	na	na	na
2	0	CR1L	yes	CR1L;NM_175710;chr1:207816258-207818958:+	207817838	207818136	0.29	0.08	hyper	3.46257e-16	8.33273e-16	na	na	na	na	na	na	NA	na	na	na	na	na	na	NA	na	na	na	na	na	na	NA	207818753	207818951	0.29	0.08	hyper	1.01314e-22	3.96231e-22	na	na	na	na	na	na	NA	na	na	na
1	0	APLN	yes	APLN;NM_017413;chrX:128788433-128791133:-	na	na	na	na	na	na	NA	na	na	na	na	na	na	NA	na	na	na	na	na	na	NA	na	na	na	na	na	na	NA	na	na	na	na	na	na	NA	128789626	128789850	0.64	0.41	hyper	6.89053e-08	7.91794e-08	na	na	na
1	1	HSPA1A	yes	HSPA1A;NM_005345;chr6:31781091-31783791:+	na	na	na	na	na	na	NA	31782470	31783620	0.25	0.55	hypo	1.485e-84	7.1336e-83	31783045	31783584	0.29	0.01	hyper	2.505e-103	3.39478e-101	na	na	na	na	na	na	NA	na	na	na	na	na	na	NA	na	na	na	na	na	na	NA	na	na	na
2	0	TNFSF14	no	TNFSF14;NM_003807;chr19:6670099-6672799:-	6671349	6671551	0.52	0.27	hyper	7.34718e-31	5.38484e-30	na	na	na	na	na	na	NA	na	na	na	na	na	na	NA	na	na	na	na	na	na	NA	na	na	na	na	na	na	NA	na	na	na	na	na	na	NA	6670598	6670847	0.62
1	1	CASR	yes	CASR;NM_000388;chr3:121900330-121903030:+	na	na	na	na	na	na	NA	na	na	na	na	na	na	NA	na	na	na	na	na	na	NA	na	na	na	na	na	na	NA	121902612	121902903	0.17	0.52	hypo	2.11833e-27	1.16162e-26	na	na	na	na	na	na	NA	121902482	121902825	0.45
0	1	ELTD1	yes	ELTD1;NM_022159;chr1:79471995-79474695:-	na	na	na	na	na	na	NA	na	na	na	na	na	na	NA	na	na	na	na	na	na	NA	na	na	na	na	na	na	NA	na	na	na	na	na	na	NA	79472350	79472643	0.06	0.32	hypo	1.22494e-32	8.27857e-32	na	na	na
0	1	PCDHA10	yes	PCDHA10;NM_018901;chr5:140233434-140236134:+	140235918	140236019	0.21	0.45	hypo	7.47105e-13	1.27429e-12	na	na	na	na	na	na	NA	na	na	na	na	na	na	NA	na	na	na	na	na	na	NA	na	na	na	na	na	na	NA	na	na	na	na	na	na	NA	na	na	na
3	0	OR3A1	no	OR3A1;NM_002550;chr17:3195376-3198076:-	3195402	3195599	0.68	0.34	hyper	3.99812e-26	2.04706e-25	3195464	3195599	0.66	0.45	hyper	1.85134e-07	2.05777e-07	3195972	3196222	0.58	0.37	hyper	0.000179299	0.00018131	na	na	na	na	na	na	NA	na	na	na	na	na	na	NA	na	na	na	na	na	na	NA	na	na	na
2	0	LOC100287428	yes	LOC100287428;NM_001170944;chrX:152238619-152241319:+	na	na	na	na	na	na	NA	na	na	na	na	na	na	NA	na	na	na	na	na	na	NA	152239204	152239317	0.42	0.2	hyper	1.57505e-10	2.60106e-10	152239152	152239494	0.4	0.17	hyper	2.93374e-15	6.63e-15	na	na	na	na	na	na	NA	na	na	na
0	3	CSMD3	no	CSMD3;NM_052900;chr8:114448742-114451442:-	na	na	na	na	na	na	NA	na	na	na	na	na	na	NA	na	na	na	na	na	na	NA	114450505	114450893	0.06	0.29	hypo	4.03136e-59	1.58782e-57	114448812	114449122	0.04	0.29	hypo	8.0037e-39	8.16e-38	114450624	114450810	0.18	0.4	hypo	1.70935e-23	7.01223e-23	na	na	na
1	0	METTL7A	no	METTL7A;NM_014033;chr12:51316334-51319034:+	na	na	na	na	na	na	NA	na	na	na	na	na	na	NA	na	na	na	na	na	na	NA	na	na	na	na	na	na	NA	na	na	na	na	na	na	NA	51317833	51318138	0.56	0.29	hyper	6.98892e-09	8.62403e-09	na	na	na
1	0	TCP10	no	TCP10;NM_004610;chr6:167797498-167800198:-	167797631	167797727	0.35	0.12	hyper	2.86896e-22	1.04037e-21	na	na	na	na	na	na	NA	na	na	na	na	na	na	NA	na	na	na	na	na	na	NA	na	na	na	na	na	na	NA	na	na	na	na	na	na	NA	na	na	na
1	0	DAG1	no	DAG1;NM_001177643;chr3:49503946-49506646:+	na	na	na	na	na	na	NA	na	na	na	na	na	na	NA	na	na	na	na	na	na	NA	na	na	na	na	na	na	NA	na	na	na	na	na	na	NA	49505097	49505691	0.72	0.47	hyper	3.44618e-08	4.0463e-08	na	na	na
1	0	SLC6A18	no	SLC6A18;NM_182632;chr5:1223270-1225970:+	na	na	na	na	na	na	NA	na	na	na	na	na	na	NA	na	na	na	na	na	na	NA	na	na	na	na	na	na	NA	1225331	1225628	0.51	0.28	hyper	4.94138e-10	6.90975e-10	na	na	na	na	na	na	NA	na	na	na
0	1	PRAF2	yes	PRAF2;NM_007213;chrX:48931162-48933862:-	na	na	na	na	na	na	NA	na	na	na	na	na	na	NA	na	na	na	na	na	na	NA	na	na	na	na	na	na	NA	na	na	na	na	na	na	NA	48931424	48931478	0.15	0.37	hypo	1.10909e-07	1.2654e-07	na	na	na
1	0	FOXB1	yes	FOXB1;NM_012182;chr15:60294221-60296921:+	na	na	na	na	na	na	NA	na	na	na	na	na	na	NA	60294398	60294461	0.45	0.22	hyper	3.80995e-12	6.50224e-12	na	na	na	na	na	na	NA	na	na	na	na	na	na	NA	na	na	na	na	na	na	NA	na	na	na
5	0	MRGPRE	yes	MRGPRE;NM_001039165;chr11:3253116-3255816:-	3254371	3254455	0.48	0.18	hyper	2.98728e-18	8.41935e-18	3253200	3253327	0.36	0.12	hyper	1.55712e-08	1.87355e-08	na	na	na	na	na	na	NA	3253974	3254102	0.46	0.21	hyper	1.88588e-12	3.91926e-12	3253570	3253855	0.46	0.14	hyper	2.75938e-08	3.25023e-08	na	na	na	na	na	na	NA	3253838	3254324	0.38
0	1	EIF5A2	yes	EIF5A2;NM_020390;chr3:170625926-170628626:-	na	na	na	na	na	na	NA	na	na	na	na	na	na	NA	na	na	na	na	na	na	NA	na	na	na	na	na	na	NA	170626822	170627188	0.58	0.82	hypo	1.90616e-16	4.72511e-16	na	na	na	na	na	na	NA	na	na	na
0	1	ZNF225	yes	ZNF225;NM_013362;chr19:44615348-44618048:+	na	na	na	na	na	na	NA	44616049	44616272	0.09	0.45	hypo	1.22489e-33	1.10257e-32	na	na	na	na	na	na	NA	na	na	na	na	na	na	NA	na	na	na	na	na	na	NA	na	na	na	na	na	na	NA	na	na	na
1	0	MAGEA2B	no	MAGEA2B;NM_153488;chrX:151919599-151922299:-	na	na	na	na	na	na	NA	151920969	151921367	0.67	0.46	hyper	1.99877e-06	2.1048e-06	na	na	na	na	na	na	NA	na	na	na	na	na	na	NA	na	na	na	na	na	na	NA	na	na	na	na	na	na	NA	na	na	na
1	0	NMS	no	NMS;NM_001011717;chr2:101084744-101087444:+	na	na	na	na	na	na	NA	na	na	na	na	na	na	NA	na	na	na	na	na	na	NA	101086506	101086893	0.35	0.14	hyper	3.66787e-08	4.58556e-08	na	na	na	na	na	na	NA	na	na	na	na	na	na	NA	na	na	na
1	0	STX1B	no	STX1B;NM_052874;chr16:31021329-31024029:-	na	na	na	na	na	na	NA	na	na	na	na	na	na	NA	na	na	na	na	na	na	NA	na	na	na	na	na	na	NA	na	na	na	na	na	na	NA	na	na	na	na	na	na	NA	31023458	31023742	0.46
0	1	HSF5	yes	HSF5;NM_001080439;chr17:56565259-56567959:-	na	na	na	na	na	na	NA	na	na	na	na	na	na	NA	56565286	56565491	0.62	0.88	hypo	3.30963e-15	7.33898e-15	na	na	na	na	na	na	NA	na	na	na	na	na	na	NA	na	na	na	na	na	na	NA	na	na	na
0	1	FAM170A	no	FAM170A;NM_001163991;chr5:118963054-118965754:+	na	na	na	na	na	na	NA	na	na	na	na	na	na	NA	na	na	na	na	na	na	NA	na	na	na	na	na	na	NA	118965470	118965617	0.48	0.79	hypo	2.05971e-27	1.13815e-26	na	na	na	na	na	na	NA	na	na	na
1	1	RHBDD1	yes	RHBDD1;NM_001167608;chr2:227698471-227701171:+	na	na	na	na	na	na	NA	na	na	na	na	na	na	NA	227700167	227700320	0.62	0.11	hyper	2.27812e-18	6.45801e-18	na	na	na	na	na	na	NA	na	na	na	na	na	na	NA	227700019	227700467	0.08	0.39	hypo	1.32981e-37	1.06775e-36	na	na	na
0	1	FBXO44	yes	FBXO44;NM_183412;chr1:11712232-11714932:+	na	na	na	na	na	na	NA	na	na	na	na	na	na	NA	na	na	na	na	na	na	NA	na	na	na	na	na	na	NA	na	na	na	na	na	na	NA	na	na	na	na	na	na	NA	11713867	11714177	0.52
1	0	HTR3A	no	HTR3A;NM_001161772;chr11:113846022-113848722:+	na	na	na	na	na	na	NA	na	na	na	na	na	na	NA	na	na	na	na	na	na	NA	na	na	na	na	na	na	NA	na	na	na	na	na	na	NA	113848441	113848578	0.55	0.31	hyper	2.93593e-08	3.4624e-08	na	na	na
0	1	SNRPB2	yes	SNRPB2;NM_003092;chr20:16708429-16711129:+	na	na	na	na	na	na	NA	na	na	na	na	na	na	NA	16710246	16710421	0.27	0.6	hypo	2.17033e-15	4.87124e-15	na	na	na	na	na	na	NA	na	na	na	na	na	na	NA	na	na	na	na	na	na	NA	na	na	na
1	0	ANKFN1	no	ANKFN1;NM_153228;chr17:54228636-54231336:+	na	na	na	na	na	na	NA	na	na	na	na	na	na	NA	54230787	54230996	0.32	0.11	hyper	3.18358e-26	1.84987e-25	na	na	na	na	na	na	NA	na	na	na	na	na	na	NA	na	na	na	na	na	na	NA	na	na	na
0	1	C1orf204	yes	C1orf204;NM_001134233;chr1:159824637-159827337:-	na	na	na	na	na	na	NA	na	na	na	na	na	na	NA	na	na	na	na	na	na	NA	na	na	na	na	na	na	NA	159824776	159825173	0.15	0.44	hypo	1.0757e-30	7.02e-30	na	na	na	na	na	na	NA	na	na	na
1	0	KRT73	no	KRT73;NM_175068;chr12:53011843-53014543:-	53012021	53012211	0.54	0.27	hyper	8.86209e-17	2.26712e-16	na	na	na	na	na	na	NA	na	na	na	na	na	na	NA	na	na	na	na	na	na	NA	na	na	na	na	na	na	NA	na	na	na	na	na	na	NA	na	na	na
1	0	IFFO1	yes	IFFO1;NM_001039670;chr12:6664729-6667429:-	na	na	na	na	na	na	NA	na	na	na	na	na	na	NA	na	na	na	na	na	na	NA	na	na	na	na	na	na	NA	6664792	6665225	0.31	0.01	hyper	7.04608e-44	9.3483e-43	na	na	na	na	na	na	NA	na	na	na
1	0	C10orf96	no	C10orf96;NM_198515;chr10:118081740-118084440:+	118084203	118084357	0.45	0.24	hyper	5.2059e-09	6.30637e-09	na	na	na	na	na	na	NA	na	na	na	na	na	na	NA	na	na	na	na	na	na	NA	na	na	na	na	na	na	NA	na	na	na	na	na	na	NA	na	na	na
2	0	MATN4	no	MATN4;NM_003833;chr20:43936467-43939167:-	na	na	na	na	na	na	NA	na	na	na	na	na	na	NA	43936749	43936961	0.71	0.46	hyper	4.86801e-05	4.96171e-05	43936866	43937177	0.46	0.14	hyper	1.3534e-11	2.54904e-11	na	na	na	na	na	na	NA	na	na	na	na	na	na	NA	na	na	na
1	0	MAGEB16	no	MAGEB16;NM_001099921;chrX:35814259-35816959:+	na	na	na	na	na	na	NA	na	na	na	na	na	na	NA	na	na	na	na	na	na	NA	35816371	35816927	0.63	0.42	hyper	4.0038e-15	1.0894e-14	na	na	na	na	na	na	NA	na	na	na	na	na	na	NA	na	na	na
1	1	ZNF502	yes	ZNF502;NM_001134440;chr3:44751935-44754635:+	na	na	na	na	na	na	NA	na	na	na	na	na	na	NA	44753946	44754450	0.02	0.37	hypo	2.87627e-72	1.41644e-70	na	na	na	na	na	na	NA	44752126	44752473	0.56	0.33	hyper	7.33965e-08	8.41941e-08	na	na	na	na	na	na	NA	na	na	na
1	0	MOCS1	yes	MOCS1;NM_001075098;chr6:39901790-39904490:-	na	na	na	na	na	na	NA	na	na	na	na	na	na	NA	39901802	39902356	0.29	0.04	hyper	9.21651e-32	7.79378e-31	na	na	na	na	na	na	NA	na	na	na	na	na	na	NA	na	na	na	na	na	na	NA	na	na	na
1	0	TMEM170A	yes	TMEM170A;NM_145254;chr16:75498084-75500784:-	75499278	75499670	0.81	0.6	hyper	9.8476e-12	1.50013e-11	na	na	na	na	na	na	NA	na	na	na	na	na	na	NA	na	na	na	na	na	na	NA	na	na	na	na	na	na	NA	na	na	na	na	na	na	NA	na	na	na
0	1	SFMBT2	yes	SFMBT2;NM_001029880;chr10:7452950-7455650:-	na	na	na	na	na	na	NA	na	na	na	na	na	na	NA	na	na	na	na	na	na	NA	na	na	na	na	na	na	NA	7454282	7454974	0.02	0.35	hypo	3.04625e-72	9.19159e-71	na	na	na	na	na	na	NA	na	na	na
1	0	ADAMTS2	yes	ADAMTS2;NM_014244;chr5:178771829-178774529:-	na	na	na	na	na	na	NA	na	na	na	na	na	na	NA	na	na	na	na	na	na	NA	na	na	na	na	na	na	NA	178773708	178774230	0.64	0.28	hyper	2.92505e-37	2.77513e-36	na	na	na	na	na	na	NA	na	na	na
2	0	KRT83	yes	KRT83;NM_002282;chr12:52714682-52717382:-	na	na	na	na	na	na	NA	na	na	na	na	na	na	NA	na	na	na	na	na	na	NA	52714741	52714916	0.58	0.32	hyper	8.9865e-41	1.8321e-39	52715425	52715900	0.81	0.57	hyper	3.57992e-13	6.59317e-13	na	na	na	na	na	na	NA	na	na	na
0	1	PDE4DIP	yes	PDE4DIP;NM_022359;chr1:145075579-145078279:-	na	na	na	na	na	na	NA	na	na	na	na	na	na	NA	145075718	145075941	0.24	0.45	hypo	1.22208e-39	1.6098e-38	na	na	na	na	na	na	NA	na	na	na	na	na	na	NA	na	na	na	na	na	na	NA	na	na	na
3	0	KRTAP10-12	no	KRTAP10-12;NM_198699;chr21:46114887-46117587:+	46116940	46117578	0.49	0.28	hyper	3.97128e-38	4.12406e-37	na	na	na	na	na	na	NA	na	na	na	na	na	na	NA	46116981	46117247	0.53	0.32	hyper	1.73852e-16	5.74492e-16	46116721	46117364	0.46	0.24	hyper	1.83442e-30	1.16662e-29	na	na	na	na	na	na	NA	na	na	na
0	3	PRSS3	yes	PRSS3;NM_007343;chr9:33748315-33751015:+	na	na	na	na	na	na	NA	33750285	33750591	0.53	0.74	hypo	4.88715e-22	2.28095e-21	na	na	na	na	na	na	NA	33750348	33750567	0.31	0.57	hypo	7.83416e-14	1.86594e-13	na	na	na	na	na	na	NA	33750361	33750617	0.32	0.57	hypo	3.77303e-09	4.7542e-09	na	na	na
0	3	NEFL	yes	NEFL;NM_006158;chr8:24813631-24816331:-	na	na	na	na	na	na	NA	24814039	24814074	0.29	0.59	hypo	5.15296e-17	1.46593e-16	na	na	na	na	na	na	NA	24813936	24814011	0.08	0.38	hypo	8.49626e-24	5.46033e-23	24813924	24814063	0.09	0.37	hypo	1.05986e-34	8.46723e-34	na	na	na	na	na	na	NA	na	na	na
0	1	KCNS2	yes	KCNS2;NM_020697;chr8:99437050-99439750:+	na	na	na	na	na	na	NA	na	na	na	na	na	na	NA	na	na	na	na	na	na	NA	99438391	99438567	0.18	0.4	hypo	1.65607e-08	2.14674e-08	na	na	na	na	na	na	NA	na	na	na	na	na	na	NA	na	na	na
1	3	SMOC2	yes	SMOC2;NM_001166412;chr6:168839631-168842331:+	na	na	na	na	na	na	NA	168840623	168841016	0.57	0.28	hyper	2.1725e-14	4.54757e-14	na	na	na	na	na	na	NA	168840623	168841614	0.29	0.69	hypo	3.49122e-80	1.87508e-78	na	na	na	na	na	na	NA	168841385	168841610	0.27	0.73	hypo	3.91302e-56	6.96469e-55	168841829	168841974	0.37
1	1	2014-09-06	yes	SEPT6;NM_015129;chrX:118826833-118829533:-	na	na	na	na	na	na	NA	na	na	na	na	na	na	NA	118827659	118827784	0.48	0.2	hyper	1.6028e-07	1.82616e-07	na	na	na	na	na	na	NA	118828504	118828778	0.51	0.86	hypo	2.52449e-09	3.26959e-09	na	na	na	na	na	na	NA	na	na	na
1	0	CTBP2	yes	CTBP2;NM_001083914;chr10:126849124-126851824:-	na	na	na	na	na	na	NA	na	na	na	na	na	na	NA	na	na	na	na	na	na	NA	126851184	126851317	0.92	0.7	hyper	9.80388e-11	1.65009e-10	na	na	na	na	na	na	NA	na	na	na	na	na	na	NA	na	na	na
1	0	PSG4	no	PSG4;NM_002780;chr19:43709290-43711990:-	na	na	na	na	na	na	NA	na	na	na	na	na	na	NA	43711003	43711239	0.6	0.31	hyper	3.96381e-09	5.1499e-09	na	na	na	na	na	na	NA	na	na	na	na	na	na	NA	na	na	na	na	na	na	NA	na	na	na
1	0	OR2L13	yes	OR2L13;NM_175911;chr1:248098293-248100993:+	na	na	na	na	na	na	NA	na	na	na	na	na	na	NA	na	na	na	na	na	na	NA	na	na	na	na	na	na	NA	248100033	248100183	0.52	0.28	hyper	2.16656e-16	5.34836e-16	na	na	na	na	na	na	NA	na	na	na
0	1	ITM2B	yes	ITM2B;NM_021999;chr13:48805074-48807774:+	48805247	48805708	0.58	0.79	hypo	1.46579e-14	2.96557e-14	na	na	na	na	na	na	NA	na	na	na	na	na	na	NA	na	na	na	na	na	na	NA	na	na	na	na	na	na	NA	na	na	na	na	na	na	NA	na	na	na
1	0	GAS6	yes	GAS6;NM_001143946;chr13:114536214-114538914:-	114538269	114538813	0.64	0.32	hyper	7.19439e-62	2.94367e-60	na	na	na	na	na	na	NA	na	na	na	na	na	na	NA	na	na	na	na	na	na	NA	na	na	na	na	na	na	NA	na	na	na	na	na	na	NA	na	na	na
0	3	TMEM88	yes	TMEM88;NM_203411;chr17:7756184-7758884:+	na	na	na	na	na	na	NA	7758388	7758662	0.57	0.83	hypo	1.11972e-29	8.17939e-29	7757496	7757557	0.67	0.9	hypo	3.60539e-06	3.79225e-06	na	na	na	na	na	na	NA	na	na	na	na	na	na	NA	na	na	na	na	na	na	NA	7757510	7757573	0.72
0	1	ZNF527	yes	ZNF527;NM_032453;chr19:37859859-37862559:+	na	na	na	na	na	na	NA	na	na	na	na	na	na	NA	na	na	na	na	na	na	NA	na	na	na	na	na	na	NA	37861225	37861450	0.4	0.74	hypo	7.89546e-06	8.10789e-06	na	na	na	na	na	na	NA	na	na	na
1	0	C16orf42	yes	C16orf42;NM_001001410;chr16:1401373-1404073:-	na	na	na	na	na	na	NA	na	na	na	na	na	na	NA	na	na	na	na	na	na	NA	na	na	na	na	na	na	NA	1403177	1403525	0.67	0.47	hyper	1.29729e-05	1.32804e-05	na	na	na	na	na	na	NA	na	na	na
1	1	A2BP1	yes	A2BP1;NM_001142333;chr16:6066932-6069632:+	na	na	na	na	na	na	NA	na	na	na	na	na	na	NA	6069041	6069096	0.05	0.42	hypo	2.0193e-05	2.08952e-05	na	na	na	na	na	na	NA	na	na	na	na	na	na	NA	na	na	na	na	na	na	NA	6068831	6068983	0.41
2	2	CALCA	yes	CALCA;NM_001033952;chr11:14993332-14996032:-	na	na	na	na	na	na	NA	14993827	14993977	0.09	0.3	hypo	4.65193e-11	7.15309e-11	14993795	14993869	0.57	0.11	hyper	3.55716e-20	1.18157e-19	na	na	na	na	na	na	NA	na	na	na	na	na	na	NA	14994893	14995111	0.19	0.45	hypo	3.61029e-07	3.97239e-07	14994989	14995201	0.39
1	3	SOX3	yes	SOX3;NM_005634;chrX:139586725-139589425:-	na	na	na	na	na	na	NA	na	na	na	na	na	na	NA	139587270	139587414	0.61	0.14	hyper	7.68003e-16	1.76803e-15	139587663	139587760	0.15	0.56	hypo	1.31279e-15	3.83272e-15	139588910	139589334	0.26	0.49	hypo	5.58613e-11	8.53956e-11	139587801	139588143	0.21	0.51	hypo	5.18938e-36	3.79269e-35	na	na	na
1	0	SPIN3	yes	SPIN3;NM_001010862;chrX:57021488-57024188:-	na	na	na	na	na	na	NA	na	na	na	na	na	na	NA	na	na	na	na	na	na	NA	na	na	na	na	na	na	NA	na	na	na	na	na	na	NA	na	na	na	na	na	na	NA	57022286	57022525	0.29
0	1	LOC389705	no	LOC389705;NR_003920;chr9:14991125-14993825:+	na	na	na	na	na	na	NA	na	na	na	na	na	na	NA	na	na	na	na	na	na	NA	na	na	na	na	na	na	NA	14993465	14993585	0.49	0.94	hypo	1.03866e-11	1.67359e-11	na	na	na	na	na	na	NA	na	na	na
0	1	SCN4B	yes	SCN4B;NM_001142349;chr11:118015684-118018384:-	na	na	na	na	na	na	NA	118017432	118017869	0.41	0.66	hypo	1.52667e-10	2.23473e-10	na	na	na	na	na	na	NA	na	na	na	na	na	na	NA	na	na	na	na	na	na	NA	na	na	na	na	na	na	NA	na	na	na
0	1	KCNAB1	yes	KCNAB1;NM_172159;chr3:156006576-156009276:+	na	na	na	na	na	na	NA	na	na	na	na	na	na	NA	na	na	na	na	na	na	NA	na	na	na	na	na	na	NA	na	na	na	na	na	na	NA	156009141	156009275	0.08	0.3	hypo	4.24056e-14	8.13737e-14	na	na	na
1	0	PER1	yes	PER1;NM_002616;chr17:8055253-8057953:-	na	na	na	na	na	na	NA	na	na	na	na	na	na	NA	8055999	8056327	0.66	0.42	hyper	2.46039e-11	3.99658e-11	na	na	na	na	na	na	NA	na	na	na	na	na	na	NA	na	na	na	na	na	na	NA	na	na	na
1	0	ECE1	yes	ECE1;NM_001113349;chr1:21616266-21618966:-	na	na	na	na	na	na	NA	na	na	na	na	na	na	NA	21616986	21617065	0.49	0	hyper	3.67792e-11	5.89018e-11	na	na	na	na	na	na	NA	na	na	na	na	na	na	NA	na	na	na	na	na	na	NA	na	na	na
1	0	DNAJC14	yes	DNAJC14;NM_032364;chr12:56222920-56225620:-	na	na	na	na	na	na	NA	56224602	56224654	0.45	0.05	hyper	5.76843e-15	1.30366e-14	na	na	na	na	na	na	NA	na	na	na	na	na	na	NA	na	na	na	na	na	na	NA	na	na	na	na	na	na	NA	na	na	na
2	0	FREM1	no	FREM1;NM_001177704;chr9:14779031-14781731:-	na	na	na	na	na	na	NA	14779551	14779688	0.45	0.23	hyper	6.52976e-08	7.49395e-08	na	na	na	na	na	na	NA	14779577	14779783	0.57	0.2	hyper	7.32302e-25	5.27576e-24	na	na	na	na	na	na	NA	na	na	na	na	na	na	NA	na	na	na
1	0	TBX10	no	TBX10;NM_005995;chr11:67406531-67409231:-	na	na	na	na	na	na	NA	67408119	67408716	0.62	0.37	hyper	8.56859e-16	2.10752e-15	na	na	na	na	na	na	NA	na	na	na	na	na	na	NA	na	na	na	na	na	na	NA	na	na	na	na	na	na	NA	na	na	na
1	0	CFC1B	no	CFC1B;NM_001079530;chr2:131276467-131279167:+	na	na	na	na	na	na	NA	na	na	na	na	na	na	NA	na	na	na	na	na	na	NA	na	na	na	na	na	na	NA	na	na	na	na	na	na	NA	131278165	131278513	0.45	0.2	hyper	1.27809e-18	3.47429e-18	na	na	na
0	1	CACNA2D4	no	CACNA2D4;NM_172364;chr12:2027370-2030070:-	na	na	na	na	na	na	NA	2029830	2029950	0.59	0.88	hypo	1.30967e-20	5.38142e-20	na	na	na	na	na	na	NA	na	na	na	na	na	na	NA	na	na	na	na	na	na	NA	na	na	na	na	na	na	NA	na	na	na
0	1	ZNF518B	yes	ZNF518B;NM_053042;chr4:10458532-10461232:-	na	na	na	na	na	na	NA	na	na	na	na	na	na	NA	na	na	na	na	na	na	NA	na	na	na	na	na	na	NA	na	na	na	na	na	na	NA	na	na	na	na	na	na	NA	10459237	10459589	0.24
1	0	EMR3	no	EMR3;NM_032571;chr19:14785230-14787930:-	na	na	na	na	na	na	NA	na	na	na	na	na	na	NA	na	na	na	na	na	na	NA	na	na	na	na	na	na	NA	14786781	14786869	0.73	0.14	hyper	2.72176e-19	8.46648e-19	na	na	na	na	na	na	NA	na	na	na
1	0	CR1	yes	CR1;NM_000573;chr1:207667273-207669973:+	na	na	na	na	na	na	NA	na	na	na	na	na	na	NA	207669322	207669489	0.38	0.12	hyper	6.34122e-08	7.45639e-08	na	na	na	na	na	na	NA	na	na	na	na	na	na	NA	na	na	na	na	na	na	NA	na	na	na
0	1	LHX8	no	LHX8;NM_001001933;chr1:75591919-75594619:+	na	na	na	na	na	na	NA	na	na	na	na	na	na	NA	na	na	na	na	na	na	NA	na	na	na	na	na	na	NA	na	na	na	na	na	na	NA	75593970	75594066	0.19	0.45	hypo	2.6017e-08	3.08108e-08	na	na	na
0	1	RPS6KA3	yes	RPS6KA3;NM_004586;chrX:20284250-20286950:-	na	na	na	na	na	na	NA	na	na	na	na	na	na	NA	na	na	na	na	na	na	NA	na	na	na	na	na	na	NA	na	na	na	na	na	na	NA	20286463	20286535	0.03	0.41	hypo	2.38176e-21	8.17229e-21	na	na	na
1	0	HRH1	no	HRH1;NM_000861;chr3:11292185-11294885:+	na	na	na	na	na	na	NA	11293339	11294225	0.45	0.24	hyper	4.32476e-15	9.93838e-15	na	na	na	na	na	na	NA	na	na	na	na	na	na	NA	na	na	na	na	na	na	NA	na	na	na	na	na	na	NA	na	na	na
2	0	VSTM1	no	VSTM1;NM_198481;chr19:54566707-54569407:-	na	na	na	na	na	na	NA	na	na	na	na	na	na	NA	54568285	54568391	0.61	0.31	hyper	2.09877e-20	7.28269e-20	na	na	na	na	na	na	NA	54568192	54568343	0.7	0.34	hyper	3.84134e-16	9.32571e-16	na	na	na	na	na	na	NA	na	na	na
1	0	C1QTNF8	no	C1QTNF8;NM_207419;chr16:1145744-1148444:-	1148038	1148422	0.5	0.2	hyper	3.78455e-17	1.00415e-16	na	na	na	na	na	na	NA	na	na	na	na	na	na	NA	na	na	na	na	na	na	NA	na	na	na	na	na	na	NA	na	na	na	na	na	na	NA	na	na	na
2	0	ELF3	no	ELF3;NM_001114309;chr1:201977490-201980190:+	na	na	na	na	na	na	NA	201979748	201979834	0.52	0.2	hyper	1.66181e-07	1.86074e-07	na	na	na	na	na	na	NA	na	na	na	na	na	na	NA	201979800	201979938	0.54	0.22	hyper	2.31022e-10	3.32941e-10	na	na	na	na	na	na	NA	na	na	na
1	0	JAG2	no	JAG2;NM_002226;chr14:105634661-105637361:-	na	na	na	na	na	na	NA	na	na	na	na	na	na	NA	na	na	na	na	na	na	NA	na	na	na	na	na	na	NA	105636568	105636949	0.58	0.31	hyper	3.55042e-09	4.54373e-09	na	na	na	na	na	na	NA	na	na	na
0	3	TMEM132C	yes	TMEM132C;NM_001136103;chr12:128749748-128752448:+	128752163	128752246	0.12	0.45	hypo	4.10765e-11	5.9595e-11	na	na	na	na	na	na	NA	na	na	na	na	na	na	NA	na	na	na	na	na	na	NA	na	na	na	na	na	na	NA	128752216	128752438	0.17	0.45	hypo	5.14628e-18	1.34656e-17	128750364	128750714	0.06
0	1	KCNK9	yes	KCNK9;NM_016601;chr8:140714799-140717499:-	na	na	na	na	na	na	NA	na	na	na	na	na	na	NA	na	na	na	na	na	na	NA	na	na	na	na	na	na	NA	na	na	na	na	na	na	NA	140714882	140714905	0.12	0.52	hypo	1.22605e-10	1.76156e-10	na	na	na
2	1	NLGN4X	yes	NLGN4X;NM_020742;chrX:6145388-6148088:-	6146193	6146340	0.28	0.04	hyper	1.53876e-11	2.30503e-11	na	na	na	na	na	na	NA	6145654	6145721	0.6	0.17	hyper	2.77121e-12	4.78776e-12	na	na	na	na	na	na	NA	na	na	na	na	na	na	NA	6147102	6147517	0.2	0.5	hypo	3.78509e-20	1.18049e-19	na	na	na
1	0	FOXQ1	yes	FOXQ1;NM_033260;chr6:1310475-1313175:+	na	na	na	na	na	na	NA	na	na	na	na	na	na	NA	1312893	1312935	0.43	0.01	hyper	2.45808e-17	6.52382e-17	na	na	na	na	na	na	NA	na	na	na	na	na	na	NA	na	na	na	na	na	na	NA	na	na	na
0	1	BRDT	yes	BRDT;NM_207189;chr1:92412728-92415428:+	92414221	92414369	0.35	0.62	hypo	4.35618e-16	1.03216e-15	na	na	na	na	na	na	NA	na	na	na	na	na	na	NA	na	na	na	na	na	na	NA	na	na	na	na	na	na	NA	na	na	na	na	na	na	NA	na	na	na
1	0	SLC18A2	yes	SLC18A2;NM_003054;chr10:118998384-119001084:+	na	na	na	na	na	na	NA	na	na	na	na	na	na	NA	na	na	na	na	na	na	NA	na	na	na	na	na	na	NA	na	na	na	na	na	na	NA	na	na	na	na	na	na	NA	119000442	119000510	0.29
2	0	MORN3	no	MORN3;NM_173855;chr12:122107060-122109760:-	na	na	na	na	na	na	NA	na	na	na	na	na	na	NA	na	na	na	na	na	na	NA	122107217	122107360	0.71	0.42	hyper	2.84857e-23	1.73644e-22	na	na	na	na	na	na	NA	122107221	122107469	0.73	0.51	hyper	1.36852e-15	2.93571e-15	na	na	na
1	0	INSC	yes	INSC;NM_001042536;chr11:15134284-15136984:+	na	na	na	na	na	na	NA	na	na	na	na	na	na	NA	na	na	na	na	na	na	NA	na	na	na	na	na	na	NA	15136475	15136518	0.42	0.16	hyper	2.44096e-08	2.89395e-08	na	na	na	na	na	na	NA	na	na	na
0	1	UGT1A6	no	UGT1A6;NM_205862;chr2:234598121-234600821:+	na	na	na	na	na	na	NA	na	na	na	na	na	na	NA	na	na	na	na	na	na	NA	na	na	na	na	na	na	NA	na	na	na	na	na	na	NA	na	na	na	na	na	na	NA	234599682	234600147	0.25
2	0	USP51	yes	USP51;NM_201286;chrX:55515131-55517831:-	na	na	na	na	na	na	NA	na	na	na	na	na	na	NA	na	na	na	na	na	na	NA	na	na	na	na	na	na	NA	na	na	na	na	na	na	NA	55515847	55516120	0.45	0.14	hyper	4.25587e-40	3.98066e-39	55516120	55516182	0.37
1	0	PARVG	no	PARVG;NR_024428;chr22:44575016-44577716:+	na	na	na	na	na	na	NA	na	na	na	na	na	na	NA	na	na	na	na	na	na	NA	na	na	na	na	na	na	NA	44577463	44577617	0.6	0.21	hyper	1.41821e-13	2.7368e-13	na	na	na	na	na	na	NA	na	na	na
1	0	LTF	yes	LTF;NM_002343;chr3:46505895-46508595:-	na	na	na	na	na	na	NA	46506109	46506217	0.38	0.14	hyper	4.29092e-05	4.338e-05	na	na	na	na	na	na	NA	na	na	na	na	na	na	NA	na	na	na	na	na	na	NA	na	na	na	na	na	na	NA	na	na	na
1	0	JAKMIP1	yes	JAKMIP1;NM_001099433;chr4:6201818-6204518:-	na	na	na	na	na	na	NA	na	na	na	na	na	na	NA	na	na	na	na	na	na	NA	na	na	na	na	na	na	NA	na	na	na	na	na	na	NA	na	na	na	na	na	na	NA	6203150	6203560	0.45
1	2	POU4F2	yes	POU4F2;NM_004575;chr4:147557845-147560545:+	na	na	na	na	na	na	NA	na	na	na	na	na	na	NA	na	na	na	na	na	na	NA	na	na	na	na	na	na	NA	147560155	147560282	0.05	0.4	hypo	1.34461e-17	3.64107e-17	147559348	147559535	0.12	0.39	hypo	1.37742e-15	2.94607e-15	147559354	147559445	0.36
1	2	CPNE5	yes	CPNE5;NM_020939;chr6:36806720-36809420:-	36808207	36808386	0.25	0.48	hypo	1.15458e-09	1.44216e-09	na	na	na	na	na	na	NA	36808764	36808894	0.73	0.51	hyper	7.56035e-07	8.24589e-07	na	na	na	na	na	na	NA	na	na	na	na	na	na	NA	36806892	36806975	0.19	0.49	hypo	4.64364e-06	4.88872e-06	na	na	na
1	0	KLHL12	yes	KLHL12;NM_021633;chr1:202895871-202898571:-	na	na	na	na	na	na	NA	na	na	na	na	na	na	NA	na	na	na	na	na	na	NA	na	na	na	na	na	na	NA	na	na	na	na	na	na	NA	202897999	202898203	0.43	0.19	hyper	9.02745e-09	1.10453e-08	na	na	na
1	0	MKI67IP	yes	MKI67IP;NM_032390;chr2:122494003-122496703:-	na	na	na	na	na	na	NA	na	na	na	na	na	na	NA	na	na	na	na	na	na	NA	122495316	122495749	0.5	0.27	hyper	1.49827e-29	1.52845e-28	na	na	na	na	na	na	NA	na	na	na	na	na	na	NA	na	na	na
1	2	FERD3L	yes	FERD3L;NM_152898;chr7:19184544-19187244:-	na	na	na	na	na	na	NA	na	na	na	na	na	na	NA	19184892	19184961	0.19	0.45	hypo	5.24107e-06	5.48325e-06	na	na	na	na	na	na	NA	na	na	na	na	na	na	NA	19184934	19185139	0.12	0.41	hypo	1.29483e-15	2.77472e-15	19184648	19184741	0.57
1	1	TLX3	yes	TLX3;NM_021025;chr5:170734088-170736788:+	na	na	na	na	na	na	NA	na	na	na	na	na	na	NA	na	na	na	na	na	na	NA	na	na	na	na	na	na	NA	170735128	170735347	0.24	0.54	hypo	8.62816e-17	2.18385e-16	na	na	na	na	na	na	NA	170735284	170735347	0.48
1	0	KRTAP5-1	no	KRTAP5-1;NM_001005922;chr11:1606013-1608713:-	na	na	na	na	na	na	NA	1606116	1606665	0.53	0.31	hyper	7.47938e-13	1.3726e-12	na	na	na	na	na	na	NA	na	na	na	na	na	na	NA	na	na	na	na	na	na	NA	na	na	na	na	na	na	NA	na	na	na
0	1	LUZP4	no	LUZP4;NM_016383;chrX:114522092-114524792:+	na	na	na	na	na	na	NA	na	na	na	na	na	na	NA	na	na	na	na	na	na	NA	na	na	na	na	na	na	NA	114524480	114524576	0.37	0.72	hypo	1.4003e-10	2.05809e-10	na	na	na	na	na	na	NA	na	na	na
1	2	ANKRD20B	yes	ANKRD20B;NR_003366;chr2:95522320-95525020:-	na	na	na	na	na	na	NA	na	na	na	na	na	na	NA	na	na	na	na	na	na	NA	na	na	na	na	na	na	NA	95522873	95522917	0.09	0.32	hypo	1.25008e-07	1.40944e-07	95523756	95523902	0.15	0.38	hypo	5.71963e-09	7.08783e-09	95522751	95523097	0.26
1	0	KRT72	yes	KRT72;NM_001146225;chr12:52994822-52997522:-	na	na	na	na	na	na	NA	na	na	na	na	na	na	NA	na	na	na	na	na	na	NA	52995014	52995061	0.46	0.14	hyper	1.49554e-09	2.18889e-09	na	na	na	na	na	na	NA	na	na	na	na	na	na	NA	na	na	na
1	2	HIC1	yes	HIC1;NM_001098202;chr17:1957404-1960104:+	na	na	na	na	na	na	NA	1959443	1959596	0.35	0.67	hypo	6.08595e-14	1.22991e-13	na	na	na	na	na	na	NA	1959464	1959784	0.35	0.63	hypo	2.07955e-12	4.25356e-12	na	na	na	na	na	na	NA	1959544	1959862	0.83	0.59	hyper	2.01603e-09	2.57009e-09	na	na	na
0	1	FOXP2	no	FOXP2;NM_001172766;chr7:114052852-114055552:+	114054888	114055420	0.23	0.46	hypo	3.67738e-37	3.712e-36	na	na	na	na	na	na	NA	na	na	na	na	na	na	NA	na	na	na	na	na	na	NA	na	na	na	na	na	na	NA	na	na	na	na	na	na	NA	na	na	na
0	1	ALDOA	no	ALDOA;NM_184043;chr16:30073400-30076100:+	na	na	na	na	na	na	NA	na	na	na	na	na	na	NA	na	na	na	na	na	na	NA	30075347	30075556	0.38	0.79	hypo	1.23249e-22	7.12676e-22	na	na	na	na	na	na	NA	na	na	na	na	na	na	NA	na	na	na
0	1	TMEM47	yes	TMEM47;NM_031442;chrX:34674905-34677605:-	na	na	na	na	na	na	NA	na	na	na	na	na	na	NA	na	na	na	na	na	na	NA	na	na	na	na	na	na	NA	34675964	34676361	0.16	0.4	hypo	6.08228e-09	7.67817e-09	na	na	na	na	na	na	NA	na	na	na
1	0	RIPPLY2	yes	RIPPLY2;NM_001009994;chr6:84560785-84563485:+	na	na	na	na	na	na	NA	na	na	na	na	na	na	NA	84562457	84562892	0.25	0.04	hyper	1.33228e-20	4.67227e-20	na	na	na	na	na	na	NA	na	na	na	na	na	na	NA	na	na	na	na	na	na	NA	na	na	na
0	1	TM2D3	yes	TM2D3;NM_025141;chr15:102192094-102194794:-	na	na	na	na	na	na	NA	na	na	na	na	na	na	NA	na	na	na	na	na	na	NA	102193450	102193667	0.62	0.93	hypo	1.37745e-15	3.99794e-15	na	na	na	na	na	na	NA	na	na	na	na	na	na	NA	na	na	na
1	0	CALB2	yes	CALB2;NM_001740;chr16:71390416-71393116:+	71391920	71392003	0.44	0.21	hyper	5.89581e-09	7.04357e-09	na	na	na	na	na	na	NA	na	na	na	na	na	na	NA	na	na	na	na	na	na	NA	na	na	na	na	na	na	NA	na	na	na	na	na	na	NA	na	na	na
1	0	C18orf62	no	C18orf62;NM_001037331;chr18:73139089-73141789:-	na	na	na	na	na	na	NA	na	na	na	na	na	na	NA	73139529	73139875	0.71	0.42	hyper	1.82622e-07	2.07989e-07	na	na	na	na	na	na	NA	na	na	na	na	na	na	NA	na	na	na	na	na	na	NA	na	na	na
0	2	CYP1A1	yes	CYP1A1;NM_000499;chr15:75017377-75020077:-	na	na	na	na	na	na	NA	na	na	na	na	na	na	NA	na	na	na	na	na	na	NA	na	na	na	na	na	na	NA	75019048	75019335	0.25	0.47	hypo	4.26887e-24	1.80319e-23	na	na	na	na	na	na	NA	75019012	75019087	0.14
2	3	CWH43	yes	CWH43;NM_025087;chr4:48986065-48988765:+	na	na	na	na	na	na	NA	48988111	48988253	0.01	0.37	hypo	1.65607e-24	9.23215e-24	48987953	48988223	0.72	0.44	hyper	5.26775e-11	8.24009e-11	48988350	48988709	0.39	0.6	hypo	5.56878e-11	9.68197e-11	48987796	48988551	0.46	0.76	hypo	3.57019e-34	2.81775e-33	na	na	na	na	na	na	NA	48988316	48988723	0.53
1	0	SLC38A8	no	SLC38A8;NM_001080442;chr16:84075262-84077962:-	na	na	na	na	na	na	NA	na	na	na	na	na	na	NA	na	na	na	na	na	na	NA	84076321	84076624	0.5	0.15	hyper	3.58977e-08	4.49511e-08	na	na	na	na	na	na	NA	na	na	na	na	na	na	NA	na	na	na
0	2	NAV1	yes	NAV1;NM_001167738;chr1:201706763-201709463:+	201708411	201709045	0.41	0.62	hypo	1.05137e-54	3.045e-53	201708718	201709405	0.3	0.59	hypo	1.01728e-81	4.338e-80	na	na	na	na	na	na	NA	na	na	na	na	na	na	NA	na	na	na	na	na	na	NA	na	na	na	na	na	na	NA	na	na	na
0	1	PCDHB2	no	PCDHB2;NM_018936;chr5:140472037-140474737:+	na	na	na	na	na	na	NA	na	na	na	na	na	na	NA	na	na	na	na	na	na	NA	140474383	140474496	0.24	0.53	hypo	5.39074e-18	2.13791e-17	na	na	na	na	na	na	NA	na	na	na	na	na	na	NA	na	na	na
1	0	TNFRSF6B	yes	TNFRSF6B;NM_003823;chr20:62325821-62328521:+	na	na	na	na	na	na	NA	na	na	na	na	na	na	NA	62328379	62328507	0.71	0.18	hyper	1.8712e-13	3.66547e-13	na	na	na	na	na	na	NA	na	na	na	na	na	na	NA	na	na	na	na	na	na	NA	na	na	na
1	0	PUS7L	yes	PUS7L;NM_001098615;chr12:44152061-44154761:-	na	na	na	na	na	na	NA	na	na	na	na	na	na	NA	44153746	44154110	0.59	0.29	hyper	2.50594e-16	6.0621e-16	na	na	na	na	na	na	NA	na	na	na	na	na	na	NA	na	na	na	na	na	na	NA	na	na	na
1	0	FAM159B	yes	FAM159B;NM_001164442;chr5:63983935-63986635:+	na	na	na	na	na	na	NA	na	na	na	na	na	na	NA	63985913	63986477	0.43	0.04	hyper	1.14552e-79	7.77687e-78	na	na	na	na	na	na	NA	na	na	na	na	na	na	NA	na	na	na	na	na	na	NA	na	na	na
5	0	YJEFN3	yes	YJEFN3;NM_001190328;chr19:19637470-19640170:+	19639435	19640085	0.61	0.31	hyper	3.24627e-39	3.70452e-38	19639860	19640075	0.75	0.48	hyper	3.71536e-14	7.66256e-14	na	na	na	na	na	na	NA	19639553	19639926	0.75	0.45	hyper	9.7994e-20	4.45523e-19	19639596	19639942	0.74	0.41	hyper	2.28954e-20	7.70695e-20	na	na	na	na	na	na	NA	19639476	19640008	0.64
3	0	FAM120A	yes	FAM120A;NM_014612;chr9:96211973-96214673:+	na	na	na	na	na	na	NA	96212125	96212560	0.76	0.52	hyper	4.31593e-15	9.93838e-15	na	na	na	na	na	na	NA	96212235	96212361	0.74	0.53	hyper	7.50363e-06	7.85904e-06	96212152	96212560	0.77	0.55	hyper	9.10917e-12	1.47676e-11	na	na	na	na	na	na	NA	na	na	na
0	1	SLC22A3	yes	SLC22A3;NM_021977;chr6:160767225-160769925:+	na	na	na	na	na	na	NA	na	na	na	na	na	na	NA	na	na	na	na	na	na	NA	na	na	na	na	na	na	NA	160769497	160769582	0.09	0.3	hypo	5.28268e-11	8.10333e-11	na	na	na	na	na	na	NA	na	na	na
1	1	SIAH1	yes	SIAH1;NM_001006610;chr16:48399284-48401984:-	na	na	na	na	na	na	NA	na	na	na	na	na	na	NA	48399813	48399953	0.51	0.07	hyper	4.12493e-19	1.23145e-18	48399731	48400011	0.2	0.41	hypo	2.5152e-09	3.57151e-09	na	na	na	na	na	na	NA	na	na	na	na	na	na	NA	na	na	na
1	0	AIPL1	no	AIPL1;NM_001033054;chr17:6338019-6340719:-	na	na	na	na	na	na	NA	6338400	6338597	0.48	0.26	hyper	3.60531e-10	5.00965e-10	na	na	na	na	na	na	NA	na	na	na	na	na	na	NA	na	na	na	na	na	na	NA	na	na	na	na	na	na	NA	na	na	na
1	0	DRD4	yes	DRD4;NM_000797;chr11:635105-637805:+	na	na	na	na	na	na	NA	na	na	na	na	na	na	NA	na	na	na	na	na	na	NA	636966	637035	0.68	0.24	hyper	5.42862e-08	6.67179e-08	na	na	na	na	na	na	NA	na	na	na	na	na	na	NA	na	na	na
1	1	IFT27	yes	IFT27;NM_001177701;chr22:37171672-37174372:-	37171689	37171890	0.05	0.34	hypo	1.53876e-11	2.30503e-11	na	na	na	na	na	na	NA	na	na	na	na	na	na	NA	37173628	37174053	0.82	0.61	hyper	1.21373e-10	2.00874e-10	na	na	na	na	na	na	NA	na	na	na	na	na	na	NA	na	na	na
0	3	EVX2	yes	EVX2;NM_001080458;chr2:176948190-176950890:-	176950285	176950451	0.17	0.54	hypo	6.47886e-27	3.5235e-26	na	na	na	na	na	na	NA	na	na	na	na	na	na	NA	na	na	na	na	na	na	NA	176948752	176948910	0.26	0.47	hypo	6.11319e-06	6.30986e-06	176949902	176950158	0.07	0.31	hypo	1.23448e-13	2.28371e-13	na	na	na
0	1	H2BFM	yes	H2BFM;NM_001164416;chrX:103292316-103295016:+	na	na	na	na	na	na	NA	na	na	na	na	na	na	NA	na	na	na	na	na	na	NA	na	na	na	na	na	na	NA	na	na	na	na	na	na	NA	na	na	na	na	na	na	NA	103294253	103294558	0.47
1	1	LSP1	yes	LSP1;NM_001013254;chr11:1889899-1892599:+	na	na	na	na	na	na	NA	na	na	na	na	na	na	NA	1891168	1891361	0.08	0.32	hypo	2.62482e-17	6.91424e-17	1892180	1892482	0.43	0.16	hyper	2.20233e-10	3.55246e-10	na	na	na	na	na	na	NA	na	na	na	na	na	na	NA	na	na	na
1	1	GRM8	yes	GRM8;NM_001127323;chr7:126891928-126894628:-	na	na	na	na	na	na	NA	na	na	na	na	na	na	NA	na	na	na	na	na	na	NA	na	na	na	na	na	na	NA	126892020	126892050	0.09	0.52	hypo	1.06208e-15	2.49213e-15	na	na	na	na	na	na	NA	126891998	126892136	0.3
1	0	PDGFRA	yes	PDGFRA;NM_006206;chr4:55093064-55095764:+	na	na	na	na	na	na	NA	na	na	na	na	na	na	NA	55095148	55095305	0.35	0.06	hyper	3.77172e-09	4.9265e-09	na	na	na	na	na	na	NA	na	na	na	na	na	na	NA	na	na	na	na	na	na	NA	na	na	na
2	1	WDR52	yes	WDR52;NM_001164496;chr3:113159861-113162561:-	na	na	na	na	na	na	NA	113159984	113160640	0.47	0.81	hypo	1.19924e-61	2.99172e-60	113160014	113160336	0.53	0.23	hyper	1.48368e-17	3.96376e-17	113160422	113160468	0.71	0.31	hyper	3.61371e-12	7.18354e-12	na	na	na	na	na	na	NA	na	na	na	na	na	na	NA	na	na	na
2	0	C20orf166	yes	C20orf166;NM_178463;chr20:61145460-61148160:+	61145893	61146258	0.57	0.33	hyper	8.42241e-10	1.06745e-09	na	na	na	na	na	na	NA	na	na	na	na	na	na	NA	61146078	61146390	0.67	0.35	hyper	3.43699e-15	9.50019e-15	na	na	na	na	na	na	NA	na	na	na	na	na	na	NA	na	na	na
0	1	GREB1	no	GREB1;NM_148903;chr2:11677880-11680580:+	na	na	na	na	na	na	NA	na	na	na	na	na	na	NA	na	na	na	na	na	na	NA	na	na	na	na	na	na	NA	na	na	na	na	na	na	NA	na	na	na	na	na	na	NA	11678177	11678285	0.52
0	1	FLJ41350	yes	FLJ41350;NR_029380;chr10:102987151-102989851:+	102988529	102988593	0.09	0.39	hypo	4.13682e-09	5.03748e-09	na	na	na	na	na	na	NA	na	na	na	na	na	na	NA	na	na	na	na	na	na	NA	na	na	na	na	na	na	NA	na	na	na	na	na	na	NA	na	na	na
2	2	FAM47A	no	FAM47A;NM_203408;chrX:34149947-34152647:-	34150178	34150221	0.41	0.7	hypo	2.82133e-27	1.57018e-26	na	na	na	na	na	na	NA	34150228	34150753	0.55	0.14	hyper	3.17841e-28	2.09802e-27	34150178	34150228	0.28	0.65	hypo	5.58838e-27	4.85837e-26	34150479	34150583	0.65	0.11	hyper	2.80704e-24	1.20976e-23	na	na	na	na	na	na	NA	na	na	na
1	0	ZNF710	yes	ZNF710;NM_198526;chr15:90542552-90545252:+	na	na	na	na	na	na	NA	na	na	na	na	na	na	NA	na	na	na	na	na	na	NA	na	na	na	na	na	na	NA	na	na	na	na	na	na	NA	na	na	na	na	na	na	NA	90543492	90543610	0.9
0	2	SNTG1	yes	SNTG1;NM_018967;chr8:50822397-50825097:+	na	na	na	na	na	na	NA	na	na	na	na	na	na	NA	na	na	na	na	na	na	NA	na	na	na	na	na	na	NA	na	na	na	na	na	na	NA	50822770	50822851	0.06	0.35	hypo	2.28201e-19	6.56364e-19	50823545	50823611	0.15
1	0	MITF	no	MITF;NM_198177;chr3:69913175-69915875:+	na	na	na	na	na	na	NA	na	na	na	na	na	na	NA	na	na	na	na	na	na	NA	na	na	na	na	na	na	NA	na	na	na	na	na	na	NA	69913613	69914364	0.69	0.41	hyper	3.86233e-11	5.8516e-11	na	na	na
2	0	SCUBE1	yes	SCUBE1;NM_173050;chr22:43738855-43741555:-	43740633	43740898	0.51	0.27	hyper	5.12693e-19	1.52585e-18	43740633	43740889	0.52	0.31	hyper	2.1382e-09	2.72878e-09	na	na	na	na	na	na	NA	na	na	na	na	na	na	NA	na	na	na	na	na	na	NA	na	na	na	na	na	na	NA	na	na	na
0	1	NME1	yes	NME1;NM_000269;chr17:49228720-49231420:+	na	na	na	na	na	na	NA	na	na	na	na	na	na	NA	na	na	na	na	na	na	NA	na	na	na	na	na	na	NA	49229458	49229554	0.18	0.71	hypo	1.43116e-14	3.00028e-14	na	na	na	na	na	na	NA	na	na	na
2	0	UMODL1	no	UMODL1;NM_001004416;chr21:43489226-43491926:+	43491103	43491265	0.77	0.45	hyper	2.50653e-16	6.12968e-16	na	na	na	na	na	na	NA	na	na	na	na	na	na	NA	na	na	na	na	na	na	NA	43490956	43491439	0.74	0.5	hyper	3.23683e-17	8.55825e-17	na	na	na	na	na	na	NA	na	na	na
0	1	PIGL	yes	PIGL;NM_004278;chr17:16118309-16121009:+	na	na	na	na	na	na	NA	16119456	16119625	0.33	0.57	hypo	3.38984e-16	8.84827e-16	na	na	na	na	na	na	NA	na	na	na	na	na	na	NA	na	na	na	na	na	na	NA	na	na	na	na	na	na	NA	na	na	na
2	0	AQPEP	yes	AQPEP;NM_173800;chr5:115295951-115298651:+	115297822	115297987	0.39	0.13	hyper	8.95431e-39	9.43818e-38	115297895	115298079	0.36	0.13	hyper	1.76506e-22	8.5314e-22	na	na	na	na	na	na	NA	na	na	na	na	na	na	NA	na	na	na	na	na	na	NA	na	na	na	na	na	na	NA	na	na	na
1	0	PDPN	yes	PDPN;NM_006474;chr1:13908052-13910752:+	na	na	na	na	na	na	NA	na	na	na	na	na	na	NA	13910527	13910741	0.35	0.08	hyper	4.28041e-41	6.25805e-40	na	na	na	na	na	na	NA	na	na	na	na	na	na	NA	na	na	na	na	na	na	NA	na	na	na
1	0	KRTAP19-4	no	KRTAP19-4;NM_181610;chr21:31868928-31871628:-	na	na	na	na	na	na	NA	na	na	na	na	na	na	NA	31869219	31869938	0.59	0.25	hyper	2.19672e-21	7.98792e-21	na	na	na	na	na	na	NA	na	na	na	na	na	na	NA	na	na	na	na	na	na	NA	na	na	na
1	2	NUDT10	yes	NUDT10;NM_153183;chrX:51072883-51075583:+	na	na	na	na	na	na	NA	na	na	na	na	na	na	NA	na	na	na	na	na	na	NA	51075290	51075403	0.27	0.65	hypo	1.85331e-12	3.84982e-12	na	na	na	na	na	na	NA	51074465	51074954	0.47	0.68	hypo	1.54704e-23	6.40217e-23	51075046	51075489	0.67
2	2	MXRA5	yes	MXRA5;NM_015419;chrX:3264184-3266884:-	na	na	na	na	na	na	NA	na	na	na	na	na	na	NA	3265291	3265473	0.6	0.13	hyper	2.60417e-20	8.79125e-20	3266342	3266801	0.59	0.32	hyper	2.25581e-15	6.33014e-15	na	na	na	na	na	na	NA	3264823	3265330	0.13	0.51	hypo	1.25102e-37	1.03261e-36	3264214	3264574	0.07
1	2	GDNF	yes	GDNF;NM_199231;chr5:37835093-37837793:-	na	na	na	na	na	na	NA	na	na	na	na	na	na	NA	37836130	37836280	0.67	0.29	hyper	4.09508e-10	5.80654e-10	37836222	37836280	0.25	0.63	hypo	5.98612e-11	1.03382e-10	na	na	na	na	na	na	NA	na	na	na	na	na	na	NA	37836238	37836298	0.2
1	0	PARD3	yes	PARD3;NM_001184785;chr10:35103753-35106453:-	na	na	na	na	na	na	NA	35106091	35106217	0.71	0.07	hyper	5.43638e-13	1.01294e-12	na	na	na	na	na	na	NA	na	na	na	na	na	na	NA	na	na	na	na	na	na	NA	na	na	na	na	na	na	NA	na	na	na
1	0	FAM176A	no	FAM176A;NM_032181;chr2:75796348-75799048:-	na	na	na	na	na	na	NA	75796536	75797066	0.48	0.21	hyper	1.10059e-12	1.99824e-12	na	na	na	na	na	na	NA	na	na	na	na	na	na	NA	na	na	na	na	na	na	NA	na	na	na	na	na	na	NA	na	na	na
1	0	TRPT1	yes	TRPT1;NM_001160393;chr11:63992841-63995541:-	na	na	na	na	na	na	NA	63994477	63995372	0.51	0.19	hyper	1.78285e-10	2.58422e-10	na	na	na	na	na	na	NA	na	na	na	na	na	na	NA	na	na	na	na	na	na	NA	na	na	na	na	na	na	NA	na	na	na
0	1	TP53TG1	yes	TP53TG1;NR_015381;chr7:86974308-86977008:-	na	na	na	na	na	na	NA	na	na	na	na	na	na	NA	na	na	na	na	na	na	NA	na	na	na	na	na	na	NA	86975021	86975515	0.04	0.37	hypo	5.01803e-93	2.37733e-91	na	na	na	na	na	na	NA	na	na	na
1	0	SLC5A11	no	SLC5A11;NM_052944;chr16:24855352-24858052:+	na	na	na	na	na	na	NA	na	na	na	na	na	na	NA	na	na	na	na	na	na	NA	na	na	na	na	na	na	NA	na	na	na	na	na	na	NA	na	na	na	na	na	na	NA	24857367	24857579	0.62
1	0	TSPAN5	yes	TSPAN5;NM_005723;chr4:99579312-99582012:-	99580694	99581270	0.51	0.29	hyper	2.81345e-13	4.97649e-13	na	na	na	na	na	na	NA	na	na	na	na	na	na	NA	na	na	na	na	na	na	NA	na	na	na	na	na	na	NA	na	na	na	na	na	na	NA	na	na	na
0	1	DPYS	yes	DPYS;NM_001385;chr8:105478777-105481477:-	na	na	na	na	na	na	NA	na	na	na	na	na	na	NA	na	na	na	na	na	na	NA	na	na	na	na	na	na	NA	na	na	na	na	na	na	NA	na	na	na	na	na	na	NA	105479420	105479862	0.17
1	0	TMEM125	no	TMEM125;NM_144626;chr1:43733465-43736165:+	na	na	na	na	na	na	NA	43734634	43735174	0.66	0.33	hyper	3.82248e-09	4.78659e-09	na	na	na	na	na	na	NA	na	na	na	na	na	na	NA	na	na	na	na	na	na	NA	na	na	na	na	na	na	NA	na	na	na
1	0	FAM78B	yes	FAM78B;NM_001017961;chr1:166135458-166138158:-	na	na	na	na	na	na	NA	na	na	na	na	na	na	NA	na	na	na	na	na	na	NA	na	na	na	na	na	na	NA	na	na	na	na	na	na	NA	na	na	na	na	na	na	NA	166136551	166136746	0.45
2	0	UTS2R	yes	UTS2R;NM_018949;chr17:80330001-80332701:+	80332386	80332581	0.6	0.07	hyper	3.00329e-30	2.088e-29	na	na	na	na	na	na	NA	80332395	80332488	0.58	0.08	hyper	1.06511e-10	1.61245e-10	na	na	na	na	na	na	NA	na	na	na	na	na	na	NA	na	na	na	na	na	na	NA	na	na	na
1	1	PCDHGB6	yes	PCDHGB6;NM_018926;chr5:140785570-140788270:+	na	na	na	na	na	na	NA	na	na	na	na	na	na	NA	na	na	na	na	na	na	NA	na	na	na	na	na	na	NA	140787784	140787809	0.15	0.51	hypo	5.5449e-23	2.19941e-22	na	na	na	na	na	na	NA	140787919	140787978	0.72
0	2	MT1M	yes	MT1M;NM_176870;chr16:56664334-56667034:+	na	na	na	na	na	na	NA	56665856	56666130	0.32	0.57	hypo	1.0286e-13	2.04025e-13	na	na	na	na	na	na	NA	na	na	na	na	na	na	NA	na	na	na	na	na	na	NA	56665946	56666140	0.26	0.66	hypo	4.73354e-31	3.09897e-30	na	na	na
1	0	NUP210L	no	NUP210L;NM_001159484;chr1:154127092-154129792:-	na	na	na	na	na	na	NA	na	na	na	na	na	na	NA	na	na	na	na	na	na	NA	na	na	na	na	na	na	NA	na	na	na	na	na	na	NA	154127559	154127864	0.61	0.27	hyper	2.26285e-08	2.70063e-08	na	na	na
0	1	DDX3X	yes	DDX3X;NM_001356;chrX:41190451-41193151:+	na	na	na	na	na	na	NA	na	na	na	na	na	na	NA	na	na	na	na	na	na	NA	na	na	na	na	na	na	NA	na	na	na	na	na	na	NA	na	na	na	na	na	na	NA	41191750	41192003	0.11
1	0	ANKH	yes	ANKH;NM_054027;chr5:14871387-14874087:-	na	na	na	na	na	na	NA	na	na	na	na	na	na	NA	na	na	na	na	na	na	NA	na	na	na	na	na	na	NA	na	na	na	na	na	na	NA	na	na	na	na	na	na	NA	14872877	14873040	0.45
0	1	ATN1	yes	ATN1;NM_001940;chr12:7035280-7037980:+	na	na	na	na	na	na	NA	7035832	7036227	0.58	0.82	hypo	2.27301e-15	5.39872e-15	na	na	na	na	na	na	NA	na	na	na	na	na	na	NA	na	na	na	na	na	na	NA	na	na	na	na	na	na	NA	na	na	na
0	1	JMJD1C	no	JMJD1C;NM_004241;chr10:65028482-65031182:-	na	na	na	na	na	na	NA	na	na	na	na	na	na	NA	na	na	na	na	na	na	NA	65028609	65028813	0.07	0.29	hypo	5.05722e-16	1.58225e-15	na	na	na	na	na	na	NA	na	na	na	na	na	na	NA	na	na	na
0	1	GDF3	no	GDF3;NM_020634;chr12:7847860-7850560:-	7848122	7848348	0.37	0.78	hypo	1.00381e-13	1.84615e-13	na	na	na	na	na	na	NA	na	na	na	na	na	na	NA	na	na	na	na	na	na	NA	na	na	na	na	na	na	NA	na	na	na	na	na	na	NA	na	na	na
0	1	G6PC3	yes	G6PC3;NM_138387;chr17:42145898-42148598:+	42147290	42147759	0.27	0.5	hypo	2.34534e-14	4.64659e-14	na	na	na	na	na	na	NA	na	na	na	na	na	na	NA	na	na	na	na	na	na	NA	na	na	na	na	na	na	NA	na	na	na	na	na	na	NA	na	na	na
1	3	FAM19A5	yes	FAM19A5;NM_015381;chr22:48969918-48972618:+	na	na	na	na	na	na	NA	48972190	48972333	0.05	0.34	hypo	1.51038e-18	4.85213e-18	na	na	na	na	na	na	NA	48972395	48972443	0.04	0.32	hypo	7.7161e-09	1.03694e-08	na	na	na	na	na	na	NA	48972289	48972416	0.03	0.26	hypo	3.67406e-10	5.07743e-10	48972222	48972364	0.35
1	0	ZXDA	yes	ZXDA;NM_007156;chrX:57936567-57939267:-	na	na	na	na	na	na	NA	na	na	na	na	na	na	NA	na	na	na	na	na	na	NA	57937402	57937632	0.48	0.2	hyper	7.67783e-10	1.15493e-09	na	na	na	na	na	na	NA	na	na	na	na	na	na	NA	na	na	na
1	0	ARPP21	no	ARPP21;NM_001025068;chr3:35718916-35721616:+	na	na	na	na	na	na	NA	na	na	na	na	na	na	NA	na	na	na	na	na	na	NA	na	na	na	na	na	na	NA	35719313	35719910	0.51	0.19	hyper	3.58578e-14	7.23456e-14	na	na	na	na	na	na	NA	na	na	na
1	0	NBPF22P	no	NBPF22P;NR_003719;chr5:85576062-85578762:+	na	na	na	na	na	na	NA	na	na	na	na	na	na	NA	na	na	na	na	na	na	NA	na	na	na	na	na	na	NA	85578422	85578690	0.51	0.29	hyper	6.41494e-07	6.89907e-07	na	na	na	na	na	na	NA	na	na	na
0	1	KCNQ5	yes	KCNQ5;NM_001160130;chr6:73329371-73332071:+	na	na	na	na	na	na	NA	na	na	na	na	na	na	NA	na	na	na	na	na	na	NA	na	na	na	na	na	na	NA	na	na	na	na	na	na	NA	73330636	73330797	0.08	0.33	hypo	3.70116e-11	5.624e-11	na	na	na
0	1	GABRA2	yes	GABRA2;NM_001114175;chr4:46390896-46393596:-	na	na	na	na	na	na	NA	na	na	na	na	na	na	NA	na	na	na	na	na	na	NA	na	na	na	na	na	na	NA	46392313	46392657	0.13	0.4	hypo	1.41885e-37	1.36443e-36	na	na	na	na	na	na	NA	na	na	na
1	1	MAB21L2	yes	MAB21L2;NM_006439;chr4:151500877-151503577:+	na	na	na	na	na	na	NA	151502935	151503502	0.55	0.77	hypo	1.92569e-23	9.75797e-23	na	na	na	na	na	na	NA	na	na	na	na	na	na	NA	na	na	na	na	na	na	NA	na	na	na	na	na	na	NA	151502743	151503530	0.74
1	0	C15orf59	yes	C15orf59;NM_001039614;chr15:74043316-74046016:-	74043348	74043487	0.72	0.44	hyper	2.60156e-36	2.4789e-35	na	na	na	na	na	na	NA	na	na	na	na	na	na	NA	na	na	na	na	na	na	NA	na	na	na	na	na	na	NA	na	na	na	na	na	na	NA	na	na	na
1	0	SCGB2A1	no	SCGB2A1;NM_002407;chr11:61973940-61976640:+	61974113	61974248	0.79	0.57	hyper	5.73874e-09	6.87614e-09	na	na	na	na	na	na	NA	na	na	na	na	na	na	NA	na	na	na	na	na	na	NA	na	na	na	na	na	na	NA	na	na	na	na	na	na	NA	na	na	na
1	0	GNA12	yes	GNA12;NM_007353;chr7:2883459-2886159:-	na	na	na	na	na	na	NA	2884829	2885224	0.72	0.48	hyper	1.78165e-15	4.2898e-15	na	na	na	na	na	na	NA	na	na	na	na	na	na	NA	na	na	na	na	na	na	NA	na	na	na	na	na	na	NA	na	na	na
1	0	ATP2C2	yes	ATP2C2;NM_014861;chr16:84399933-84402633:+	na	na	na	na	na	na	NA	na	na	na	na	na	na	NA	na	na	na	na	na	na	NA	na	na	na	na	na	na	NA	84401248	84401506	0.34	0.09	hyper	3.29421e-09	4.23548e-09	na	na	na	na	na	na	NA	na	na	na
1	0	LOC441869	no	LOC441869;NM_001145210;chr1:1356150-1358850:-	1356166	1357712	0.58	0.35	hyper	1.17593e-14	2.41553e-14	na	na	na	na	na	na	NA	na	na	na	na	na	na	NA	na	na	na	na	na	na	NA	na	na	na	na	na	na	NA	na	na	na	na	na	na	NA	na	na	na
2	2	RHEB	yes	RHEB;NM_005614;chr7:151216510-151219210:-	na	na	na	na	na	na	NA	151217472	151218059	0.25	0.53	hypo	3.23351e-38	3.64889e-37	151217472	151217676	0.43	0.16	hyper	3.47295e-22	1.40095e-21	151217580	151217666	0.15	0.5	hypo	2.54681e-16	8.28049e-16	na	na	na	na	na	na	NA	na	na	na	na	na	na	NA	151217616	151217726	0.67
0	1	JPH1	yes	JPH1;NM_020647;chr8:75233062-75235762:-	na	na	na	na	na	na	NA	na	na	na	na	na	na	NA	na	na	na	na	na	na	NA	na	na	na	na	na	na	NA	na	na	na	na	na	na	NA	75233120	75233454	0.01	0.32	hypo	1.17582e-61	2.40214e-60	na	na	na
2	0	OR8B4	no	OR8B4;NM_001005196;chr11:124294267-124296967:-	na	na	na	na	na	na	NA	124295258	124295802	0.74	0.51	hyper	1.18743e-09	1.55864e-09	na	na	na	na	na	na	NA	na	na	na	na	na	na	NA	124294934	124295266	0.78	0.53	hyper	6.15136e-11	9.35195e-11	na	na	na	na	na	na	NA	na	na	na
1	0	SIGLEC15	no	SIGLEC15;NM_213602;chr18:43403345-43406045:+	43403432	43404545	0.65	0.43	hyper	1.95282e-23	7.93684e-23	na	na	na	na	na	na	NA	na	na	na	na	na	na	NA	na	na	na	na	na	na	NA	na	na	na	na	na	na	NA	na	na	na	na	na	na	NA	na	na	na
1	0	GPT	no	GPT;NM_005309;chr8:145727265-145729965:+	na	na	na	na	na	na	NA	na	na	na	na	na	na	NA	na	na	na	na	na	na	NA	na	na	na	na	na	na	NA	na	na	na	na	na	na	NA	145729709	145729772	0.61	0.33	hyper	1.9268e-08	2.32089e-08	na	na	na
1	0	SFTPA1	no	SFTPA1;NM_001093770;chr10:81368495-81371195:+	na	na	na	na	na	na	NA	na	na	na	na	na	na	NA	na	na	na	na	na	na	NA	na	na	na	na	na	na	NA	81370185	81371045	0.72	0.49	hyper	1.37989e-09	1.82988e-09	na	na	na	na	na	na	NA	na	na	na
2	0	MAGEA4	no	MAGEA4;NM_001011548;chrX:151079161-151081861:+	151081326	151081405	0.67	0.38	hyper	4.95633e-17	1.3027e-16	na	na	na	na	na	na	NA	na	na	na	na	na	na	NA	na	na	na	na	na	na	NA	na	na	na	na	na	na	NA	na	na	na	na	na	na	NA	151080690	151080926	0.38
2	1	CELF4	yes	CELF4;NM_001025087;chr18:35145500-35148200:-	na	na	na	na	na	na	NA	na	na	na	na	na	na	NA	35147357	35147603	0.33	0.09	hyper	2.14774e-20	7.4086e-20	na	na	na	na	na	na	NA	na	na	na	na	na	na	NA	35145663	35145747	0.14	0.35	hypo	7.55631e-30	4.536e-29	35147264	35147382	0.38
1	0	TCEAL7	no	TCEAL7;NM_152278;chrX:102582965-102585665:+	na	na	na	na	na	na	NA	na	na	na	na	na	na	NA	na	na	na	na	na	na	NA	102584953	102585451	0.33	0.12	hyper	1.18224e-33	1.62181e-32	na	na	na	na	na	na	NA	na	na	na	na	na	na	NA	na	na	na
1	0	PDLIM2	yes	PDLIM2;NM_021630;chr8:22434443-22437143:+	na	na	na	na	na	na	NA	na	na	na	na	na	na	NA	na	na	na	na	na	na	NA	na	na	na	na	na	na	NA	na	na	na	na	na	na	NA	22435524	22435800	0.77	0.52	hyper	2.32498e-10	3.25714e-10	na	na	na
1	0	LHFPL5	yes	LHFPL5;NM_182548;chr6:35770871-35773571:+	na	na	na	na	na	na	NA	na	na	na	na	na	na	NA	35771826	35772088	0.62	0.39	hyper	2.15019e-11	3.53541e-11	na	na	na	na	na	na	NA	na	na	na	na	na	na	NA	na	na	na	na	na	na	NA	na	na	na
1	0	BEGAIN	no	BEGAIN;NM_020836;chr14:101035631-101038331:-	na	na	na	na	na	na	NA	101036790	101037505	0.54	0.24	hyper	3.34556e-28	2.28495e-27	na	na	na	na	na	na	NA	na	na	na	na	na	na	NA	na	na	na	na	na	na	NA	na	na	na	na	na	na	NA	na	na	na
0	2	PDE6B	yes	PDE6B;NM_000283;chr4:617163-619863:+	na	na	na	na	na	na	NA	na	na	na	na	na	na	NA	na	na	na	na	na	na	NA	na	na	na	na	na	na	NA	617424	617587	0.36	0.65	hypo	2.62706e-06	2.76776e-06	619718	619823	0.02	0.63	hypo	3.08206e-12	5.16353e-12	na	na	na
0	5	CBLN1	yes	CBLN1;NM_004352;chr16:49315242-49317942:-	49316508	49316656	0.06	0.46	hypo	6.18915e-33	5.25395e-32	49317481	49317767	0.09	0.53	hypo	9.40231e-22	4.27434e-21	na	na	na	na	na	na	NA	49317019	49317122	0.18	0.43	hypo	7.56761e-06	7.91835e-06	49315492	49315588	0.15	0.68	hypo	2.61135e-12	4.44841e-12	49316524	49316853	0.13	0.42	hypo	6.12377e-29	3.52364e-28	na	na	na
0	2	C5orf52	yes	C5orf52;NM_001145132;chr5:157096361-157099061:+	na	na	na	na	na	na	NA	na	na	na	na	na	na	NA	na	na	na	na	na	na	NA	na	na	na	na	na	na	NA	157098619	157098726	0.02	0.34	hypo	5.36065e-13	9.65674e-13	157098547	157099038	0.13	0.61	hypo	7.65384e-48	1.03821e-46	na	na	na
2	0	KRTAP6-2	no	KRTAP6-2;NM_181604;chr21:31970693-31973393:-	31970943	31971103	0.6	0.33	hyper	1.06631e-13	1.94953e-13	na	na	na	na	na	na	NA	31972257	31973140	0.52	0.15	hyper	4.00414e-14	8.10487e-14	na	na	na	na	na	na	NA	na	na	na	na	na	na	NA	na	na	na	na	na	na	NA	na	na	na
1	0	GPSM1	no	GPSM1;NM_001145639;chr9:139245309-139248009:+	na	na	na	na	na	na	NA	na	na	na	na	na	na	NA	na	na	na	na	na	na	NA	na	na	na	na	na	na	NA	na	na	na	na	na	na	NA	139246648	139246743	0.64	0.28	hyper	9.61746e-25	4.218e-24	na	na	na
1	0	GPR55	no	GPR55;NM_005683;chr2:231789441-231792141:-	na	na	na	na	na	na	NA	na	na	na	na	na	na	NA	na	na	na	na	na	na	NA	na	na	na	na	na	na	NA	231789529	231789657	0.56	0.35	hyper	1.97013e-10	2.85801e-10	na	na	na	na	na	na	NA	na	na	na
0	1	SPACA1	yes	SPACA1;NM_030960;chr6:88755307-88758007:+	na	na	na	na	na	na	NA	88757445	88757546	0.12	0.38	hypo	1.22687e-07	1.38952e-07	na	na	na	na	na	na	NA	na	na	na	na	na	na	NA	na	na	na	na	na	na	NA	na	na	na	na	na	na	NA	na	na	na
0	1	SLC6A16	yes	SLC6A16;NM_014037;chr19:49827974-49830674:-	na	na	na	na	na	na	NA	na	na	na	na	na	na	NA	na	na	na	na	na	na	NA	na	na	na	na	na	na	NA	na	na	na	na	na	na	NA	na	na	na	na	na	na	NA	49828455	49828494	0.64
1	1	ST5	no	ST5;NM_213618;chr11:8831724-8834424:-	na	na	na	na	na	na	NA	na	na	na	na	na	na	NA	na	na	na	na	na	na	NA	na	na	na	na	na	na	NA	na	na	na	na	na	na	NA	8832049	8832313	0.79	0.41	hyper	2.16711e-29	1.27515e-28	8832283	8832298	0.25
1	0	KRTAP2-2	no	KRTAP2-2;NM_033032;chr17:39210963-39213663:-	na	na	na	na	na	na	NA	na	na	na	na	na	na	NA	39211325	39211558	0.7	0.45	hyper	1.35772e-21	5.10944e-21	na	na	na	na	na	na	NA	na	na	na	na	na	na	NA	na	na	na	na	na	na	NA	na	na	na
1	1	DUSP21	yes	DUSP21;NM_022076;chrX:44701049-44703749:+	na	na	na	na	na	na	NA	na	na	na	na	na	na	NA	44703390	44703567	0.55	0.81	hypo	2.80622e-09	3.726e-09	na	na	na	na	na	na	NA	na	na	na	na	na	na	NA	44703158	44703363	0.56	0.23	hyper	6.80855e-30	4.12947e-29	na	na	na
1	0	USP5	yes	USP5;NM_001098536;chr12:6959085-6961785:+	na	na	na	na	na	na	NA	6959657	6960034	0.54	0.27	hyper	3.17794e-10	4.4557e-10	na	na	na	na	na	na	NA	na	na	na	na	na	na	NA	na	na	na	na	na	na	NA	na	na	na	na	na	na	NA	na	na	na
1	0	ELAVL4	no	ELAVL4;NM_001144775;chr1:50569764-50572464:+	na	na	na	na	na	na	NA	50571816	50572277	0.45	0.21	hyper	1.49006e-29	1.07727e-28	na	na	na	na	na	na	NA	na	na	na	na	na	na	NA	na	na	na	na	na	na	NA	na	na	na	na	na	na	NA	na	na	na
1	0	FASTK	yes	FASTK;NM_006712;chr7:150777451-150780151:-	na	na	na	na	na	na	NA	na	na	na	na	na	na	NA	na	na	na	na	na	na	NA	na	na	na	na	na	na	NA	150778606	150778724	0.43	0.18	hyper	0.00583698	0.00583698	na	na	na	na	na	na	NA	na	na	na
1	1	PAX6	yes	PAX6;NM_001127612;chr11:31839009-31841709:-	na	na	na	na	na	na	NA	na	na	na	na	na	na	NA	31839071	31839728	0.27	0.05	hyper	5.66502e-31	4.57831e-30	na	na	na	na	na	na	NA	na	na	na	na	na	na	NA	31839543	31839790	0.26	0.57	hypo	1.0661e-16	2.54125e-16	na	na	na
1	0	PSMD11	yes	PSMD11;NM_002815;chr17:30769302-30772002:+	na	na	na	na	na	na	NA	na	na	na	na	na	na	NA	na	na	na	na	na	na	NA	na	na	na	na	na	na	NA	30770211	30770402	0.5	0.23	hyper	1.46149e-06	1.56126e-06	na	na	na	na	na	na	NA	na	na	na
0	1	KCNN2	no	KCNN2;NM_170775;chr5:113767027-113769727:+	na	na	na	na	na	na	NA	na	na	na	na	na	na	NA	na	na	na	na	na	na	NA	na	na	na	na	na	na	NA	na	na	na	na	na	na	NA	113769496	113769619	0.5	0.77	hypo	1.47464e-22	5.586e-22	na	na	na
1	0	MYL6	no	MYL6;NM_021019;chr12:56549900-56552600:+	na	na	na	na	na	na	NA	na	na	na	na	na	na	NA	na	na	na	na	na	na	NA	na	na	na	na	na	na	NA	56551116	56551192	0.62	0.38	hyper	7.67936e-06	7.89433e-06	na	na	na	na	na	na	NA	na	na	na
0	1	NGEF	yes	NGEF;NM_001114090;chr2:233792361-233795061:-	na	na	na	na	na	na	NA	233793570	233793664	0.37	0.61	hypo	2.01936e-06	2.12276e-06	na	na	na	na	na	na	NA	na	na	na	na	na	na	NA	na	na	na	na	na	na	NA	na	na	na	na	na	na	NA	na	na	na
1	0	KIR2DS4	no	KIR2DS4;NM_012314;chr19:55341974-55344674:+	na	na	na	na	na	na	NA	na	na	na	na	na	na	NA	na	na	na	na	na	na	NA	55342494	55343289	0.52	0.24	hyper	7.3723e-10	1.11398e-09	na	na	na	na	na	na	NA	na	na	na	na	na	na	NA	na	na	na
1	0	TSPYL2	yes	TSPYL2;NM_022117;chrX:53109342-53112042:+	na	na	na	na	na	na	NA	53109674	53109956	0.7	0.43	hyper	1.63506e-05	1.67475e-05	na	na	na	na	na	na	NA	na	na	na	na	na	na	NA	na	na	na	na	na	na	NA	na	na	na	na	na	na	NA	na	na	na
0	1	NGDN	no	NGDN;NM_001042635;chr14:23936698-23939398:+	na	na	na	na	na	na	NA	na	na	na	na	na	na	NA	na	na	na	na	na	na	NA	na	na	na	na	na	na	NA	23938103	23938191	0.45	0.73	hypo	5.05058e-10	7.04874e-10	na	na	na	na	na	na	NA	na	na	na
1	0	TRIM49L	no	TRIM49L;NM_001105522;chr11:89653076-89655776:-	na	na	na	na	na	na	NA	na	na	na	na	na	na	NA	na	na	na	na	na	na	NA	89654240	89655057	0.38	0.14	hyper	2.84917e-10	4.51568e-10	na	na	na	na	na	na	NA	na	na	na	na	na	na	NA	na	na	na
1	0	PRAMEF8	no	PRAMEF8;NM_001012276;chr1:13611050-13613750:-	na	na	na	na	na	na	NA	13612951	13613252	0.42	0.14	hyper	1.18364e-09	1.54835e-09	na	na	na	na	na	na	NA	na	na	na	na	na	na	NA	na	na	na	na	na	na	NA	na	na	na	na	na	na	NA	na	na	na
0	1	APOBEC3C	no	APOBEC3C;NM_014508;chr22:39408065-39410765:+	na	na	na	na	na	na	NA	na	na	na	na	na	na	NA	na	na	na	na	na	na	NA	39410396	39410657	0.47	0.76	hypo	1.79685e-13	4.12326e-13	na	na	na	na	na	na	NA	na	na	na	na	na	na	NA	na	na	na
0	1	ZNF175	yes	ZNF175;NM_007147;chr19:52072331-52075031:+	52074293	52075022	0.02	0.28	hypo	8.48684e-270	5.90904e-267	na	na	na	na	na	na	NA	na	na	na	na	na	na	NA	na	na	na	na	na	na	NA	na	na	na	na	na	na	NA	na	na	na	na	na	na	NA	na	na	na
0	1	PEAR1	yes	PEAR1;NM_001080471;chr1:156861323-156864023:+	na	na	na	na	na	na	NA	156862978	156863213	0.48	0.73	hypo	8.90997e-20	3.32058e-19	na	na	na	na	na	na	NA	na	na	na	na	na	na	NA	na	na	na	na	na	na	NA	na	na	na	na	na	na	NA	na	na	na
4	0	CYP2E1	no	CYP2E1;NM_000773;chr10:135338667-135341367:+	135338689	135339016	0.52	0.3	hyper	6.05062e-30	4.16911e-29	135340320	135340539	0.55	0.35	hyper	3.22187e-07	3.53272e-07	135339115	135339487	0.74	0.35	hyper	3.44501e-15	7.61816e-15	135340721	135341013	0.54	0.32	hyper	2.38457e-08	3.0249e-08	na	na	na	na	na	na	NA	na	na	na	na	na	na	NA	na	na	na
0	1	LOC253039	yes	LOC253039;NR_024408;chr9:123603120-123605820:+	na	na	na	na	na	na	NA	na	na	na	na	na	na	NA	na	na	na	na	na	na	NA	na	na	na	na	na	na	NA	na	na	na	na	na	na	NA	na	na	na	na	na	na	NA	123604794	123605167	0.02
0	1	PCDHB5	no	PCDHB5;NM_015669;chr5:140512600-140515300:+	na	na	na	na	na	na	NA	na	na	na	na	na	na	NA	na	na	na	na	na	na	NA	na	na	na	na	na	na	NA	na	na	na	na	na	na	NA	na	na	na	na	na	na	NA	140514676	140515005	0.16
1	0	AIRE	no	AIRE;NM_000658;chr21:45708074-45710774:+	na	na	na	na	na	na	NA	45708408	45708718	0.69	0.33	hyper	1.44509e-10	2.12217e-10	na	na	na	na	na	na	NA	na	na	na	na	na	na	NA	na	na	na	na	na	na	NA	na	na	na	na	na	na	NA	na	na	na
1	0	ALG13	yes	ALG13;NM_001039210;chrX:110922146-110924846:+	na	na	na	na	na	na	NA	na	na	na	na	na	na	NA	na	na	na	na	na	na	NA	na	na	na	na	na	na	NA	na	na	na	na	na	na	NA	na	na	na	na	na	na	NA	110924657	110924819	0.41
1	0	NDST4	no	NDST4;NM_022569;chr4:116034532-116037232:-	na	na	na	na	na	na	NA	na	na	na	na	na	na	NA	na	na	na	na	na	na	NA	na	na	na	na	na	na	NA	na	na	na	na	na	na	NA	na	na	na	na	na	na	NA	116034961	116035244	0.35
1	0	OR10Q1	no	OR10Q1;NM_001004471;chr11:57995890-57998590:-	na	na	na	na	na	na	NA	na	na	na	na	na	na	NA	57996110	57996655	0.62	0.31	hyper	5.73812e-21	2.07023e-20	na	na	na	na	na	na	NA	na	na	na	na	na	na	NA	na	na	na	na	na	na	NA	na	na	na
1	0	PCYT2	yes	PCYT2;NR_033683;chr17:79868577-79871277:-	79870720	79870929	0.62	0.31	hyper	2.37218e-05	2.39756e-05	na	na	na	na	na	na	NA	na	na	na	na	na	na	NA	na	na	na	na	na	na	NA	na	na	na	na	na	na	NA	na	na	na	na	na	na	NA	na	na	na
2	2	LOC100132215	yes	LOC100132215;NR_027069;chr2:63274346-63277046:-	63275794	63275841	0.67	0.26	hyper	8.23977e-14	1.53343e-13	na	na	na	na	na	na	NA	63275761	63275841	0.8	0.3	hyper	5.7711e-20	1.89186e-19	63275890	63276718	0.14	0.55	hypo	3.9828e-132	5.88045e-130	63276133	63276723	0.16	0.42	hypo	6.63565e-41	7.72337e-40	na	na	na	na	na	na	NA	na	na	na
1	0	XAGE1C	no	XAGE1C;NR_033251;chrX:52259654-52262354:-	na	na	na	na	na	na	NA	na	na	na	na	na	na	NA	na	na	na	na	na	na	NA	52260192	52260458	0.68	0.48	hyper	1.55227e-28	1.52675e-27	na	na	na	na	na	na	NA	na	na	na	na	na	na	NA	na	na	na
0	1	TUBGCP3	yes	TUBGCP3;NM_006322;chr13:113241981-113244681:-	na	na	na	na	na	na	NA	na	na	na	na	na	na	NA	na	na	na	na	na	na	NA	113242739	113242894	0.28	0.5	hypo	3.63288e-10	5.6605e-10	na	na	na	na	na	na	NA	na	na	na	na	na	na	NA	na	na	na
0	1	GNAS	yes	GNAS;NM_001077489;chr20:57464225-57466925:+	57464415	57464823	0.35	0.61	hypo	1.74735e-110	3.045e-108	na	na	na	na	na	na	NA	na	na	na	na	na	na	NA	na	na	na	na	na	na	NA	na	na	na	na	na	na	NA	na	na	na	na	na	na	NA	na	na	na
1	1	WSCD2	yes	WSCD2;NM_014653;chr12:108521311-108524011:+	na	na	na	na	na	na	NA	108522832	108522951	0.34	0.61	hypo	4.48988e-08	5.21071e-08	na	na	na	na	na	na	NA	na	na	na	na	na	na	NA	na	na	na	na	na	na	NA	108523022	108523100	0.56	0.05	hyper	1.45753e-19	4.28969e-19	na	na	na
1	0	PRAMEF20	no	PRAMEF20;NM_001099852;chr1:13734707-13737407:+	na	na	na	na	na	na	NA	na	na	na	na	na	na	NA	na	na	na	na	na	na	NA	13734978	13735653	0.42	0.16	hyper	5.85895e-08	7.14074e-08	na	na	na	na	na	na	NA	na	na	na	na	na	na	NA	na	na	na
1	0	LOXHD1	yes	LOXHD1;NM_001145472;chr18:44138770-44141470:-	na	na	na	na	na	na	NA	44140458	44140529	0.72	0.36	hyper	7.94491e-11	1.18608e-10	na	na	na	na	na	na	NA	na	na	na	na	na	na	NA	na	na	na	na	na	na	NA	na	na	na	na	na	na	NA	na	na	na
2	0	LILRA5	no	LILRA5;NM_181879;chr19:54823868-54826568:-	na	na	na	na	na	na	NA	na	na	na	na	na	na	NA	54824933	54825100	0.77	0.5	hyper	3.92617e-15	8.60781e-15	54824556	54825150	0.64	0.42	hyper	3.87834e-28	3.69852e-27	na	na	na	na	na	na	NA	na	na	na	na	na	na	NA	na	na	na
0	2	FAM184B	yes	FAM184B;NM_015688;chr4:17782635-17785335:-	na	na	na	na	na	na	NA	na	na	na	na	na	na	NA	na	na	na	na	na	na	NA	na	na	na	na	na	na	NA	17783331	17783502	0.05	0.31	hypo	1.89351e-18	5.49592e-18	17782666	17782886	0.03	0.3	hypo	2.5403e-15	5.20791e-15	na	na	na
1	0	SNRPC	yes	SNRPC;NM_003093;chr6:34722671-34725371:+	na	na	na	na	na	na	NA	na	na	na	na	na	na	NA	na	na	na	na	na	na	NA	na	na	na	na	na	na	NA	34723906	34724165	0.46	0.19	hyper	1.31855e-08	1.60286e-08	na	na	na	na	na	na	NA	na	na	na
0	3	TMEM132D	yes	TMEM132D;NM_133448;chr12:130387712-130390412:-	na	na	na	na	na	na	NA	130388037	130388202	0.11	0.35	hypo	1.77775e-08	2.1307e-08	na	na	na	na	na	na	NA	130388063	130388136	0.05	0.31	hypo	7.01252e-07	7.84276e-07	130388915	130389013	0.19	0.49	hypo	7.14839e-05	7.2153e-05	na	na	na	na	na	na	NA	na	na	na
2	1	CTAG2	no	CTAG2;NM_020994;chrX:153881353-153884053:-	153881964	153882140	0.73	0.31	hyper	1.39686e-15	3.17394e-15	na	na	na	na	na	na	NA	153881399	153882230	0.9	0.38	hyper	1.13223e-53	2.9111e-52	na	na	na	na	na	na	NA	na	na	na	na	na	na	NA	153881364	153881628	0.48	0.79	hypo	2.12897e-20	6.745e-20	na	na	na
0	1	HNRNPR	yes	HNRNPR;NM_001102397;chr1:23670353-23673053:-	23671741	23671971	0.28	0.54	hypo	7.27681e-10	9.31412e-10	na	na	na	na	na	na	NA	na	na	na	na	na	na	NA	na	na	na	na	na	na	NA	na	na	na	na	na	na	NA	na	na	na	na	na	na	NA	na	na	na
1	0	FGF13	no	FGF13;NM_001139502;chrX:137949217-137951917:-	137949680	137950390	0.59	0.26	hyper	4.45101e-14	8.6273e-14	na	na	na	na	na	na	NA	na	na	na	na	na	na	NA	na	na	na	na	na	na	NA	na	na	na	na	na	na	NA	na	na	na	na	na	na	NA	na	na	na
0	1	GRM5	no	GRM5;NM_000842;chr11:88796316-88799016:-	na	na	na	na	na	na	NA	na	na	na	na	na	na	NA	na	na	na	na	na	na	NA	na	na	na	na	na	na	NA	na	na	na	na	na	na	NA	88796515	88796751	0.33	0.61	hypo	3.01524e-11	4.69046e-11	na	na	na
0	1	SNCA	yes	SNCA;NM_001146054;chr4:90757627-90760327:-	na	na	na	na	na	na	NA	na	na	na	na	na	na	NA	na	na	na	na	na	na	NA	na	na	na	na	na	na	NA	na	na	na	na	na	na	NA	90758494	90759203	0.01	0.31	hypo	5.39368e-117	4.389e-115	na	na	na
1	0	CTSW	no	CTSW;NM_001335;chr11:65645084-65647784:+	na	na	na	na	na	na	NA	na	na	na	na	na	na	NA	na	na	na	na	na	na	NA	65647270	65647736	0.63	0.4	hyper	4.80135e-12	9.48763e-12	na	na	na	na	na	na	NA	na	na	na	na	na	na	NA	na	na	na
2	0	NTSR1	yes	NTSR1;NM_002531;chr20:61337989-61340689:+	61338598	61339404	0.47	0.2	hyper	5.8244e-19	1.72371e-18	na	na	na	na	na	na	NA	na	na	na	na	na	na	NA	na	na	na	na	na	na	NA	61338261	61338636	0.42	0.2	hyper	1.51593e-22	5.8252e-22	na	na	na	na	na	na	NA	na	na	na
1	0	RAPGEF3	yes	RAPGEF3;NM_001098532;chr12:48151681-48154381:-	48153478	48153550	0.38	0.11	hyper	1.07381e-14	2.20331e-14	na	na	na	na	na	na	NA	na	na	na	na	na	na	NA	na	na	na	na	na	na	NA	na	na	na	na	na	na	NA	na	na	na	na	na	na	NA	na	na	na
2	0	CDX4	yes	CDX4;NM_005193;chrX:72664890-72667590:+	72667449	72667570	0.55	0.3	hyper	9.77781e-10	1.23761e-09	na	na	na	na	na	na	NA	72667379	72667493	0.65	0.42	hyper	0.000368207	0.00037026	na	na	na	na	na	na	NA	na	na	na	na	na	na	NA	na	na	na	na	na	na	NA	na	na	na
0	1	FXYD1	no	FXYD1;NM_005031;chr19:35628192-35630892:+	35630038	35630412	0.55	0.76	hypo	2.30753e-09	2.83556e-09	na	na	na	na	na	na	NA	na	na	na	na	na	na	NA	na	na	na	na	na	na	NA	na	na	na	na	na	na	NA	na	na	na	na	na	na	NA	na	na	na
0	1	CAMK2D	yes	CAMK2D;NM_001221;chr4:114682583-114685283:-	na	na	na	na	na	na	NA	na	na	na	na	na	na	NA	na	na	na	na	na	na	NA	na	na	na	na	na	na	NA	114682613	114682783	0.02	0.4	hypo	2.68513e-31	1.80148e-30	na	na	na	na	na	na	NA	na	na	na
1	0	CXorf40A	no	CXorf40A;NM_001171909;chrX:148623866-148626566:+	na	na	na	na	na	na	NA	148624160	148624850	0.79	0.57	hyper	4.3693e-13	8.27097e-13	na	na	na	na	na	na	NA	na	na	na	na	na	na	NA	na	na	na	na	na	na	NA	na	na	na	na	na	na	NA	na	na	na
0	1	FUCA1	yes	FUCA1;NM_000147;chr1:24194359-24197059:-	24195309	24195577	0.24	0.5	hypo	7.12129e-23	2.72281e-22	na	na	na	na	na	na	NA	na	na	na	na	na	na	NA	na	na	na	na	na	na	NA	na	na	na	na	na	na	NA	na	na	na	na	na	na	NA	na	na	na
1	0	GAD1	yes	GAD1;NM_000817;chr2:171671000-171673700:+	na	na	na	na	na	na	NA	na	na	na	na	na	na	NA	na	na	na	na	na	na	NA	na	na	na	na	na	na	NA	na	na	na	na	na	na	NA	na	na	na	na	na	na	NA	171671791	171671837	0.65
2	0	OR2T27	no	OR2T27;NM_001001824;chr1:248813685-248816385:-	248813816	248814122	0.41	0.2	hyper	4.31162e-10	5.68136e-10	na	na	na	na	na	na	NA	na	na	na	na	na	na	NA	na	na	na	na	na	na	NA	248813816	248814164	0.42	0.21	hyper	2.49908e-10	3.57991e-10	na	na	na	na	na	na	NA	na	na	na
1	0	SLC43A3	yes	SLC43A3;NM_199329;chr11:57194094-57196794:-	57196492	57196728	0.46	0.23	hyper	2.39678e-10	3.26888e-10	na	na	na	na	na	na	NA	na	na	na	na	na	na	NA	na	na	na	na	na	na	NA	na	na	na	na	na	na	NA	na	na	na	na	na	na	NA	na	na	na
2	0	RPS6KA6	yes	RPS6KA6;NM_014496;chrX:83442443-83445143:-	na	na	na	na	na	na	NA	na	na	na	na	na	na	NA	83444495	83444883	0.68	0.48	hyper	0.000237096	0.000238862	na	na	na	na	na	na	NA	na	na	na	na	na	na	NA	83442947	83443015	0.72	0.44	hyper	0.000169435	0.000170331	na	na	na
2	0	NAPRT1	yes	NAPRT1;NM_145201;chr8:144660013-144662713:-	na	na	na	na	na	na	NA	144660626	144660772	0.68	0.09	hyper	8.44465e-11	1.25558e-10	na	na	na	na	na	na	NA	na	na	na	na	na	na	NA	na	na	na	na	na	na	NA	na	na	na	na	na	na	NA	144660527	144660659	0.55
2	0	ST8SIA3	yes	ST8SIA3;NM_015879;chr18:55017521-55020221:+	na	na	na	na	na	na	NA	na	na	na	na	na	na	NA	55018791	55019121	0.44	0.23	hyper	2.35845e-07	2.67105e-07	na	na	na	na	na	na	NA	na	na	na	na	na	na	NA	na	na	na	na	na	na	NA	55019511	55019711	0.6
1	0	KIR2DL4	no	KIR2DL4;NM_001080770;chr19:55312867-55315567:+	na	na	na	na	na	na	NA	na	na	na	na	na	na	NA	na	na	na	na	na	na	NA	55315083	55315312	0.57	0.33	hyper	6.49244e-16	2.00816e-15	na	na	na	na	na	na	NA	na	na	na	na	na	na	NA	na	na	na
1	0	EPHA2	yes	EPHA2;NM_004431;chr1:16482082-16484782:-	na	na	na	na	na	na	NA	16483678	16484146	0.61	0.4	hyper	1.22585e-21	5.52354e-21	na	na	na	na	na	na	NA	na	na	na	na	na	na	NA	na	na	na	na	na	na	NA	na	na	na	na	na	na	NA	na	na	na
1	0	EME2	yes	EME2;NM_001010865;chr16:1821029-1823729:+	na	na	na	na	na	na	NA	1822124	1822289	0.37	0.13	hyper	1.06372e-10	1.56724e-10	na	na	na	na	na	na	NA	na	na	na	na	na	na	NA	na	na	na	na	na	na	NA	na	na	na	na	na	na	NA	na	na	na
0	2	ODZ4	yes	ODZ4;NM_001098816;chr11:79151195-79153895:-	na	na	na	na	na	na	NA	79152321	79152532	0.18	0.4	hypo	2.39188e-09	3.03153e-09	na	na	na	na	na	na	NA	na	na	na	na	na	na	NA	na	na	na	na	na	na	NA	79152532	79152821	0.17	0.39	hypo	4.8352e-10	6.58425e-10	na	na	na
1	0	TOX2	yes	TOX2;NM_001098796;chr20:42542582-42545282:+	na	na	na	na	na	na	NA	na	na	na	na	na	na	NA	na	na	na	na	na	na	NA	na	na	na	na	na	na	NA	na	na	na	na	na	na	NA	na	na	na	na	na	na	NA	42543996	42544054	0.31
1	1	PAX3	yes	PAX3;NM_000438;chr2:223163200-223165900:-	na	na	na	na	na	na	NA	223163265	223163508	0.19	0.47	hypo	1.33418e-18	4.29281e-18	na	na	na	na	na	na	NA	na	na	na	na	na	na	NA	na	na	na	na	na	na	NA	na	na	na	na	na	na	NA	223165842	223165892	0.41
1	0	LOC643719	yes	LOC643719;NR_027620;chr19:35068096-35070796:-	35069240	35069692	0.67	0.22	hyper	5.4088e-09	6.51446e-09	na	na	na	na	na	na	NA	na	na	na	na	na	na	NA	na	na	na	na	na	na	NA	na	na	na	na	na	na	NA	na	na	na	na	na	na	NA	na	na	na
1	0	RAB5C	yes	RAB5C;NM_004583;chr17:40306522-40309222:-	na	na	na	na	na	na	NA	na	na	na	na	na	na	NA	na	na	na	na	na	na	NA	na	na	na	na	na	na	NA	40307896	40308221	0.58	0.35	hyper	1.3017e-08	1.58437e-08	na	na	na	na	na	na	NA	na	na	na
0	3	COL12A1	yes	COL12A1;NM_004370;chr6:75915123-75917823:-	75916963	75917463	0.21	0.43	hypo	8.18711e-32	6.3336e-31	75916963	75917184	0.24	0.45	hypo	1.34755e-14	2.8792e-14	na	na	na	na	na	na	NA	na	na	na	na	na	na	NA	na	na	na	na	na	na	NA	75916925	75917162	0.19	0.47	hypo	5.53044e-18	1.42629e-17	na	na	na
1	1	GNAS	yes	GNAS;NR_003259;chr20:57461980-57464680:+	na	na	na	na	na	na	NA	57464445	57464503	0.37	0.64	hypo	1.44172e-13	2.78374e-13	na	na	na	na	na	na	NA	na	na	na	na	na	na	NA	na	na	na	na	na	na	NA	na	na	na	na	na	na	NA	57464450	57464506	0.74
0	2	MICA	yes	MICA;NM_000247;chr6:31369171-31371871:+	31371550	31371614	0.08	0.31	hypo	2.48511e-16	6.10225e-16	na	na	na	na	na	na	NA	na	na	na	na	na	na	NA	na	na	na	na	na	na	NA	31371721	31371820	0.08	0.4	hypo	2.31119e-07	2.55681e-07	na	na	na	na	na	na	NA	na	na	na
1	0	IL1RAPL1	no	IL1RAPL1;NM_014271;chrX:28603481-28606181:+	na	na	na	na	na	na	NA	na	na	na	na	na	na	NA	28604027	28604420	0.39	0.04	hyper	8.30072e-25	4.44584e-24	na	na	na	na	na	na	NA	na	na	na	na	na	na	NA	na	na	na	na	na	na	NA	na	na	na
1	0	ZNF442	yes	ZNF442;NM_030824;chr19:12475975-12478675:-	12476469	12476845	0.57	0.26	hyper	1.00074e-16	2.51264e-16	na	na	na	na	na	na	NA	na	na	na	na	na	na	NA	na	na	na	na	na	na	NA	na	na	na	na	na	na	NA	na	na	na	na	na	na	NA	na	na	na
1	0	MAGEA1	no	MAGEA1;NM_004988;chrX:152485616-152488316:-	na	na	na	na	na	na	NA	na	na	na	na	na	na	NA	na	na	na	na	na	na	NA	na	na	na	na	na	na	NA	na	na	na	na	na	na	NA	na	na	na	na	na	na	NA	152485714	152485970	0.54
2	0	C15orf60	yes	C15orf60;NM_001042367;chr15:73733299-73735999:+	73735476	73735745	0.63	0.38	hyper	8.0584e-16	1.86992e-15	na	na	na	na	na	na	NA	na	na	na	na	na	na	NA	na	na	na	na	na	na	NA	na	na	na	na	na	na	NA	na	na	na	na	na	na	NA	73735476	73735559	0.52
0	1	CPT1A	yes	CPT1A;NM_001031847;chr11:68608899-68611599:-	68610703	68610984	0.48	0.69	hypo	6.07787e-14	1.14991e-13	na	na	na	na	na	na	NA	na	na	na	na	na	na	NA	na	na	na	na	na	na	NA	na	na	na	na	na	na	NA	na	na	na	na	na	na	NA	na	na	na
1	0	ARPC2	yes	ARPC2;NM_152862;chr2:219079674-219082374:+	na	na	na	na	na	na	NA	na	na	na	na	na	na	NA	na	na	na	na	na	na	NA	na	na	na	na	na	na	NA	219081194	219081276	0.67	0.46	hyper	2.59084e-05	2.62966e-05	na	na	na	na	na	na	NA	na	na	na
0	1	ESYT3	yes	ESYT3;NM_031913;chr3:138151215-138153915:+	na	na	na	na	na	na	NA	138152543	138153040	0.54	0.78	hypo	5.24957e-24	2.85395e-23	na	na	na	na	na	na	NA	na	na	na	na	na	na	NA	na	na	na	na	na	na	NA	na	na	na	na	na	na	NA	na	na	na
0	1	PLCB2	no	PLCB2;NM_004573;chr15:40599674-40602374:-	na	na	na	na	na	na	NA	na	na	na	na	na	na	NA	na	na	na	na	na	na	NA	40601410	40601649	0.45	0.7	hypo	2.94882e-08	3.70947e-08	na	na	na	na	na	na	NA	na	na	na	na	na	na	NA	na	na	na
0	1	SMPD2	yes	SMPD2;NM_003080;chr6:109759731-109762431:+	109760831	109761238	0.19	0.42	hypo	5.5359e-10	7.20718e-10	na	na	na	na	na	na	NA	na	na	na	na	na	na	NA	na	na	na	na	na	na	NA	na	na	na	na	na	na	NA	na	na	na	na	na	na	NA	na	na	na
1	0	GPR77	no	GPR77;NM_018485;chr19:47838171-47840871:+	na	na	na	na	na	na	NA	na	na	na	na	na	na	NA	na	na	na	na	na	na	NA	na	na	na	na	na	na	NA	47838663	47838901	0.28	0.07	hyper	3.05105e-07	3.3424e-07	na	na	na	na	na	na	NA	na	na	na
0	2	GMPPA	yes	GMPPA;NM_013335;chr2:220361413-220364113:+	na	na	na	na	na	na	NA	na	na	na	na	na	na	NA	220361522	220361801	0.37	0.72	hypo	1.89704e-24	9.69717e-24	na	na	na	na	na	na	NA	na	na	na	na	na	na	NA	220361600	220362212	0.28	0.58	hypo	2.51849e-27	1.33e-26	na	na	na
1	1	LOX	yes	LOX;NM_001178102;chr5:121412418-121415118:-	na	na	na	na	na	na	NA	na	na	na	na	na	na	NA	na	na	na	na	na	na	NA	na	na	na	na	na	na	NA	121412429	121412740	0.01	0.32	hypo	4.72908e-66	1.16148e-64	na	na	na	na	na	na	NA	121412987	121413204	0.32
0	1	KAAG1	no	KAAG1;NM_181337;chr6:24354931-24357631:+	24355129	24355917	0.41	0.68	hypo	1.44992e-09	1.8086e-09	na	na	na	na	na	na	NA	na	na	na	na	na	na	NA	na	na	na	na	na	na	NA	na	na	na	na	na	na	NA	na	na	na	na	na	na	NA	na	na	na
0	2	FAR1	yes	FAR1;NM_032228;chr11:13688006-13690706:+	na	na	na	na	na	na	NA	na	na	na	na	na	na	NA	na	na	na	na	na	na	NA	13689169	13689383	0.2	0.47	hypo	4.00826e-06	4.23198e-06	na	na	na	na	na	na	NA	13689941	13690173	0.01	0.38	hypo	3.33297e-53	5.58265e-52	na	na	na
1	0	RPL36AL	yes	RPL36AL;NM_001001;chr14:50086849-50089549:-	na	na	na	na	na	na	NA	na	na	na	na	na	na	NA	50088544	50088878	0.47	0.21	hyper	8.70497e-11	1.32211e-10	na	na	na	na	na	na	NA	na	na	na	na	na	na	NA	na	na	na	na	na	na	NA	na	na	na
1	0	C1QL3	yes	C1QL3;NM_001010908;chr10:16563504-16566204:-	na	na	na	na	na	na	NA	na	na	na	na	na	na	NA	na	na	na	na	na	na	NA	na	na	na	na	na	na	NA	na	na	na	na	na	na	NA	16564533	16565174	0.76	0.55	hyper	2.28581e-10	3.22296e-10	na	na	na
1	0	ZDHHC15	yes	ZDHHC15;NM_001146256;chrX:74742837-74745537:-	na	na	na	na	na	na	NA	na	na	na	na	na	na	NA	74742939	74743474	0.4	0.05	hyper	1.7628e-39	2.26705e-38	na	na	na	na	na	na	NA	na	na	na	na	na	na	NA	na	na	na	na	na	na	NA	na	na	na
0	1	PRR20B	yes	PRR20B;NM_001130404;chr13:57732566-57735266:+	na	na	na	na	na	na	NA	na	na	na	na	na	na	NA	na	na	na	na	na	na	NA	na	na	na	na	na	na	NA	na	na	na	na	na	na	NA	57734885	57734998	0.51	0.72	hypo	1.07891e-20	3.47797e-20	na	na	na
2	1	CRABP1	yes	CRABP1;NM_004378;chr15:78630466-78633166:+	na	na	na	na	na	na	NA	na	na	na	na	na	na	NA	78632861	78633107	0.25	0.02	hyper	2.34374e-49	4.869e-48	na	na	na	na	na	na	NA	78631026	78631428	0.76	0.49	hyper	1.94504e-09	2.5601e-09	na	na	na	na	na	na	NA	78632702	78632861	0.07
0	1	KLHL2	yes	KLHL2;NM_007246;chr4:166126570-166129270:+	na	na	na	na	na	na	NA	na	na	na	na	na	na	NA	na	na	na	na	na	na	NA	166127231	166127441	0.62	0.85	hypo	1.93487e-09	2.76182e-09	na	na	na	na	na	na	NA	na	na	na	na	na	na	NA	na	na	na
2	0	BRCA1	yes	BRCA1;NR_027676;chr17:41276840-41279540:-	na	na	na	na	na	na	NA	41278722	41278778	0.32	0.08	hyper	1.45422e-08	1.75017e-08	na	na	na	na	na	na	NA	41278686	41278742	0.31	0.08	hyper	3.08278e-10	4.84117e-10	na	na	na	na	na	na	NA	na	na	na	na	na	na	NA	na	na	na
1	0	TTC26	yes	TTC26;NM_001144920;chr7:138816290-138818990:+	na	na	na	na	na	na	NA	na	na	na	na	na	na	NA	na	na	na	na	na	na	NA	na	na	na	na	na	na	NA	na	na	na	na	na	na	NA	na	na	na	na	na	na	NA	138817574	138818056	0.6
0	1	GPER	yes	GPER;NM_001098201;chr7:1125523-1128223:+	na	na	na	na	na	na	NA	na	na	na	na	na	na	NA	na	na	na	na	na	na	NA	na	na	na	na	na	na	NA	na	na	na	na	na	na	NA	na	na	na	na	na	na	NA	1127218	1128029	0.32
1	0	POLR2D	yes	POLR2D;NM_004805;chr2:128615229-128617929:-	na	na	na	na	na	na	NA	na	na	na	na	na	na	NA	na	na	na	na	na	na	NA	128616493	128616780	0.45	0.14	hyper	4.89358e-14	1.19421e-13	na	na	na	na	na	na	NA	na	na	na	na	na	na	NA	na	na	na
0	1	CBARA1	yes	CBARA1;NM_006077;chr10:74385399-74388099:-	na	na	na	na	na	na	NA	na	na	na	na	na	na	NA	74386994	74387116	0.38	0.85	hypo	3.95432e-09	5.14928e-09	na	na	na	na	na	na	NA	na	na	na	na	na	na	NA	na	na	na	na	na	na	NA	na	na	na
0	1	CYP2R1	yes	CYP2R1;NM_024514;chr11:14913251-14915951:-	na	na	na	na	na	na	NA	14913315	14913377	0.02	0.34	hypo	3.78184e-09	4.74469e-09	na	na	na	na	na	na	NA	na	na	na	na	na	na	NA	na	na	na	na	na	na	NA	na	na	na	na	na	na	NA	na	na	na
0	1	RPL11	yes	RPL11;NM_000975;chr1:24016094-24018794:+	na	na	na	na	na	na	NA	na	na	na	na	na	na	NA	na	na	na	na	na	na	NA	24017059	24017441	0.69	0.93	hypo	1.13362e-07	1.34915e-07	na	na	na	na	na	na	NA	na	na	na	na	na	na	NA	na	na	na
0	1	GPR85	no	GPR85;NM_001146266;chr7:112725893-112728593:-	na	na	na	na	na	na	NA	112726046	112727675	0.09	0.35	hypo	7.2096e-80	2.89602e-78	na	na	na	na	na	na	NA	na	na	na	na	na	na	NA	na	na	na	na	na	na	NA	na	na	na	na	na	na	NA	na	na	na
1	0	GJD4	no	GJD4;NM_153368;chr10:35892138-35894838:+	na	na	na	na	na	na	NA	na	na	na	na	na	na	NA	na	na	na	na	na	na	NA	na	na	na	na	na	na	NA	na	na	na	na	na	na	NA	na	na	na	na	na	na	NA	35893792	35894207	0.43
0	1	LAMA4	yes	LAMA4;NM_001105206;chr6:112575328-112578028:-	na	na	na	na	na	na	NA	na	na	na	na	na	na	NA	na	na	na	na	na	na	NA	112575862	112576564	0.44	0.7	hypo	1.96466e-12	4.05021e-12	na	na	na	na	na	na	NA	na	na	na	na	na	na	NA	na	na	na
1	0	FGF6	yes	FGF6;NM_020996;chr12:4554280-4556980:-	na	na	na	na	na	na	NA	4555057	4555720	0.55	0.33	hyper	3.77814e-10	5.22551e-10	na	na	na	na	na	na	NA	na	na	na	na	na	na	NA	na	na	na	na	na	na	NA	na	na	na	na	na	na	NA	na	na	na
1	0	FFAR2	no	FFAR2;NM_005306;chr19:35938417-35941117:+	na	na	na	na	na	na	NA	na	na	na	na	na	na	NA	35940828	35941071	0.54	0.24	hyper	1.38415e-41	2.07383e-40	na	na	na	na	na	na	NA	na	na	na	na	na	na	NA	na	na	na	na	na	na	NA	na	na	na
1	0	CDC16	yes	CDC16;NM_001078645;chr13:114998162-115000862:+	na	na	na	na	na	na	NA	na	na	na	na	na	na	NA	na	na	na	na	na	na	NA	na	na	na	na	na	na	NA	114998852	114999006	0.81	0.52	hyper	1.82782e-08	2.18218e-08	na	na	na	na	na	na	NA	na	na	na
3	1	ZNF660	yes	ZNF660;NM_173658;chr3:44624256-44626956:+	44624866	44625634	0.64	0.37	hyper	8.56795e-13	1.45481e-12	44626744	44626793	0.23	0.52	hypo	8.10745e-18	2.41298e-17	na	na	na	na	na	na	NA	44624639	44624961	0.78	0.58	hyper	2.97373e-09	4.15941e-09	44626562	44626653	0.41	0.09	hyper	2.4377e-39	2.652e-38	na	na	na	na	na	na	NA	na	na	na
1	0	SEMA5A	yes	SEMA5A;NM_003966;chr5:9545733-9548433:-	na	na	na	na	na	na	NA	na	na	na	na	na	na	NA	na	na	na	na	na	na	NA	na	na	na	na	na	na	NA	na	na	na	na	na	na	NA	na	na	na	na	na	na	NA	9547656	9548173	0.66
0	1	GALR1	yes	GALR1;NM_001480;chr18:74959808-74962508:+	na	na	na	na	na	na	NA	na	na	na	na	na	na	NA	na	na	na	na	na	na	NA	na	na	na	na	na	na	NA	74961724	74961798	0.12	0.51	hypo	9.60781e-12	1.55401e-11	na	na	na	na	na	na	NA	na	na	na
0	2	CCNA1	yes	CCNA1;NM_001111046;chr13:37003767-37006467:+	na	na	na	na	na	na	NA	37004499	37004590	0.1	0.32	hypo	9.38764e-05	9.45539e-05	37005035	37005197	0.1	0.37	hypo	1.69107e-10	2.5049e-10	na	na	na	na	na	na	NA	na	na	na	na	na	na	NA	na	na	na	na	na	na	NA	na	na	na
0	1	ADAM10	yes	ADAM10;NM_001110;chr15:59041677-59044377:-	na	na	na	na	na	na	NA	59042676	59043052	0.46	0.72	hypo	2.45458e-08	2.8991e-08	na	na	na	na	na	na	NA	na	na	na	na	na	na	NA	na	na	na	na	na	na	NA	na	na	na	na	na	na	NA	na	na	na
0	3	SLIT2	yes	SLIT2;NM_004787;chr4:20253035-20255735:+	na	na	na	na	na	na	NA	20254050	20254322	0.07	0.34	hypo	2.80051e-43	4.2175e-42	na	na	na	na	na	na	NA	20254563	20254827	0.12	0.4	hypo	1.38618e-26	1.17356e-25	20254234	20254397	0.1	0.43	hypo	2.80063e-28	1.61426e-27	na	na	na	na	na	na	NA	na	na	na
0	1	AHSA2	yes	AHSA2;NM_152392;chr2:61402355-61405055:+	na	na	na	na	na	na	NA	61403363	61403524	0.29	0.53	hypo	7.38518e-09	9.13328e-09	na	na	na	na	na	na	NA	na	na	na	na	na	na	NA	na	na	na	na	na	na	NA	na	na	na	na	na	na	NA	na	na	na
0	2	FOXD3	yes	FOXD3;NM_012183;chr1:63786530-63789230:+	na	na	na	na	na	na	NA	63786886	63787596	0.3	0.57	hypo	7.68995e-39	9.11454e-38	na	na	na	na	na	na	NA	63786813	63787586	0.3	0.57	hypo	1.28847e-42	2.93227e-41	na	na	na	na	na	na	NA	na	na	na	na	na	na	NA	na	na	na
2	0	PPP1R3C	yes	PPP1R3C;NM_005398;chr10:93392358-93395058:-	na	na	na	na	na	na	NA	na	na	na	na	na	na	NA	93393269	93393696	0.4	0.09	hyper	1.07835e-23	4.99385e-23	na	na	na	na	na	na	NA	na	na	na	na	na	na	NA	na	na	na	na	na	na	NA	93392438	93392691	0.32
0	1	ANKRD20A3	yes	ANKRD20A3;NM_001012419;chr9:42366103-42368803:+	na	na	na	na	na	na	NA	na	na	na	na	na	na	NA	42368283	42368453	0.12	0.35	hypo	1.90517e-22	7.82811e-22	na	na	na	na	na	na	NA	na	na	na	na	na	na	NA	na	na	na	na	na	na	NA	na	na	na
1	0	KCNMB2	no	KCNMB2;NM_181361;chr3:178252024-178254724:+	na	na	na	na	na	na	NA	178252202	178253158	0.82	0.53	hyper	3.78632e-08	4.43393e-08	na	na	na	na	na	na	NA	na	na	na	na	na	na	NA	na	na	na	na	na	na	NA	na	na	na	na	na	na	NA	na	na	na
0	1	WWC3	yes	WWC3;NM_015691;chrX:9981595-9984295:+	na	na	na	na	na	na	NA	na	na	na	na	na	na	NA	na	na	na	na	na	na	NA	na	na	na	na	na	na	NA	na	na	na	na	na	na	NA	9982256	9982547	0.03	0.3	hypo	1.11452e-21	3.8816e-21	na	na	na
1	0	OPCML	yes	OPCML;NM_002545;chr11:132812537-132815237:-	na	na	na	na	na	na	NA	na	na	na	na	na	na	NA	na	na	na	na	na	na	NA	na	na	na	na	na	na	NA	132812991	132813074	0.67	0.37	hyper	1.09196e-15	2.5536e-15	na	na	na	na	na	na	NA	na	na	na
0	1	RCVRN	yes	RCVRN;NM_002903;chr17:9808184-9810884:-	9809979	9810114	0.38	0.6	hypo	1.12469e-10	1.55904e-10	na	na	na	na	na	na	NA	na	na	na	na	na	na	NA	na	na	na	na	na	na	NA	na	na	na	na	na	na	NA	na	na	na	na	na	na	NA	na	na	na
1	2	PLCB1	yes	PLCB1;NM_015192;chr20:8111096-8113796:+	8111388	8111779	0.73	0.39	hyper	1.10317e-22	4.16087e-22	na	na	na	na	na	na	NA	na	na	na	na	na	na	NA	na	na	na	na	na	na	NA	na	na	na	na	na	na	NA	8112362	8112413	0.02	0.28	hypo	1.24346e-18	3.38182e-18	8111388	8111615	0.21
0	1	KCNIP4	yes	KCNIP4;NM_147182;chr4:21949874-21952574:-	na	na	na	na	na	na	NA	na	na	na	na	na	na	NA	na	na	na	na	na	na	NA	na	na	na	na	na	na	NA	na	na	na	na	na	na	NA	21949920	21950360	0.1	0.38	hypo	2.28905e-25	1.0278e-24	na	na	na
0	1	LIMD2	yes	LIMD2;NM_030576;chr17:61777019-61779719:-	61778466	61778730	0.3	0.6	hypo	3.24871e-16	7.85417e-16	na	na	na	na	na	na	NA	na	na	na	na	na	na	NA	na	na	na	na	na	na	NA	na	na	na	na	na	na	NA	na	na	na	na	na	na	NA	na	na	na
1	0	CTXN3	no	CTXN3;NM_001048252;chr5:126982513-126985213:+	na	na	na	na	na	na	NA	126984562	126984994	0.52	0.31	hyper	2.34014e-08	2.77348e-08	na	na	na	na	na	na	NA	na	na	na	na	na	na	NA	na	na	na	na	na	na	NA	na	na	na	na	na	na	NA	na	na	na
0	3	GEMIN4	yes	GEMIN4;NM_015721;chr17:655001-657701:-	na	na	na	na	na	na	NA	656312	656754	0.34	0.56	hypo	6.99778e-33	5.95412e-32	na	na	na	na	na	na	NA	656265	656433	0.37	0.68	hypo	1.82632e-18	7.45883e-18	na	na	na	na	na	na	NA	na	na	na	na	na	na	NA	656238	656417	0.49
0	4	NETO1	yes	NETO1;NM_138999;chr18:70532434-70535134:-	na	na	na	na	na	na	NA	70534088	70534188	0.17	0.47	hypo	3.27047e-12	5.6832e-12	70534534	70534729	0.17	0.55	hypo	3.48754e-13	6.60171e-13	na	na	na	na	na	na	NA	70534232	70534319	0.07	0.49	hypo	1.44878e-17	3.92388e-17	70533178	70534110	0.09	0.32	hypo	1.56001e-30	9.66522e-30	na	na	na
0	2	KCNIP4	no	KCNIP4;NM_147183;chr4:21305029-21307729:-	na	na	na	na	na	na	NA	na	na	na	na	na	na	NA	21305893	21306044	0.27	0.49	hypo	1.64689e-09	2.22606e-09	21305805	21306007	0.15	0.54	hypo	2.23114e-37	3.87626e-36	na	na	na	na	na	na	NA	na	na	na	na	na	na	NA	na	na	na
2	1	ELFN1	no	ELFN1;NM_001128636;chr7:1746598-1749298:+	na	na	na	na	na	na	NA	na	na	na	na	na	na	NA	1748324	1748850	0.75	0.44	hyper	8.39393e-33	7.44097e-32	1746712	1747538	0.48	0.27	hyper	9.76353e-18	3.77004e-17	1746605	1746861	0.31	0.61	hypo	7.16372e-18	1.98623e-17	na	na	na	na	na	na	NA	na	na	na
1	0	KRTAP12-2	no	KRTAP12-2;NM_181684;chr21:46086344-46089044:-	na	na	na	na	na	na	NA	na	na	na	na	na	na	NA	na	na	na	na	na	na	NA	46086345	46086488	0.67	0.37	hyper	1.3222e-09	1.93578e-09	na	na	na	na	na	na	NA	na	na	na	na	na	na	NA	na	na	na
1	0	SIGIRR	yes	SIGIRR;NM_001135053;chr11:416897-419597:-	417851	418044	0.49	0.19	hyper	1.67635e-08	1.9488e-08	na	na	na	na	na	na	NA	na	na	na	na	na	na	NA	na	na	na	na	na	na	NA	na	na	na	na	na	na	NA	na	na	na	na	na	na	NA	na	na	na
0	1	MANBA	yes	MANBA;NM_005908;chr4:103681651-103684351:-	na	na	na	na	na	na	NA	103682875	103683192	0.42	0.71	hypo	2.98736e-13	5.70388e-13	na	na	na	na	na	na	NA	na	na	na	na	na	na	NA	na	na	na	na	na	na	NA	na	na	na	na	na	na	NA	na	na	na
1	0	TFAP2A	yes	TFAP2A;NM_001042425;chr6:10419297-10421997:-	na	na	na	na	na	na	NA	na	na	na	na	na	na	NA	na	na	na	na	na	na	NA	na	na	na	na	na	na	NA	na	na	na	na	na	na	NA	10421106	10421426	0.58	0.36	hyper	5.75398e-06	6.04705e-06	na	na	na
2	0	SLC6A19	yes	SLC6A19;NM_001003841;chr5:1199510-1202210:+	na	na	na	na	na	na	NA	1201812	1201934	0.53	0.21	hyper	1.38929e-12	2.49372e-12	na	na	na	na	na	na	NA	1200661	1201061	0.62	0.32	hyper	4.24374e-14	1.04656e-13	na	na	na	na	na	na	NA	na	na	na	na	na	na	NA	na	na	na
0	1	NELL1	yes	NELL1;NM_006157;chr11:20688917-20691617:+	na	na	na	na	na	na	NA	na	na	na	na	na	na	NA	na	na	na	na	na	na	NA	na	na	na	na	na	na	NA	na	na	na	na	na	na	NA	20691158	20691405	0.05	0.34	hypo	3.15822e-80	1.12575e-78	na	na	na
3	1	NHP2L1	yes	NHP2L1;NM_005008;chr22:42078056-42080756:-	42078075	42078132	0.66	0.36	hyper	2.14623e-11	3.19744e-11	42078061	42078114	0.3	0.78	hypo	1.6803e-22	8.15195e-22	42078061	42078567	0.42	0.11	hyper	6.35113e-67	2.64258e-65	na	na	na	na	na	na	NA	na	na	na	na	na	na	NA	na	na	na	na	na	na	NA	42078365	42078410	0.63
2	1	ZCCHC16	yes	ZCCHC16;NM_001004308;chrX:111324053-111326753:+	na	na	na	na	na	na	NA	na	na	na	na	na	na	NA	111326309	111326590	0.66	0.33	hyper	7.1128e-14	1.41416e-13	na	na	na	na	na	na	NA	na	na	na	na	na	na	NA	111325478	111325986	0.27	0.48	hypo	3.18972e-14	6.16373e-14	111326364	111326590	0.59
1	0	PGA3	no	PGA3;NM_001079807;chr11:60968784-60971484:+	na	na	na	na	na	na	NA	na	na	na	na	na	na	NA	na	na	na	na	na	na	NA	60969866	60970448	0.56	0.3	hyper	3.70302e-15	1.01236e-14	na	na	na	na	na	na	NA	na	na	na	na	na	na	NA	na	na	na
1	0	SHISA6	yes	SHISA6;NM_001173461;chr17:11142540-11145240:+	na	na	na	na	na	na	NA	na	na	na	na	na	na	NA	na	na	na	na	na	na	NA	na	na	na	na	na	na	NA	na	na	na	na	na	na	NA	11142914	11143103	0.39	0.11	hyper	1.81961e-18	4.87042e-18	na	na	na
1	0	PRDM2	no	PRDM2;NM_012231;chr1:14029150-14031850:+	na	na	na	na	na	na	NA	na	na	na	na	na	na	NA	na	na	na	na	na	na	NA	14029752	14030335	0.55	0.32	hyper	2.1033e-10	3.40962e-10	na	na	na	na	na	na	NA	na	na	na	na	na	na	NA	na	na	na
1	2	FAM47B	no	FAM47B;NM_152631;chrX:34958713-34961413:+	34960808	34961038	0.4	0.66	hypo	7.90486e-20	2.44373e-19	na	na	na	na	na	na	NA	na	na	na	na	na	na	NA	na	na	na	na	na	na	NA	34961151	34961217	0.42	0.13	hyper	5.09675e-13	9.25664e-13	34960807	34961046	0.3	0.54	hypo	3.43084e-13	6.16751e-13	na	na	na
1	0	GATA1	no	GATA1;NM_002049;chrX:48642782-48645482:+	48644253	48644458	0.6	0.31	hyper	9.33266e-14	1.72704e-13	na	na	na	na	na	na	NA	na	na	na	na	na	na	NA	na	na	na	na	na	na	NA	na	na	na	na	na	na	NA	na	na	na	na	na	na	NA	na	na	na
1	0	WRB	yes	WRB;NM_001146218;chr21:40757492-40760192:+	na	na	na	na	na	na	NA	na	na	na	na	na	na	NA	na	na	na	na	na	na	NA	na	na	na	na	na	na	NA	na	na	na	na	na	na	NA	40759324	40759928	0.26	0.03	hyper	1.57933e-16	3.70617e-16	na	na	na
2	0	VGLL4	no	VGLL4;NM_001128219;chr3:11684898-11687598:-	na	na	na	na	na	na	NA	na	na	na	na	na	na	NA	na	na	na	na	na	na	NA	na	na	na	na	na	na	NA	11685307	11685553	0.63	0.08	hyper	6.48138e-27	3.43699e-26	na	na	na	na	na	na	NA	11685454	11685729	0.76
1	0	PRSS54	no	PRSS54;NM_001080492;chr16:58328451-58331151:-	na	na	na	na	na	na	NA	na	na	na	na	na	na	NA	na	na	na	na	na	na	NA	na	na	na	na	na	na	NA	58328503	58328672	0.68	0.38	hyper	4.69491e-14	9.33775e-14	na	na	na	na	na	na	NA	na	na	na
1	1	ATXN1	yes	ATXN1;NM_000332;chr6:16761221-16763921:-	16762478	16763042	0.27	0.02	hyper	1.28752e-159	4.4892e-157	na	na	na	na	na	na	NA	na	na	na	na	na	na	NA	na	na	na	na	na	na	NA	16762412	16763042	0.02	0.27	hypo	4.75884e-137	6.31176e-135	na	na	na	na	na	na	NA	na	na	na
1	0	DEFB121	no	DEFB121;NM_001011878;chr20:29993569-29996269:-	na	na	na	na	na	na	NA	na	na	na	na	na	na	NA	29995223	29995828	0.55	0.22	hyper	1.68536e-17	4.50389e-17	na	na	na	na	na	na	NA	na	na	na	na	na	na	NA	na	na	na	na	na	na	NA	na	na	na
0	1	DENND2D	no	DENND2D;NM_024901;chr1:111742781-111745481:-	na	na	na	na	na	na	NA	na	na	na	na	na	na	NA	na	na	na	na	na	na	NA	na	na	na	na	na	na	NA	na	na	na	na	na	na	NA	na	na	na	na	na	na	NA	111743167	111743368	0.24
1	0	FAM200B	yes	FAM200B;NM_001145191;chr4:15681152-15683852:+	15681608	15682277	0.72	0.42	hyper	1.53858e-12	2.56421e-12	na	na	na	na	na	na	NA	na	na	na	na	na	na	NA	na	na	na	na	na	na	NA	na	na	na	na	na	na	NA	na	na	na	na	na	na	NA	na	na	na
1	0	ARHGAP27	yes	ARHGAP27;NM_001159330;chr17:43482949-43485649:-	na	na	na	na	na	na	NA	na	na	na	na	na	na	NA	43483251	43483527	0.69	0.34	hyper	9.23519e-30	6.75519e-29	na	na	na	na	na	na	NA	na	na	na	na	na	na	NA	na	na	na	na	na	na	NA	na	na	na
1	0	GPR50	yes	GPR50;NM_004224;chrX:150342856-150345556:+	na	na	na	na	na	na	NA	na	na	na	na	na	na	NA	na	na	na	na	na	na	NA	na	na	na	na	na	na	NA	150344329	150344456	0.61	0.2	hyper	3.40346e-06	3.54992e-06	na	na	na	na	na	na	NA	na	na	na
1	0	ZC4H2	yes	ZC4H2;NM_001178032;chrX:64254093-64256793:-	na	na	na	na	na	na	NA	na	na	na	na	na	na	NA	na	na	na	na	na	na	NA	na	na	na	na	na	na	NA	na	na	na	na	na	na	NA	na	na	na	na	na	na	NA	64255411	64255630	0.29
2	0	NAV2	no	NAV2;NM_001111018;chr11:19370071-19372771:+	na	na	na	na	na	na	NA	19370987	19371126	0.66	0.43	hyper	6.22927e-09	7.71283e-09	na	na	na	na	na	na	NA	19371970	19372331	0.64	0.38	hyper	2.55517e-32	3.21906e-31	na	na	na	na	na	na	NA	na	na	na	na	na	na	NA	na	na	na
0	1	PCDH11Y	yes	PCDH11Y;NM_032971;chrY:4866067-4868767:+	4867990	4868656	0.07	0.35	hypo	7.46686e-49	1.40517e-47	na	na	na	na	na	na	NA	na	na	na	na	na	na	NA	na	na	na	na	na	na	NA	na	na	na	na	na	na	NA	na	na	na	na	na	na	NA	na	na	na
1	0	SFRP4	yes	SFRP4;NM_003014;chr7:37956025-37958725:-	na	na	na	na	na	na	NA	na	na	na	na	na	na	NA	37956153	37956293	0.41	0.01	hyper	1.68237e-22	6.93802e-22	na	na	na	na	na	na	NA	na	na	na	na	na	na	NA	na	na	na	na	na	na	NA	na	na	na
0	1	SLFN12	no	SLFN12;NM_018042;chr17:33759043-33761743:-	na	na	na	na	na	na	NA	33759800	33760021	0.31	0.74	hypo	5.2949e-28	3.57446e-27	na	na	na	na	na	na	NA	na	na	na	na	na	na	NA	na	na	na	na	na	na	NA	na	na	na	na	na	na	NA	na	na	na
1	0	SMOX	yes	SMOX;NM_175839;chr20:4127250-4129950:+	4127425	4127801	0.64	0.4	hyper	2.13643e-09	2.63618e-09	na	na	na	na	na	na	NA	na	na	na	na	na	na	NA	na	na	na	na	na	na	NA	na	na	na	na	na	na	NA	na	na	na	na	na	na	NA	na	na	na
0	1	FAM178B	yes	FAM178B;NM_001122646;chr2:97651801-97654501:-	97652206	97652389	0.25	0.55	hypo	2.53558e-11	3.75338e-11	na	na	na	na	na	na	NA	na	na	na	na	na	na	NA	na	na	na	na	na	na	NA	na	na	na	na	na	na	NA	na	na	na	na	na	na	NA	na	na	na
1	0	MGST1	no	MGST1;NM_145764;chr12:16504151-16506851:+	na	na	na	na	na	na	NA	na	na	na	na	na	na	NA	na	na	na	na	na	na	NA	16505825	16506342	0.74	0.35	hyper	2.63893e-14	6.75065e-14	na	na	na	na	na	na	NA	na	na	na	na	na	na	NA	na	na	na
1	0	CTAGE1	no	CTAGE1;NM_172241;chr18:19997378-20000078:-	na	na	na	na	na	na	NA	na	na	na	na	na	na	NA	na	na	na	na	na	na	NA	na	na	na	na	na	na	NA	19997471	19998018	0.5	0.12	hyper	5.27586e-40	5.8344e-39	na	na	na	na	na	na	NA	na	na	na
1	0	DYRK1B	yes	DYRK1B;NM_004714;chr19:40324341-40327041:-	na	na	na	na	na	na	NA	na	na	na	na	na	na	NA	na	na	na	na	na	na	NA	40324737	40325100	0.65	0.24	hyper	4.59176e-40	9.0423e-39	na	na	na	na	na	na	NA	na	na	na	na	na	na	NA	na	na	na
1	0	OXR1	yes	OXR1;NM_018002;chr8:107280273-107282973:+	na	na	na	na	na	na	NA	na	na	na	na	na	na	NA	107280954	107281314	0.75	0.45	hyper	5.66129e-11	8.82438e-11	na	na	na	na	na	na	NA	na	na	na	na	na	na	NA	na	na	na	na	na	na	NA	na	na	na
1	0	CALCR	yes	CALCR;NM_001164737;chr7:93203542-93206242:-	na	na	na	na	na	na	NA	na	na	na	na	na	na	NA	93204585	93204846	0.44	0.18	hyper	3.17281e-20	1.0652e-19	na	na	na	na	na	na	NA	na	na	na	na	na	na	NA	na	na	na	na	na	na	NA	na	na	na
0	1	TRHDE	yes	TRHDE;NM_013381;chr12:72664329-72667029:+	na	na	na	na	na	na	NA	na	na	na	na	na	na	NA	na	na	na	na	na	na	NA	na	na	na	na	na	na	NA	na	na	na	na	na	na	NA	72666576	72666776	0.11	0.61	hypo	8.62938e-24	3.64378e-23	na	na	na
1	2	SHE	yes	SHE;NM_001010846;chr1:154474026-154476726:-	154475596	154475650	0.28	0.52	hypo	1.91209e-10	2.62719e-10	154475139	154475296	0.2	0.46	hypo	2.14631e-11	3.46203e-11	na	na	na	na	na	na	NA	na	na	na	na	na	na	NA	na	na	na	na	na	na	NA	na	na	na	na	na	na	NA	154475647	154475920	0.66
0	1	LRRC24	yes	LRRC24;NM_001024678;chr8:145751916-145754616:-	145753332	145753493	0.7	0.9	hypo	0.00113552	0.00113716	na	na	na	na	na	na	NA	na	na	na	na	na	na	NA	na	na	na	na	na	na	NA	na	na	na	na	na	na	NA	na	na	na	na	na	na	NA	na	na	na
1	1	ZC3H12C	yes	ZC3H12C;NM_033390;chr11:109961887-109964587:+	na	na	na	na	na	na	NA	109963249	109963410	0.16	0.49	hypo	1.73501e-29	1.24556e-28	109963351	109963534	0.59	0.2	hyper	8.16573e-22	3.11265e-21	na	na	na	na	na	na	NA	na	na	na	na	na	na	NA	na	na	na	na	na	na	NA	na	na	na
0	1	UBXN6	yes	UBXN6;NM_025241;chr19:4457291-4459991:-	na	na	na	na	na	na	NA	4458278	4458544	0.47	0.73	hypo	9.36378e-08	1.06571e-07	na	na	na	na	na	na	NA	na	na	na	na	na	na	NA	na	na	na	na	na	na	NA	na	na	na	na	na	na	NA	na	na	na
1	0	ACE	no	ACE;NM_152830;chr17:61559977-61562677:+	61561832	61562057	0.63	0.37	hyper	3.61593e-11	5.28201e-11	na	na	na	na	na	na	NA	na	na	na	na	na	na	NA	na	na	na	na	na	na	NA	na	na	na	na	na	na	NA	na	na	na	na	na	na	NA	na	na	na
1	0	NEFM	yes	NEFM;NM_005382;chr8:24769074-24771774:+	na	na	na	na	na	na	NA	na	na	na	na	na	na	NA	na	na	na	na	na	na	NA	na	na	na	na	na	na	NA	na	na	na	na	na	na	NA	na	na	na	na	na	na	NA	24771466	24771715	0.54
1	0	SYT5	yes	SYT5;NM_003180;chr19:55691220-55693920:-	na	na	na	na	na	na	NA	na	na	na	na	na	na	NA	na	na	na	na	na	na	NA	55693299	55693406	0.4	0.15	hyper	1.07494e-10	1.78132e-10	na	na	na	na	na	na	NA	na	na	na	na	na	na	NA	na	na	na
1	0	TCL1A	yes	TCL1A;NM_001098725;chr14:96180033-96182733:-	na	na	na	na	na	na	NA	na	na	na	na	na	na	NA	na	na	na	na	na	na	NA	na	na	na	na	na	na	NA	na	na	na	na	na	na	NA	96180941	96181183	0.67	0.47	hyper	2.67381e-06	2.85535e-06	na	na	na
0	1	TRIM61	no	TRIM61;NM_001012414;chr4:165898318-165901018:-	na	na	na	na	na	na	NA	na	na	na	na	na	na	NA	na	na	na	na	na	na	NA	na	na	na	na	na	na	NA	165898336	165898825	0.52	0.74	hypo	4.40085e-09	5.61e-09	na	na	na	na	na	na	NA	na	na	na
2	1	LILRB4	no	LILRB4;NM_001081438;chr19:55171924-55174624:+	55173465	55173870	0.66	0.38	hyper	3.66101e-16	8.77773e-16	na	na	na	na	na	na	NA	55173103	55173402	0.7	0.48	hyper	3.92234e-05	4.00136e-05	na	na	na	na	na	na	NA	na	na	na	na	na	na	NA	55173870	55174171	0.3	0.53	hypo	1.45549e-07	1.64466e-07	na	na	na
1	1	SPHKAP	yes	SPHKAP;NM_001142644;chr2:229045861-229048561:-	na	na	na	na	na	na	NA	na	na	na	na	na	na	NA	229046325	229046447	0.61	0.37	hyper	3.29981e-11	5.31339e-11	na	na	na	na	na	na	NA	229046228	229046291	0.42	0.72	hypo	9.11758e-24	3.7791e-23	na	na	na	na	na	na	NA	na	na	na
1	0	IRX5	yes	IRX5;NM_005853;chr16:54962911-54965611:+	na	na	na	na	na	na	NA	na	na	na	na	na	na	NA	54965473	54965568	0.43	0.15	hyper	6.41296e-07	7.09164e-07	na	na	na	na	na	na	NA	na	na	na	na	na	na	NA	na	na	na	na	na	na	NA	na	na	na
1	0	MIR345	yes	MIR345;NR_029906;chr14:100771996-100774696:+	100773655	100773886	0.35	0.13	hyper	5.63588e-12	8.84108e-12	na	na	na	na	na	na	NA	na	na	na	na	na	na	NA	na	na	na	na	na	na	NA	na	na	na	na	na	na	NA	na	na	na	na	na	na	NA	na	na	na
1	0	USP17	no	USP17;NM_001105662;chr4:9357909-9360609:+	9359944	9360039	0.59	0.35	hyper	0.000771594	0.000773818	na	na	na	na	na	na	NA	na	na	na	na	na	na	NA	na	na	na	na	na	na	NA	na	na	na	na	na	na	NA	na	na	na	na	na	na	NA	na	na	na
0	2	HBM	yes	HBM;NM_001003938;chr16:213773-216473:+	na	na	na	na	na	na	NA	216073	216182	0.05	0.27	hypo	5.48178e-10	7.47555e-10	na	na	na	na	na	na	NA	na	na	na	na	na	na	NA	na	na	na	na	na	na	NA	215515	215675	0.08	0.31	hypo	2.01993e-09	2.57009e-09	na	na	na
1	0	DPPA5	yes	DPPA5;NM_001025290;chr6:74063453-74066153:-	na	na	na	na	na	na	NA	na	na	na	na	na	na	NA	74064227	74064625	0.41	0.11	hyper	1.09642e-25	6.13505e-25	na	na	na	na	na	na	NA	na	na	na	na	na	na	NA	na	na	na	na	na	na	NA	na	na	na
0	2	ANK1	yes	ANK1;NM_000037;chr8:41654640-41657340:-	na	na	na	na	na	na	NA	na	na	na	na	na	na	NA	na	na	na	na	na	na	NA	41655673	41655726	0.49	0.97	hypo	2.54688e-18	1.03223e-17	41655751	41656065	0.63	0.87	hypo	2.87369e-09	3.71643e-09	na	na	na	na	na	na	NA	na	na	na
0	1	KAZ	no	KAZ;NM_001017999;chr1:15270215-15272915:+	na	na	na	na	na	na	NA	15271044	15271695	0.65	0.89	hypo	4.63929e-16	1.17963e-15	na	na	na	na	na	na	NA	na	na	na	na	na	na	NA	na	na	na	na	na	na	NA	na	na	na	na	na	na	NA	na	na	na
0	1	C2orf15	yes	C2orf15;NM_144706;chr2:99755985-99758685:+	na	na	na	na	na	na	NA	na	na	na	na	na	na	NA	na	na	na	na	na	na	NA	na	na	na	na	na	na	NA	na	na	na	na	na	na	NA	na	na	na	na	na	na	NA	99757911	99757935	0
0	1	TSPAN8	no	TSPAN8;NM_004616;chr12:71551279-71553979:-	71551461	71552735	0.51	0.73	hypo	4.66556e-16	1.09808e-15	na	na	na	na	na	na	NA	na	na	na	na	na	na	NA	na	na	na	na	na	na	NA	na	na	na	na	na	na	NA	na	na	na	na	na	na	NA	na	na	na
1	0	DDX53	no	DDX53;NM_182699;chrX:23015887-23018587:+	na	na	na	na	na	na	NA	na	na	na	na	na	na	NA	na	na	na	na	na	na	NA	na	na	na	na	na	na	NA	23016709	23018057	0.85	0.27	hyper	2.88516e-100	1.59672e-98	na	na	na	na	na	na	NA	na	na	na
1	0	MPP5	yes	MPP5;NM_022474;chr14:67705821-67708521:+	na	na	na	na	na	na	NA	na	na	na	na	na	na	NA	na	na	na	na	na	na	NA	67706401	67706567	0.6	0.32	hyper	1.93843e-11	3.54966e-11	na	na	na	na	na	na	NA	na	na	na	na	na	na	NA	na	na	na
0	3	ESRRG	yes	ESRRG;NM_206594;chr1:217262476-217265176:-	na	na	na	na	na	na	NA	na	na	na	na	na	na	NA	217263507	217263647	0.34	0.73	hypo	6.69227e-16	1.56004e-15	na	na	na	na	na	na	NA	na	na	na	na	na	na	NA	217262489	217263608	0.14	0.52	hypo	4.30915e-168	6.14175e-166	217263507	217263543	0.33
2	0	EIF2AK2	no	EIF2AK2;NM_001135652;chr2:37374465-37377165:-	37375538	37376298	0.67	0.46	hyper	4.22417e-14	8.20425e-14	37375991	37376332	0.72	0.5	hyper	2.24293e-08	2.65931e-08	na	na	na	na	na	na	NA	na	na	na	na	na	na	NA	na	na	na	na	na	na	NA	na	na	na	na	na	na	NA	na	na	na
2	0	C1orf56	yes	C1orf56;NM_017860;chr1:151018059-151020759:+	151019560	151019725	0.6	0.26	hyper	2.77271e-17	7.44371e-17	na	na	na	na	na	na	NA	151019475	151019731	0.71	0.39	hyper	1.38731e-16	3.48144e-16	na	na	na	na	na	na	NA	na	na	na	na	na	na	NA	na	na	na	na	na	na	NA	na	na	na
0	3	FAM155A	yes	FAM155A;NM_001080396;chr13:108518960-108521660:-	na	na	na	na	na	na	NA	na	na	na	na	na	na	NA	108520988	108521032	0.07	0.56	hypo	7.76117e-26	4.46613e-25	108520914	108520970	0.02	0.34	hypo	5.35436e-13	1.17979e-12	na	na	na	na	na	na	NA	108520956	108521168	0.17	0.38	hypo	4.14021e-10	5.68627e-10	na	na	na
1	0	TSN	yes	TSN;NM_004622;chr2:122510921-122513621:+	122512168	122512309	0.4	0.13	hyper	7.26441e-09	8.59347e-09	na	na	na	na	na	na	NA	na	na	na	na	na	na	NA	na	na	na	na	na	na	NA	na	na	na	na	na	na	NA	na	na	na	na	na	na	NA	na	na	na
0	2	GPRASP2	yes	GPRASP2;NM_001004051;chrX:101965057-101967757:+	101966490	101966802	0.45	0.68	hypo	4.99967e-20	1.56054e-19	na	na	na	na	na	na	NA	na	na	na	na	na	na	NA	na	na	na	na	na	na	NA	na	na	na	na	na	na	NA	101967393	101967597	0.02	0.3	hypo	2.6192e-15	5.35269e-15	na	na	na
0	1	RFC1	yes	RFC1;NM_002913;chr4:39367495-39370195:-	na	na	na	na	na	na	NA	na	na	na	na	na	na	NA	na	na	na	na	na	na	NA	na	na	na	na	na	na	NA	na	na	na	na	na	na	NA	na	na	na	na	na	na	NA	39368347	39368603	0.25
0	1	ZNF735	no	ZNF735;NM_001159524;chr7:63665381-63668081:+	na	na	na	na	na	na	NA	na	na	na	na	na	na	NA	na	na	na	na	na	na	NA	na	na	na	na	na	na	NA	na	na	na	na	na	na	NA	na	na	na	na	na	na	NA	63666459	63666727	0.42
0	1	WNK3	yes	WNK3;NM_001002838;chrX:54383938-54386638:-	na	na	na	na	na	na	NA	54385040	54385611	0.11	0.42	hypo	5.51853e-24	2.95627e-23	na	na	na	na	na	na	NA	na	na	na	na	na	na	NA	na	na	na	na	na	na	NA	na	na	na	na	na	na	NA	na	na	na
1	0	FUT11	yes	FUT11;NM_173540;chr10:75529849-75532549:+	na	na	na	na	na	na	NA	75532269	75532394	0.37	0.02	hyper	3.62725e-19	1.23797e-18	na	na	na	na	na	na	NA	na	na	na	na	na	na	NA	na	na	na	na	na	na	NA	na	na	na	na	na	na	NA	na	na	na
1	1	DIRAS1	yes	DIRAS1;NM_145173;chr19:2720890-2723590:-	na	na	na	na	na	na	NA	na	na	na	na	na	na	NA	na	na	na	na	na	na	NA	2722300	2722806	0.71	0.48	hyper	2.16201e-05	2.23175e-05	na	na	na	na	na	na	NA	na	na	na	na	na	na	NA	2721943	2722321	0.25
2	0	CACNA1I	no	CACNA1I;NM_001003406;chr22:39964558-39967258:+	na	na	na	na	na	na	NA	na	na	na	na	na	na	NA	39966711	39966921	0.49	0.22	hyper	1.04469e-05	1.082e-05	39965174	39965918	0.56	0.36	hyper	5.48208e-09	7.51434e-09	na	na	na	na	na	na	NA	na	na	na	na	na	na	NA	na	na	na
1	0	ROBO3	yes	ROBO3;NM_022370;chr11:124733105-124735805:+	na	na	na	na	na	na	NA	na	na	na	na	na	na	NA	na	na	na	na	na	na	NA	na	na	na	na	na	na	NA	124735323	124735412	0.48	0.21	hyper	1.0479e-06	1.12464e-06	na	na	na	na	na	na	NA	na	na	na
0	1	PCDH9	yes	PCDH9;NM_020403;chr13:67803968-67806668:-	na	na	na	na	na	na	NA	na	na	na	na	na	na	NA	na	na	na	na	na	na	NA	na	na	na	na	na	na	NA	67804367	67804406	0.06	0.34	hypo	3.43202e-13	6.35221e-13	na	na	na	na	na	na	NA	na	na	na
0	1	SBNO2	no	SBNO2;NM_001100122;chr19:1131773-1134473:-	na	na	na	na	na	na	NA	na	na	na	na	na	na	NA	na	na	na	na	na	na	NA	1131933	1132067	0.17	0.52	hypo	3.00475e-07	3.44942e-07	na	na	na	na	na	na	NA	na	na	na	na	na	na	NA	na	na	na
0	1	HCK	yes	HCK;NM_001172129;chr20:30637791-30640491:+	na	na	na	na	na	na	NA	na	na	na	na	na	na	NA	na	na	na	na	na	na	NA	na	na	na	na	na	na	NA	na	na	na	na	na	na	NA	na	na	na	na	na	na	NA	30639426	30639480	0.14
0	1	CDK11B	yes	CDK11B;NM_033486;chr1:1655275-1657975:-	na	na	na	na	na	na	NA	na	na	na	na	na	na	NA	na	na	na	na	na	na	NA	na	na	na	na	na	na	NA	na	na	na	na	na	na	NA	na	na	na	na	na	na	NA	1657005	1657524	0.48
1	0	EDEM2	yes	EDEM2;NM_001145025;chr20:33734661-33737361:-	33736056	33736252	0.34	0.08	hyper	4.35348e-10	5.72325e-10	na	na	na	na	na	na	NA	na	na	na	na	na	na	NA	na	na	na	na	na	na	NA	na	na	na	na	na	na	NA	na	na	na	na	na	na	NA	na	na	na
1	0	GNAL	yes	GNAL;NM_001142339;chr18:11749362-11752062:+	11750398	11751207	0.54	0.31	hyper	3.10086e-50	6.16457e-49	na	na	na	na	na	na	NA	na	na	na	na	na	na	NA	na	na	na	na	na	na	NA	na	na	na	na	na	na	NA	na	na	na	na	na	na	NA	na	na	na
1	0	ZNF567	yes	ZNF567;NM_152603;chr19:37178102-37180802:+	na	na	na	na	na	na	NA	na	na	na	na	na	na	NA	na	na	na	na	na	na	NA	37179253	37179505	0.46	0.24	hyper	4.29012e-11	7.5458e-11	na	na	na	na	na	na	NA	na	na	na	na	na	na	NA	na	na	na
1	1	CRYAA	no	CRYAA;NM_000394;chr21:44586941-44589641:+	44588285	44588552	0.72	0.41	hyper	2.76937e-30	1.94739e-29	na	na	na	na	na	na	NA	na	na	na	na	na	na	NA	na	na	na	na	na	na	NA	na	na	na	na	na	na	NA	na	na	na	na	na	na	NA	44588321	44588402	0.5
1	0	TMEM91	yes	TMEM91;NM_001098821;chr19:41880238-41882938:+	41881418	41881586	0.52	0.14	hyper	4.66593e-28	2.73136e-27	na	na	na	na	na	na	NA	na	na	na	na	na	na	NA	na	na	na	na	na	na	NA	na	na	na	na	na	na	NA	na	na	na	na	na	na	NA	na	na	na
1	0	RPL23	yes	RPL23;NM_000978;chr17:37009553-37012253:-	na	na	na	na	na	na	NA	na	na	na	na	na	na	NA	na	na	na	na	na	na	NA	na	na	na	na	na	na	NA	na	na	na	na	na	na	NA	37011483	37011649	0.39	0.07	hyper	4.42772e-19	1.24389e-18	na	na	na
0	1	SH3PXD2B	yes	SH3PXD2B;NM_001017995;chr5:171881027-171883727:-	171882812	171882923	0.51	0.81	hypo	3.8618e-12	6.23332e-12	na	na	na	na	na	na	NA	na	na	na	na	na	na	NA	na	na	na	na	na	na	NA	na	na	na	na	na	na	NA	na	na	na	na	na	na	NA	na	na	na
1	0	SCTR	yes	SCTR;NM_002980;chr2:120281528-120284228:-	na	na	na	na	na	na	NA	na	na	na	na	na	na	NA	120282124	120282447	0.69	0.46	hyper	6.44815e-10	8.92442e-10	na	na	na	na	na	na	NA	na	na	na	na	na	na	NA	na	na	na	na	na	na	NA	na	na	na
0	1	SYNE2	no	SYNE2;NM_182910;chr14:64680472-64683172:+	na	na	na	na	na	na	NA	na	na	na	na	na	na	NA	na	na	na	na	na	na	NA	na	na	na	na	na	na	NA	na	na	na	na	na	na	NA	na	na	na	na	na	na	NA	64682752	64683021	0.65
0	2	VWC2	yes	VWC2;NM_198570;chr7:49811057-49813757:+	na	na	na	na	na	na	NA	na	na	na	na	na	na	NA	na	na	na	na	na	na	NA	na	na	na	na	na	na	NA	49812738	49812843	0.06	0.33	hypo	1.25625e-36	1.12889e-35	49812755	49813045	0.1	0.37	hypo	2.62514e-24	1.13568e-23	na	na	na
1	0	ERN2	yes	ERN2;NM_033266;chr16:23724321-23727021:-	na	na	na	na	na	na	NA	na	na	na	na	na	na	NA	na	na	na	na	na	na	NA	na	na	na	na	na	na	NA	na	na	na	na	na	na	NA	23724821	23724895	0.82	0.61	hyper	2.24561e-05	2.31498e-05	na	na	na
1	0	KCNH7	no	KCNH7;NM_033272;chr2:163694740-163697440:-	na	na	na	na	na	na	NA	na	na	na	na	na	na	NA	na	na	na	na	na	na	NA	na	na	na	na	na	na	NA	163694921	163695037	0.34	0.03	hyper	6.0489e-15	1.31083e-14	na	na	na	na	na	na	NA	na	na	na
2	0	OR52R1	no	OR52R1;NM_001005177;chr11:4825110-4827810:-	4825210	4826192	0.49	0.2	hyper	7.22111e-25	3.24201e-24	4825181	4825512	0.55	0.25	hyper	5.11546e-14	1.04275e-13	na	na	na	na	na	na	NA	na	na	na	na	na	na	NA	na	na	na	na	na	na	NA	na	na	na	na	na	na	NA	na	na	na
1	0	SLCO4A1	yes	SLCO4A1;NM_016354;chr20:61271597-61274297:+	61271952	61272357	0.85	0.58	hyper	6.44621e-11	9.18037e-11	na	na	na	na	na	na	NA	na	na	na	na	na	na	NA	na	na	na	na	na	na	NA	na	na	na	na	na	na	NA	na	na	na	na	na	na	NA	na	na	na
0	1	RASGRF1	yes	RASGRF1;NM_001145648;chr15:79382715-79385415:-	na	na	na	na	na	na	NA	na	na	na	na	na	na	NA	na	na	na	na	na	na	NA	na	na	na	na	na	na	NA	na	na	na	na	na	na	NA	na	na	na	na	na	na	NA	79384028	79384132	0.06
2	4	PCDHAC1	yes	PCDHAC1;NM_018898;chr5:140304102-140306802:+	140306107	140306413	0.36	0.13	hyper	7.06605e-43	1.00423e-41	140306299	140306458	0.19	0.54	hypo	4.4024e-61	1.0604e-59	140306353	140306445	0.49	0.28	hyper	1.83043e-12	3.22485e-12	140306213	140306445	0.18	0.42	hypo	1.12845e-23	7.10457e-23	140305547	140305783	0.13	0.36	hypo	6.29243e-07	6.79197e-07	140306299	140306768	0.12	0.47	hypo	8.73002e-158	9.9522e-156	na	na	na
1	0	CES7	no	CES7;NM_001143685;chr16:55908782-55911482:-	na	na	na	na	na	na	NA	na	na	na	na	na	na	NA	na	na	na	na	na	na	NA	na	na	na	na	na	na	NA	na	na	na	na	na	na	NA	na	na	na	na	na	na	NA	55910723	55911267	0.39
0	1	THSD7A	no	THSD7A;NM_015204;chr7:11871324-11874024:-	na	na	na	na	na	na	NA	na	na	na	na	na	na	NA	na	na	na	na	na	na	NA	na	na	na	na	na	na	NA	11871408	11871519	0.08	0.47	hypo	4.13506e-13	7.56149e-13	na	na	na	na	na	na	NA	na	na	na
0	1	CDKN2A	yes	CDKN2A;NM_058195;chr9:21993990-21996690:-	na	na	na	na	na	na	NA	na	na	na	na	na	na	NA	na	na	na	na	na	na	NA	na	na	na	na	na	na	NA	21996127	21996273	0.56	0.77	hypo	9.20478e-08	1.05166e-07	na	na	na	na	na	na	NA	na	na	na
0	1	IGF2BP2	yes	IGF2BP2;NM_001007225;chr3:185542327-185545027:-	na	na	na	na	na	na	NA	185544388	185544500	0.46	0.67	hypo	6.76132e-35	6.69518e-34	na	na	na	na	na	na	NA	na	na	na	na	na	na	NA	na	na	na	na	na	na	NA	na	na	na	na	na	na	NA	na	na	na
1	1	KCNMA1	yes	KCNMA1;NM_001014797;chr10:79397077-79399777:-	na	na	na	na	na	na	NA	na	na	na	na	na	na	NA	na	na	na	na	na	na	NA	na	na	na	na	na	na	NA	79398709	79399007	0.3	0.57	hypo	1.00827e-09	1.36104e-09	79397346	79397379	0.8	0.32	hyper	1.38844e-12	2.38645e-12	na	na	na
0	2	KIF2B	no	KIF2B;NM_032559;chr17:51898039-51900739:+	51900487	51900534	0.26	0.65	hypo	4.53968e-21	1.50469e-20	na	na	na	na	na	na	NA	na	na	na	na	na	na	NA	na	na	na	na	na	na	NA	na	na	na	na	na	na	NA	na	na	na	na	na	na	NA	51900463	51900513	0.39
2	0	STK32A	yes	STK32A;NM_001112724;chr5:146612379-146615079:+	146612993	146613789	0.57	0.33	hyper	3.12446e-12	5.10946e-12	146613596	146613729	0.39	0.14	hyper	1.12667e-05	1.15557e-05	na	na	na	na	na	na	NA	na	na	na	na	na	na	NA	na	na	na	na	na	na	NA	na	na	na	na	na	na	NA	na	na	na
0	1	SSTR1	yes	SSTR1;NM_001049;chr14:38675004-38677704:+	na	na	na	na	na	na	NA	na	na	na	na	na	na	NA	na	na	na	na	na	na	NA	na	na	na	na	na	na	NA	na	na	na	na	na	na	NA	38677281	38677353	0.01	0.22	hypo	2.23144e-10	3.14629e-10	na	na	na
0	1	MGC26647	no	MGC26647;NM_152706;chr7:88424531-88427231:-	na	na	na	na	na	na	NA	na	na	na	na	na	na	NA	na	na	na	na	na	na	NA	na	na	na	na	na	na	NA	na	na	na	na	na	na	NA	na	na	na	na	na	na	NA	88424810	88425148	0.2
1	0	LHCGR	yes	LHCGR;NM_000233;chr2:48982380-48985080:-	na	na	na	na	na	na	NA	na	na	na	na	na	na	NA	48982622	48982957	0.46	0.14	hyper	9.32541e-54	2.65659e-52	na	na	na	na	na	na	NA	na	na	na	na	na	na	NA	na	na	na	na	na	na	NA	na	na	na
1	0	CDH4	yes	CDH4;NM_001794;chr20:59825359-59828059:+	59826443	59826627	0.57	0.32	hyper	1.17141e-08	1.36174e-08	na	na	na	na	na	na	NA	na	na	na	na	na	na	NA	na	na	na	na	na	na	NA	na	na	na	na	na	na	NA	na	na	na	na	na	na	NA	na	na	na
2	0	KRTAP10-4	no	KRTAP10-4;NM_198687;chr21:45991406-45994106:+	na	na	na	na	na	na	NA	na	na	na	na	na	na	NA	na	na	na	na	na	na	NA	45993310	45993562	0.42	0.13	hyper	3.39738e-13	7.58264e-13	45993708	45993782	0.59	0.22	hyper	1.75962e-16	4.40332e-16	na	na	na	na	na	na	NA	na	na	na
2	0	GABARAPL1	yes	GABARAPL1;NM_031412;chr12:10363289-10365989:+	10363294	10363593	0.51	0.25	hyper	4.23556e-12	6.76844e-12	na	na	na	na	na	na	NA	10363477	10363650	0.46	0.03	hyper	5.19917e-23	2.26871e-22	na	na	na	na	na	na	NA	na	na	na	na	na	na	NA	na	na	na	na	na	na	NA	na	na	na
1	0	LOC649330	no	LOC649330;NM_001146181;chr1:12907737-12910437:-	12908225	12908292	0.5	0.29	hyper	1.05108e-13	1.92316e-13	na	na	na	na	na	na	NA	na	na	na	na	na	na	NA	na	na	na	na	na	na	NA	na	na	na	na	na	na	NA	na	na	na	na	na	na	NA	na	na	na
1	0	EPO	yes	EPO;NM_000799;chr7:100316223-100318923:+	na	na	na	na	na	na	NA	na	na	na	na	na	na	NA	na	na	na	na	na	na	NA	100316979	100318012	0.53	0.27	hyper	4.24875e-14	1.04656e-13	na	na	na	na	na	na	NA	na	na	na	na	na	na	NA	na	na	na
0	1	ERF	yes	ERF;NM_006494;chr19:42758809-42761509:-	na	na	na	na	na	na	NA	na	na	na	na	na	na	NA	na	na	na	na	na	na	NA	na	na	na	na	na	na	NA	42760742	42760950	0.31	0.57	hypo	2.14757e-08	2.55916e-08	na	na	na	na	na	na	NA	na	na	na
1	0	IL11	no	IL11;NM_000641;chr19:55881314-55884014:-	na	na	na	na	na	na	NA	na	na	na	na	na	na	NA	na	na	na	na	na	na	NA	55883279	55883674	0.55	0.3	hyper	1.70616e-13	3.93233e-13	na	na	na	na	na	na	NA	na	na	na	na	na	na	NA	na	na	na
0	1	CCDC81	yes	CCDC81;NM_001156474;chr11:86083578-86086278:+	86085910	86086005	0.4	0.67	hypo	5.40226e-13	9.396e-13	na	na	na	na	na	na	NA	na	na	na	na	na	na	NA	na	na	na	na	na	na	NA	na	na	na	na	na	na	NA	na	na	na	na	na	na	NA	na	na	na
1	0	TNFRSF8	no	TNFRSF8;NM_152942;chr1:12183758-12186458:+	na	na	na	na	na	na	NA	na	na	na	na	na	na	NA	na	na	na	na	na	na	NA	12183767	12183872	0.53	0.29	hyper	1.9111e-10	3.1269e-10	na	na	na	na	na	na	NA	na	na	na	na	na	na	NA	na	na	na
1	3	PRDM9	no	PRDM9;NM_020227;chr5:23505524-23508224:+	23506753	23507084	0.16	0.39	hypo	1.55137e-22	5.76898e-22	na	na	na	na	na	na	NA	23506434	23506759	0.61	0.31	hyper	1.52897e-09	2.06932e-09	na	na	na	na	na	na	NA	na	na	na	na	na	na	NA	23507030	23507243	0.1	0.38	hypo	1.64211e-26	8.05862e-26	23506960	23507419	0.07
1	0	SCN8A	no	SCN8A;NM_001177984;chr12:52054348-52057048:+	na	na	na	na	na	na	NA	na	na	na	na	na	na	NA	na	na	na	na	na	na	NA	52056721	52056809	0.59	0.35	hyper	4.07486e-09	5.64641e-09	na	na	na	na	na	na	NA	na	na	na	na	na	na	NA	na	na	na
0	2	RAP2C	yes	RAP2C;NM_021183;chrX:131351689-131354389:-	131352275	131352343	0.18	0.47	hypo	2.48876e-10	3.38484e-10	na	na	na	na	na	na	NA	na	na	na	na	na	na	NA	na	na	na	na	na	na	NA	na	na	na	na	na	na	NA	na	na	na	na	na	na	NA	131352403	131352526	0.1
3	0	SOHLH1	yes	SOHLH1;NM_001012415;chr9:138590874-138593574:-	138591535	138591839	0.64	0.28	hyper	1.25317e-16	3.11828e-16	138591839	138591964	0.54	0.33	hyper	0.000109824	0.000110282	na	na	na	na	na	na	NA	138591791	138592476	0.5	0.27	hyper	7.27753e-23	4.30248e-22	na	na	na	na	na	na	NA	na	na	na	na	na	na	NA	na	na	na
1	0	C1orf86	no	C1orf86;NM_001146310;chr1:2138672-2141372:-	na	na	na	na	na	na	NA	na	na	na	na	na	na	NA	na	na	na	na	na	na	NA	2139281	2139737	0.8	0.47	hyper	4.02881e-19	1.75127e-18	na	na	na	na	na	na	NA	na	na	na	na	na	na	NA	na	na	na
1	1	ANKRD45	yes	ANKRD45;NM_198493;chr1:173638501-173641201:-	na	na	na	na	na	na	NA	na	na	na	na	na	na	NA	na	na	na	na	na	na	NA	na	na	na	na	na	na	NA	na	na	na	na	na	na	NA	173638760	173639042	0.34	0.57	hypo	3.39819e-19	9.73869e-19	173638663	173639135	0.37
1	0	RIMS1	yes	RIMS1;NM_014989;chr6:72594450-72597150:+	na	na	na	na	na	na	NA	na	na	na	na	na	na	NA	72596738	72596909	0.39	0.11	hyper	3.68374e-12	6.30025e-12	na	na	na	na	na	na	NA	na	na	na	na	na	na	NA	na	na	na	na	na	na	NA	na	na	na
1	0	PCDHA7	yes	PCDHA7;NM_018910;chr5:140211769-140214469:+	na	na	na	na	na	na	NA	na	na	na	na	na	na	NA	na	na	na	na	na	na	NA	na	na	na	na	na	na	NA	na	na	na	na	na	na	NA	na	na	na	na	na	na	NA	140214150	140214242	0.48
2	2	H3F3C	yes	H3F3C;NM_001013699;chr12:31944675-31947375:-	31945032	31945118	0.61	0.82	hypo	3.11475e-12	5.10509e-12	31945033	31945354	0.55	0.89	hypo	1.04807e-105	1.26525e-103	31944926	31945278	0.74	0.52	hyper	6.40805e-38	7.70624e-37	na	na	na	na	na	na	NA	na	na	na	na	na	na	NA	31944709	31944833	0.92	0.72	hyper	2.78861e-08	3.29938e-08	na	na	na
1	0	TNFRSF10A	yes	TNFRSF10A;NM_003844;chr8:23082180-23084880:-	na	na	na	na	na	na	NA	na	na	na	na	na	na	NA	na	na	na	na	na	na	NA	na	na	na	na	na	na	NA	na	na	na	na	na	na	NA	na	na	na	na	na	na	NA	23083098	23083742	0.75
2	0	CUL7	yes	CUL7;NM_001168370;chr6:43021183-43023883:-	na	na	na	na	na	na	NA	43021213	43021296	0.35	0.07	hyper	8.42815e-17	2.35324e-16	na	na	na	na	na	na	NA	na	na	na	na	na	na	NA	na	na	na	na	na	na	NA	na	na	na	na	na	na	NA	43021645	43021795	0.36
0	1	GCA	yes	GCA;NM_012198;chr2:163198383-163201083:+	na	na	na	na	na	na	NA	na	na	na	na	na	na	NA	na	na	na	na	na	na	NA	163200102	163200756	0.06	0.38	hypo	3.89032e-67	1.76845e-65	na	na	na	na	na	na	NA	na	na	na	na	na	na	NA	na	na	na
2	0	OR2A4	no	OR2A4;NM_030908;chr6:132022041-132024741:-	132023055	132023286	0.75	0.43	hyper	1.00601e-13	1.85968e-13	132022154	132022344	0.71	0.45	hyper	3.72785e-29	2.64391e-28	na	na	na	na	na	na	NA	na	na	na	na	na	na	NA	na	na	na	na	na	na	NA	na	na	na	na	na	na	NA	na	na	na
2	0	C1orf14	yes	C1orf14;NM_030933;chr1:182922053-182924753:-	182923215	182923403	0.49	0.23	hyper	3.64913e-08	4.11734e-08	na	na	na	na	na	na	NA	na	na	na	na	na	na	NA	na	na	na	na	na	na	NA	na	na	na	na	na	na	NA	182923215	182923466	0.54	0.17	hyper	4.36278e-14	8.3396e-14	na	na	na
1	0	SLC2A9	no	SLC2A9;NM_020041;chr4:10022614-10025314:-	na	na	na	na	na	na	NA	na	na	na	na	na	na	NA	na	na	na	na	na	na	NA	10024304	10024578	0.49	0.28	hyper	5.70021e-10	8.69745e-10	na	na	na	na	na	na	NA	na	na	na	na	na	na	NA	na	na	na
1	0	C3orf43	no	C3orf43;NM_001077657;chr3:196241737-196244437:-	na	na	na	na	na	na	NA	na	na	na	na	na	na	NA	na	na	na	na	na	na	NA	na	na	na	na	na	na	NA	196243269	196243962	0.69	0.41	hyper	6.57589e-08	7.57385e-08	na	na	na	na	na	na	NA	na	na	na
0	3	ZNF667	yes	ZNF667;NM_022103;chr19:56988270-56990970:-	na	na	na	na	na	na	NA	56988330	56988443	0.13	0.38	hypo	1.97526e-19	7.08683e-19	56988862	56988919	0.05	0.51	hypo	1.20789e-15	2.75046e-15	na	na	na	na	na	na	NA	na	na	na	na	na	na	NA	na	na	na	na	na	na	NA	56988325	56988380	0.14
1	1	TMSB15B	yes	TMSB15B;NM_194324;chrX:103215000-103217700:+	103216711	103216804	0.31	0.1	hyper	3.78338e-19	1.134e-18	na	na	na	na	na	na	NA	na	na	na	na	na	na	NA	103217262	103217347	0.06	0.37	hypo	2.29894e-11	4.15688e-11	na	na	na	na	na	na	NA	na	na	na	na	na	na	NA	na	na	na
1	0	PRPS1L1	no	PRPS1L1;NM_175886;chr7:18066986-18069686:-	na	na	na	na	na	na	NA	18067430	18067493	0.89	0.51	hyper	1.89174e-18	5.94117e-18	na	na	na	na	na	na	NA	na	na	na	na	na	na	NA	na	na	na	na	na	na	NA	na	na	na	na	na	na	NA	na	na	na
0	2	C1orf51	yes	C1orf51;NM_144697;chr1:150253029-150255729:+	na	na	na	na	na	na	NA	150253800	150254604	0.26	0.55	hypo	6.31059e-52	1.3418e-50	na	na	na	na	na	na	NA	na	na	na	na	na	na	NA	150254477	150254735	0.32	0.56	hypo	9.31673e-08	1.06354e-07	na	na	na	na	na	na	NA	na	na	na
1	0	PAPOLB	yes	PAPOLB;NM_020144;chr7:4901125-4903825:-	na	na	na	na	na	na	NA	na	na	na	na	na	na	NA	na	na	na	na	na	na	NA	4901260	4901391	0.66	0.35	hyper	1.13497e-08	1.48407e-08	na	na	na	na	na	na	NA	na	na	na	na	na	na	NA	na	na	na
1	0	OR2Y1	no	OR2Y1;NM_001001657;chr5:180166558-180169258:-	na	na	na	na	na	na	NA	na	na	na	na	na	na	NA	na	na	na	na	na	na	NA	na	na	na	na	na	na	NA	180166676	180166898	0.54	0.24	hyper	6.02988e-13	1.08344e-12	na	na	na	na	na	na	NA	na	na	na
1	0	TMTC1	yes	TMTC1;NM_175861;chr12:29937192-29939892:-	29938066	29939203	0.55	0.33	hyper	1.18357e-18	3.39372e-18	na	na	na	na	na	na	NA	na	na	na	na	na	na	NA	na	na	na	na	na	na	NA	na	na	na	na	na	na	NA	na	na	na	na	na	na	NA	na	na	na
0	1	MAGEA8	no	MAGEA8;NM_001166400;chrX:149007741-149010441:+	na	na	na	na	na	na	NA	na	na	na	na	na	na	NA	149009928	149010060	0.14	0.59	hypo	8.07917e-17	2.06192e-16	na	na	na	na	na	na	NA	na	na	na	na	na	na	NA	na	na	na	na	na	na	NA	na	na	na
0	1	LPAR4	no	LPAR4;NM_005296;chrX:78001006-78003706:+	na	na	na	na	na	na	NA	na	na	na	na	na	na	NA	na	na	na	na	na	na	NA	na	na	na	na	na	na	NA	na	na	na	na	na	na	NA	78003091	78003346	0.07	0.3	hypo	3.14546e-23	1.22979e-22	na	na	na
1	0	MGST1	no	MGST1;NM_145792;chr12:16497876-16500576:+	na	na	na	na	na	na	NA	na	na	na	na	na	na	NA	na	na	na	na	na	na	NA	16498388	16499094	0.83	0.37	hyper	6.42958e-17	2.23537e-16	na	na	na	na	na	na	NA	na	na	na	na	na	na	NA	na	na	na
0	1	DAB2IP	no	DAB2IP;NM_032552;chr9:124327199-124329899:+	na	na	na	na	na	na	NA	na	na	na	na	na	na	NA	na	na	na	na	na	na	NA	na	na	na	na	na	na	NA	124329065	124329514	0.54	0.87	hypo	1.35842e-19	4.335e-19	na	na	na	na	na	na	NA	na	na	na
1	2	NKX2-1	no	NKX2-1;NM_003317;chr14:36988403-36991103:-	36989515	36989570	0.06	0.29	hypo	7.73919e-06	7.88732e-06	na	na	na	na	na	na	NA	36990409	36990551	0.2	0.46	hypo	1.89991e-24	9.69717e-24	na	na	na	na	na	na	NA	na	na	na	na	na	na	NA	na	na	na	na	na	na	NA	36988573	36988952	0.26
1	0	PCDHGA7	yes	PCDHGA7;NM_018920;chr5:140760267-140762967:+	na	na	na	na	na	na	NA	140762650	140762740	0.31	0.09	hyper	4.67245e-12	7.96323e-12	na	na	na	na	na	na	NA	na	na	na	na	na	na	NA	na	na	na	na	na	na	NA	na	na	na	na	na	na	NA	na	na	na
1	0	ASZ1	yes	ASZ1;NM_130768;chr7:117067077-117069777:-	na	na	na	na	na	na	NA	na	na	na	na	na	na	NA	117067469	117068054	0.69	0.29	hyper	1.48604e-53	3.66405e-52	na	na	na	na	na	na	NA	na	na	na	na	na	na	NA	na	na	na	na	na	na	NA	na	na	na
1	0	COBRA1	yes	COBRA1;NM_015456;chr9:140147559-140150259:+	na	na	na	na	na	na	NA	na	na	na	na	na	na	NA	140148203	140149114	0.54	0.33	hyper	9.94809e-09	1.24605e-08	na	na	na	na	na	na	NA	na	na	na	na	na	na	NA	na	na	na	na	na	na	NA	na	na	na
1	0	PHACTR1	no	PHACTR1;NM_030948;chr6:12715633-12718333:+	na	na	na	na	na	na	NA	na	na	na	na	na	na	NA	na	na	na	na	na	na	NA	12717711	12717941	0.37	0.16	hyper	1.32194e-16	4.40746e-16	na	na	na	na	na	na	NA	na	na	na	na	na	na	NA	na	na	na
0	1	ABCA13	no	ABCA13;NM_152701;chr7:48208857-48211557:+	na	na	na	na	na	na	NA	na	na	na	na	na	na	NA	na	na	na	na	na	na	NA	na	na	na	na	na	na	NA	na	na	na	na	na	na	NA	na	na	na	na	na	na	NA	48210760	48211148	0.31
1	0	C1QTNF1	no	C1QTNF1;NM_198593;chr17:77028272-77030972:+	77030224	77030324	0.83	0.57	hyper	2.06945e-08	2.3853e-08	na	na	na	na	na	na	NA	na	na	na	na	na	na	NA	na	na	na	na	na	na	NA	na	na	na	na	na	na	NA	na	na	na	na	na	na	NA	na	na	na
4	2	SRD5A2	yes	SRD5A2;NM_000348;chr2:31805540-31808240:-	31805776	31805972	0.17	0.56	hypo	2.44594e-19	7.47895e-19	31805667	31805766	0.52	0.22	hyper	3.42791e-05	3.47324e-05	31806666	31806767	0.67	0.4	hyper	1.33741e-10	1.99708e-10	na	na	na	na	na	na	NA	31806939	31807562	0.51	0.27	hyper	1.03e-13	2.01442e-13	31806677	31806781	0.36	0.64	hypo	2.60549e-11	4.08709e-11	31806992	31807474	0.46
1	1	MAGEC1	no	MAGEC1;NM_005462;chrX:140989442-140992142:+	na	na	na	na	na	na	NA	na	na	na	na	na	na	NA	na	na	na	na	na	na	NA	na	na	na	na	na	na	NA	140991838	140991923	0.6	0.92	hypo	2.14268e-13	4.01932e-13	na	na	na	na	na	na	NA	140991663	140991876	0.67
1	1	ADCYAP1	yes	ADCYAP1;NM_001099733;chr18:902744-905444:+	na	na	na	na	na	na	NA	na	na	na	na	na	na	NA	na	na	na	na	na	na	NA	na	na	na	na	na	na	NA	na	na	na	na	na	na	NA	905117	905252	0.16	0.39	hypo	7.71285e-11	1.12396e-10	905088	905238	0.43
1	0	ZBTB16	yes	ZBTB16;NM_006006;chr11:113928231-113930931:+	na	na	na	na	na	na	NA	na	na	na	na	na	na	NA	na	na	na	na	na	na	NA	na	na	na	na	na	na	NA	113928300	113928973	0.57	0.33	hyper	3.66252e-12	6.15883e-12	na	na	na	na	na	na	NA	na	na	na
2	2	MAB21L1	yes	MAB21L1;NM_005584;chr13:36050332-36053032:-	36052571	36052723	0.1	0.47	hypo	9.95484e-60	3.4626e-58	na	na	na	na	na	na	NA	36052798	36052839	0.5	0.21	hyper	7.90873e-05	8.02872e-05	na	na	na	na	na	na	NA	36051134	36051749	0.35	0.14	hyper	2.95884e-10	4.21133e-10	36052183	36052735	0.14	0.39	hypo	5.85867e-42	6.07309e-41	na	na	na
2	1	POTEE	no	POTEE;NM_001083538;chr2:131973724-131976424:+	131975056	131975300	0.7	0.41	hyper	4.42381e-11	6.38241e-11	na	na	na	na	na	na	NA	131974897	131975709	0.31	0.76	hypo	1.38871e-278	7.5199e-276	na	na	na	na	na	na	NA	131975473	131976001	0.62	0.37	hyper	9.62727e-73	3.04033e-71	na	na	na	na	na	na	NA	na	na	na
1	2	FTHL17	yes	FTHL17;NM_031894;chrX:31089670-31092370:-	na	na	na	na	na	na	NA	na	na	na	na	na	na	NA	na	na	na	na	na	na	NA	31089993	31090182	0.31	0.57	hypo	8.66844e-22	4.70089e-21	na	na	na	na	na	na	NA	31090019	31090121	0.38	0.61	hypo	1.19635e-09	1.59441e-09	31090019	31090182	0.7
1	0	TAOK1	yes	TAOK1;NM_020791;chr17:27715743-27718443:+	na	na	na	na	na	na	NA	27716157	27716396	0.52	0.26	hyper	1.17234e-13	2.28624e-13	na	na	na	na	na	na	NA	na	na	na	na	na	na	NA	na	na	na	na	na	na	NA	na	na	na	na	na	na	NA	na	na	na
0	1	ALX4	yes	ALX4;NM_021926;chr11:44331216-44333916:-	na	na	na	na	na	na	NA	na	na	na	na	na	na	NA	na	na	na	na	na	na	NA	na	na	na	na	na	na	NA	44332838	44332958	0.16	0.56	hypo	3.35685e-15	7.47544e-15	na	na	na	na	na	na	NA	na	na	na
1	0	IFITM5	yes	IFITM5;NM_001025295;chr11:299026-301726:-	na	na	na	na	na	na	NA	na	na	na	na	na	na	NA	na	na	na	na	na	na	NA	na	na	na	na	na	na	NA	299469	299634	0.73	0.41	hyper	4.38197e-06	4.53741e-06	na	na	na	na	na	na	NA	na	na	na
1	0	GPR115	no	GPR115;NM_153838;chr6:47664089-47666789:+	na	na	na	na	na	na	NA	na	na	na	na	na	na	NA	na	na	na	na	na	na	NA	47666248	47666530	0.41	0.16	hyper	1.4501e-12	3.06054e-12	na	na	na	na	na	na	NA	na	na	na	na	na	na	NA	na	na	na
0	1	CSDAP1	yes	CSDAP1;NR_027011;chr16:31580345-31583045:-	na	na	na	na	na	na	NA	na	na	na	na	na	na	NA	na	na	na	na	na	na	NA	na	na	na	na	na	na	NA	na	na	na	na	na	na	NA	31580747	31580920	0.24	0.64	hypo	4.22616e-09	5.2875e-09	na	na	na
0	1	DPP6	yes	DPP6;NM_001039350;chr7:153582219-153584919:+	na	na	na	na	na	na	NA	na	na	na	na	na	na	NA	na	na	na	na	na	na	NA	na	na	na	na	na	na	NA	153584202	153584224	0.07	0.62	hypo	8.24686e-21	2.86374e-20	na	na	na	na	na	na	NA	na	na	na
1	0	FFAR3	no	FFAR3;NM_005304;chr19:35847288-35849988:+	35848214	35848866	0.47	0.25	hyper	1.5664e-11	2.34489e-11	na	na	na	na	na	na	NA	na	na	na	na	na	na	NA	na	na	na	na	na	na	NA	na	na	na	na	na	na	NA	na	na	na	na	na	na	NA	na	na	na
1	0	PDE9A	yes	PDE9A;NM_001001567;chr21:44071662-44074362:+	44072366	44072610	0.73	0.4	hyper	8.05736e-11	1.13558e-10	na	na	na	na	na	na	NA	na	na	na	na	na	na	NA	na	na	na	na	na	na	NA	na	na	na	na	na	na	NA	na	na	na	na	na	na	NA	na	na	na
1	2	MAFG	no	MAFG;NM_032711;chr17:79880908-79883608:-	na	na	na	na	na	na	NA	na	na	na	na	na	na	NA	79881056	79881182	0.85	0.48	hyper	3.23009e-08	3.90051e-08	na	na	na	na	na	na	NA	na	na	na	na	na	na	NA	79881135	79881432	0.25	0.54	hypo	4.16622e-06	4.41803e-06	79881714	79882042	0.35
0	4	PCDH19	yes	PCDH19;NM_001105243;chrX:99664771-99667471:-	99664874	99664914	0.16	0.4	hypo	1.06333e-16	2.65381e-16	na	na	na	na	na	na	NA	99665835	99665965	0.27	0.6	hypo	1.43304e-06	1.53194e-06	99666066	99666171	0.18	0.6	hypo	1.15594e-08	1.51338e-08	99666977	99667221	0.04	0.42	hypo	1.51306e-38	1.49422e-37	na	na	na	na	na	na	NA	na	na	na
0	1	MTNR1A	yes	MTNR1A;NM_005958;chr4:187476037-187478737:-	na	na	na	na	na	na	NA	na	na	na	na	na	na	NA	na	na	na	na	na	na	NA	na	na	na	na	na	na	NA	na	na	na	na	na	na	NA	187476156	187476359	0.02	0.32	hypo	2.43443e-23	9.68601e-23	na	na	na
1	0	TACC2	no	TACC2;NM_206861;chr10:123746489-123749189:+	na	na	na	na	na	na	NA	na	na	na	na	na	na	NA	na	na	na	na	na	na	NA	123747182	123747526	0.34	0.08	hyper	5.7163e-09	7.82528e-09	na	na	na	na	na	na	NA	na	na	na	na	na	na	NA	na	na	na
0	1	THAP10	yes	THAP10;NM_020147;chr15:71184253-71186953:-	na	na	na	na	na	na	NA	na	na	na	na	na	na	NA	na	na	na	na	na	na	NA	na	na	na	na	na	na	NA	na	na	na	na	na	na	NA	na	na	na	na	na	na	NA	71186336	71186774	0.36
1	0	SHOX	yes	SHOX;NM_000451;chrY:532879-535579:+	na	na	na	na	na	na	NA	na	na	na	na	na	na	NA	534971	535158	0.43	0.06	hyper	2.05726e-13	3.98021e-13	na	na	na	na	na	na	NA	na	na	na	na	na	na	NA	na	na	na	na	na	na	NA	na	na	na
0	1	RIMS2	yes	RIMS2;NM_001100117;chr8:104510776-104513476:+	na	na	na	na	na	na	NA	na	na	na	na	na	na	NA	na	na	na	na	na	na	NA	na	na	na	na	na	na	NA	104512699	104512877	0.03	0.42	hypo	1.86788e-24	8.15664e-24	na	na	na	na	na	na	NA	na	na	na
1	0	TMPRSS11B	no	TMPRSS11B;NM_182502;chr4:69110912-69113612:-	na	na	na	na	na	na	NA	na	na	na	na	na	na	NA	na	na	na	na	na	na	NA	na	na	na	na	na	na	NA	na	na	na	na	na	na	NA	69111329	69111849	0.49	0.26	hyper	1.18162e-07	1.33984e-07	na	na	na
2	0	XAGE2	no	XAGE2;NM_130777;chrX:52109878-52112578:+	na	na	na	na	na	na	NA	52112123	52112329	0.31	0.09	hyper	4.23451e-11	6.5488e-11	na	na	na	na	na	na	NA	na	na	na	na	na	na	NA	52112247	52112462	0.38	0.11	hyper	1.90954e-16	4.72511e-16	na	na	na	na	na	na	NA	na	na	na
0	1	NOX4	yes	NOX4;NM_001143836;chr11:89224153-89226853:-	na	na	na	na	na	na	NA	na	na	na	na	na	na	NA	na	na	na	na	na	na	NA	89224245	89224429	0.37	0.74	hypo	1.80079e-11	3.32437e-11	na	na	na	na	na	na	NA	na	na	na	na	na	na	NA	na	na	na
1	0	PFKFB3	yes	PFKFB3;NM_001145443;chr10:6184643-6187343:+	na	na	na	na	na	na	NA	na	na	na	na	na	na	NA	6186015	6186081	0.81	0.59	hyper	4.43852e-11	7.02351e-11	na	na	na	na	na	na	NA	na	na	na	na	na	na	NA	na	na	na	na	na	na	NA	na	na	na
1	1	KIAA0101	no	KIAA0101;NM_001029989;chr15:64673202-64675902:-	na	na	na	na	na	na	NA	na	na	na	na	na	na	NA	64673480	64673656	0.45	0.14	hyper	2.82671e-14	5.77747e-14	na	na	na	na	na	na	NA	64673291	64673563	0.19	0.56	hypo	1.17452e-17	3.19222e-17	na	na	na	na	na	na	NA	na	na	na
0	1	PPP5C	yes	PPP5C;NM_006247;chr19:46848094-46850794:+	na	na	na	na	na	na	NA	na	na	na	na	na	na	NA	na	na	na	na	na	na	NA	na	na	na	na	na	na	NA	na	na	na	na	na	na	NA	46849276	46849413	0.42	0.69	hypo	9.25248e-18	2.34333e-17	na	na	na
0	1	MAFG	yes	MAFG;NM_002359;chr17:79885088-79887788:-	na	na	na	na	na	na	NA	79886966	79887083	0.38	0.73	hypo	3.62884e-09	4.57228e-09	na	na	na	na	na	na	NA	na	na	na	na	na	na	NA	na	na	na	na	na	na	NA	na	na	na	na	na	na	NA	na	na	na
1	0	OR14I1	no	OR14I1;NM_001004734;chr1:248845105-248847805:-	na	na	na	na	na	na	NA	na	na	na	na	na	na	NA	na	na	na	na	na	na	NA	na	na	na	na	na	na	NA	248845118	248845349	0.55	0.16	hyper	1.71113e-28	1.0033e-27	na	na	na	na	na	na	NA	na	na	na
0	1	PFDN1	no	PFDN1;NM_002622;chr5:139682189-139684889:-	na	na	na	na	na	na	NA	139683809	139683970	0.5	0.8	hypo	1.77704e-09	2.29401e-09	na	na	na	na	na	na	NA	na	na	na	na	na	na	NA	na	na	na	na	na	na	NA	na	na	na	na	na	na	NA	na	na	na
1	0	GRK5	yes	GRK5;NM_005308;chr10:120964997-120967697:+	na	na	na	na	na	na	NA	na	na	na	na	na	na	NA	120965995	120966163	0.38	0.13	hyper	9.92556e-09	1.24605e-08	na	na	na	na	na	na	NA	na	na	na	na	na	na	NA	na	na	na	na	na	na	NA	na	na	na
0	1	SLC16A11	yes	SLC16A11;NM_153357;chr17:6946742-6949442:-	6947056	6947229	0.09	0.88	hypo	3.94863e-23	1.57097e-22	na	na	na	na	na	na	NA	na	na	na	na	na	na	NA	na	na	na	na	na	na	NA	na	na	na	na	na	na	NA	na	na	na	na	na	na	NA	na	na	na
1	0	CD1D	yes	CD1D;NM_001766;chr1:158147537-158150237:+	na	na	na	na	na	na	NA	na	na	na	na	na	na	NA	na	na	na	na	na	na	NA	158149974	158150201	0.43	0.21	hyper	4.12515e-11	7.30787e-11	na	na	na	na	na	na	NA	na	na	na	na	na	na	NA	na	na	na
1	0	MX2	no	MX2;NM_002463;chr21:42731750-42734450:+	na	na	na	na	na	na	NA	na	na	na	na	na	na	NA	42733559	42733996	0.56	0.25	hyper	1.8533e-14	3.80551e-14	na	na	na	na	na	na	NA	na	na	na	na	na	na	NA	na	na	na	na	na	na	NA	na	na	na
0	1	CDC20	yes	CDC20;NM_001255;chr1:43822426-43825126:+	na	na	na	na	na	na	NA	na	na	na	na	na	na	NA	na	na	na	na	na	na	NA	na	na	na	na	na	na	NA	na	na	na	na	na	na	NA	43823336	43823494	0.55	0.84	hypo	3.92746e-06	4.17151e-06	na	na	na
0	2	GUCY1B3	yes	GUCY1B3;NM_000857;chr4:156677926-156680626:+	na	na	na	na	na	na	NA	156679811	156680120	0.18	0.7	hypo	3.83819e-26	2.3136e-25	na	na	na	na	na	na	NA	na	na	na	na	na	na	NA	156679949	156680115	0.14	0.48	hypo	4.39129e-12	7.31299e-12	na	na	na	na	na	na	NA	na	na	na
1	0	OR4D9	no	OR4D9;NM_001004711;chr11:59280186-59282886:+	59280368	59280817	0.59	0.36	hyper	4.46387e-06	4.55824e-06	na	na	na	na	na	na	NA	na	na	na	na	na	na	NA	na	na	na	na	na	na	NA	na	na	na	na	na	na	NA	na	na	na	na	na	na	NA	na	na	na
1	0	FAM55B	no	FAM55B;NM_182495;chr11:114547000-114549700:+	na	na	na	na	na	na	NA	na	na	na	na	na	na	NA	na	na	na	na	na	na	NA	na	na	na	na	na	na	NA	114548132	114548952	0.5	0.27	hyper	2.86578e-06	3.00602e-06	na	na	na	na	na	na	NA	na	na	na
1	0	CCDC62	no	CCDC62;NM_032573;chr12:123256873-123259573:+	123259244	123259501	0.42	0.18	hyper	7.50726e-19	2.20205e-18	na	na	na	na	na	na	NA	na	na	na	na	na	na	NA	na	na	na	na	na	na	NA	na	na	na	na	na	na	NA	na	na	na	na	na	na	NA	na	na	na
1	0	CIDEA	yes	CIDEA;NM_001279;chr18:12252118-12254818:+	na	na	na	na	na	na	NA	na	na	na	na	na	na	NA	12254539	12254697	0.88	0.42	hyper	2.43349e-06	2.57771e-06	na	na	na	na	na	na	NA	na	na	na	na	na	na	NA	na	na	na	na	na	na	NA	na	na	na
1	0	MSC	yes	MSC;NM_005098;chr8:72756231-72758931:-	na	na	na	na	na	na	NA	na	na	na	na	na	na	NA	72757787	72758068	0.56	0.27	hyper	7.28465e-18	1.97914e-17	na	na	na	na	na	na	NA	na	na	na	na	na	na	NA	na	na	na	na	na	na	NA	na	na	na
1	0	HSD3B7	no	HSD3B7;NM_001142777;chr16:30994319-30997019:+	na	na	na	na	na	na	NA	na	na	na	na	na	na	NA	na	na	na	na	na	na	NA	30995200	30995267	0.82	0.6	hyper	0.00148353	0.00148605	na	na	na	na	na	na	NA	na	na	na	na	na	na	NA	na	na	na
1	0	FANCA	yes	FANCA;NM_000135;chr16:89882565-89885265:-	na	na	na	na	na	na	NA	na	na	na	na	na	na	NA	89883930	89884439	0.42	0.11	hyper	6.2941e-27	3.82347e-26	na	na	na	na	na	na	NA	na	na	na	na	na	na	NA	na	na	na	na	na	na	NA	na	na	na
0	1	TMEM128	yes	TMEM128;NM_032927;chr4:4249434-4252134:-	na	na	na	na	na	na	NA	na	na	na	na	na	na	NA	na	na	na	na	na	na	NA	na	na	na	na	na	na	NA	na	na	na	na	na	na	NA	4250574	4250677	0.23	0.47	hypo	2.86996e-10	3.99976e-10	na	na	na
1	1	ZSCAN16	no	ZSCAN16;NM_025231;chr6:28090187-28092887:+	na	na	na	na	na	na	NA	na	na	na	na	na	na	NA	28092323	28092844	0.38	0.04	hyper	3.9084e-47	7.05103e-46	28092193	28092802	0.05	0.34	hypo	5.08423e-52	1.58015e-50	na	na	na	na	na	na	NA	na	na	na	na	na	na	NA	na	na	na
1	0	UCN3	no	UCN3;NM_053049;chr10:5404776-5407476:+	na	na	na	na	na	na	NA	na	na	na	na	na	na	NA	na	na	na	na	na	na	NA	na	na	na	na	na	na	NA	na	na	na	na	na	na	NA	5405573	5406143	0.57	0.33	hyper	1.582e-09	2.03756e-09	na	na	na
0	1	C1orf94	yes	C1orf94;NM_032884;chr1:34630424-34633124:+	na	na	na	na	na	na	NA	34631921	34632217	0.15	0.38	hypo	2.01539e-14	4.24552e-14	na	na	na	na	na	na	NA	na	na	na	na	na	na	NA	na	na	na	na	na	na	NA	na	na	na	na	na	na	NA	na	na	na
0	1	GRAMD1A	yes	GRAMD1A;NM_001136199;chr19:35489046-35491746:+	na	na	na	na	na	na	NA	35490094	35490779	0.44	0.68	hypo	1.60149e-16	4.34887e-16	na	na	na	na	na	na	NA	na	na	na	na	na	na	NA	na	na	na	na	na	na	NA	na	na	na	na	na	na	NA	na	na	na
1	0	OR1B1	no	OR1B1;NM_001004450;chr9:125391314-125394014:-	125393206	125393518	0.59	0.33	hyper	7.47584e-10	9.53495e-10	na	na	na	na	na	na	NA	na	na	na	na	na	na	NA	na	na	na	na	na	na	NA	na	na	na	na	na	na	NA	na	na	na	na	na	na	NA	na	na	na
0	3	SLITRK2	yes	SLITRK2;NM_001144003;chrX:144897147-144899847:+	144898725	144898928	0.18	0.43	hypo	8.11637e-21	2.6409e-20	na	na	na	na	na	na	NA	144898928	144899145	0.1	0.41	hypo	1.7618e-16	4.36771e-16	na	na	na	na	na	na	NA	na	na	na	na	na	na	NA	144899090	144899212	0.11	0.32	hypo	7.78267e-13	1.36449e-12	na	na	na
1	0	C13orf28	no	C13orf28;NM_145248;chr13:113028469-113031169:+	113029932	113030783	0.53	0.32	hyper	9.27368e-16	2.1435e-15	na	na	na	na	na	na	NA	na	na	na	na	na	na	NA	na	na	na	na	na	na	NA	na	na	na	na	na	na	NA	na	na	na	na	na	na	NA	na	na	na
0	1	F8A1	yes	F8A1;NM_012151;chrX:154112435-154115135:+	na	na	na	na	na	na	NA	na	na	na	na	na	na	NA	na	na	na	na	na	na	NA	na	na	na	na	na	na	NA	na	na	na	na	na	na	NA	na	na	na	na	na	na	NA	154114187	154114405	0.29
1	0	CD33	no	CD33;NM_001082618;chr19:51726135-51728835:+	na	na	na	na	na	na	NA	na	na	na	na	na	na	NA	na	na	na	na	na	na	NA	na	na	na	na	na	na	NA	51728439	51728550	0.59	0.3	hyper	8.87635e-11	1.32899e-10	na	na	na	na	na	na	NA	na	na	na
1	0	VCX3B	no	VCX3B;NM_001001888;chrX:8430671-8433371:+	na	na	na	na	na	na	NA	na	na	na	na	na	na	NA	na	na	na	na	na	na	NA	na	na	na	na	na	na	NA	na	na	na	na	na	na	NA	na	na	na	na	na	na	NA	8432469	8433049	0.77
1	0	FGFR2	yes	FGFR2;NM_001144915;chr10:123355659-123358359:-	na	na	na	na	na	na	NA	na	na	na	na	na	na	NA	na	na	na	na	na	na	NA	na	na	na	na	na	na	NA	na	na	na	na	na	na	NA	123356041	123356236	0.55	0.21	hyper	1.78284e-12	3.01068e-12	na	na	na
1	0	PAX4	no	PAX4;NM_006193;chr7:127255280-127257980:-	na	na	na	na	na	na	NA	na	na	na	na	na	na	NA	na	na	na	na	na	na	NA	na	na	na	na	na	na	NA	127256676	127256920	0.72	0.48	hyper	1.81041e-05	1.84054e-05	na	na	na	na	na	na	NA	na	na	na
1	0	GPR81	no	GPR81;NM_032554;chr12:123214629-123217329:-	na	na	na	na	na	na	NA	123214654	123214872	0.56	0.26	hyper	4.66101e-15	1.0662e-14	na	na	na	na	na	na	NA	na	na	na	na	na	na	NA	na	na	na	na	na	na	NA	na	na	na	na	na	na	NA	na	na	na
0	1	FOXD4L2	no	FOXD4L2;NM_001099279;chr9:70429231-70431931:-	na	na	na	na	na	na	NA	na	na	na	na	na	na	NA	na	na	na	na	na	na	NA	na	na	na	na	na	na	NA	70429325	70429479	0.35	0.55	hypo	1.09278e-10	1.60951e-10	na	na	na	na	na	na	NA	na	na	na
1	1	VAX1	yes	VAX1;NM_001112704;chr10:118897312-118900012:-	118899702	118899928	0.37	0.61	hypo	6.92375e-18	1.91124e-17	na	na	na	na	na	na	NA	118899635	118899880	0.55	0.31	hyper	5.9296e-16	1.39484e-15	na	na	na	na	na	na	NA	na	na	na	na	na	na	NA	na	na	na	na	na	na	NA	na	na	na
2	0	POTEA	no	POTEA;NM_001002920;chr8:43145385-43148085:+	43147774	43147811	0.67	0.37	hyper	6.17533e-09	7.36521e-09	na	na	na	na	na	na	NA	na	na	na	na	na	na	NA	43145436	43146047	0.59	0.33	hyper	6.85225e-12	1.33169e-11	na	na	na	na	na	na	NA	na	na	na	na	na	na	NA	na	na	na
1	2	ST8SIA1	yes	ST8SIA1;NM_003034;chr12:22487148-22489848:-	na	na	na	na	na	na	NA	na	na	na	na	na	na	NA	na	na	na	na	na	na	NA	22487938	22488178	0.15	0.51	hypo	7.0766e-25	5.16578e-24	na	na	na	na	na	na	NA	22487781	22487928	0.13	0.45	hypo	1.17671e-13	2.19804e-13	22487590	22487781	0.51
1	0	ST8SIA2	yes	ST8SIA2;NM_006011;chr15:92934940-92937640:+	92936232	92936399	0.42	0.16	hyper	1.11687e-14	2.29947e-14	na	na	na	na	na	na	NA	na	na	na	na	na	na	NA	na	na	na	na	na	na	NA	na	na	na	na	na	na	NA	na	na	na	na	na	na	NA	na	na	na
1	0	NEUROD1	no	NEUROD1;NM_002500;chr2:182544881-182547581:-	na	na	na	na	na	na	NA	na	na	na	na	na	na	NA	182546827	182547069	0.56	0.36	hyper	2.05685e-05	2.12683e-05	na	na	na	na	na	na	NA	na	na	na	na	na	na	NA	na	na	na	na	na	na	NA	na	na	na
0	1	C15orf52	no	C15orf52;NM_207380;chr15:40632668-40635368:-	40633012	40633232	0.27	0.52	hypo	1.11682e-09	1.40708e-09	na	na	na	na	na	na	NA	na	na	na	na	na	na	NA	na	na	na	na	na	na	NA	na	na	na	na	na	na	NA	na	na	na	na	na	na	NA	na	na	na
2	1	STK32B	yes	STK32B;NM_018401;chr4:5051327-5054027:+	na	na	na	na	na	na	NA	5053522	5053585	0.61	0.11	hyper	2.65617e-11	4.24543e-11	na	na	na	na	na	na	NA	na	na	na	na	na	na	NA	na	na	na	na	na	na	NA	5052962	5053130	0.2	0.46	hypo	6.86537e-23	2.64588e-22	5053504	5053629	0.37
1	0	SDC4	yes	SDC4;NM_002999;chr20:43976564-43979264:-	43977334	43977540	0.51	0.26	hyper	7.4943e-09	8.83566e-09	na	na	na	na	na	na	NA	na	na	na	na	na	na	NA	na	na	na	na	na	na	NA	na	na	na	na	na	na	NA	na	na	na	na	na	na	NA	na	na	na
1	1	RCSD1	yes	RCSD1;NM_052862;chr1:167597274-167599974:+	na	na	na	na	na	na	NA	167599574	167599772	0.16	0.61	hypo	2.41888e-50	4.99903e-49	na	na	na	na	na	na	NA	na	na	na	na	na	na	NA	na	na	na	na	na	na	NA	na	na	na	na	na	na	NA	167599195	167599812	0.7
3	0	MCF2L2	yes	MCF2L2;NM_015078;chr3:183145355-183148055:-	na	na	na	na	na	na	NA	na	na	na	na	na	na	NA	183145388	183145499	0.52	0.31	hyper	0.000224378	0.000226471	na	na	na	na	na	na	NA	183146963	183147110	0.4	0.16	hyper	9.16891e-08	1.05004e-07	na	na	na	na	na	na	NA	183145449	183145522	0.42
1	0	TEKT1	no	TEKT1;NM_053285;chr17:6734560-6737260:-	na	na	na	na	na	na	NA	na	na	na	na	na	na	NA	6735539	6736284	0.5	0.15	hyper	1.43456e-17	3.84891e-17	na	na	na	na	na	na	NA	na	na	na	na	na	na	NA	na	na	na	na	na	na	NA	na	na	na
1	0	MYO9A	yes	MYO9A;NM_006901;chr15:72409922-72412622:-	na	na	na	na	na	na	NA	72412043	72412295	0.39	0.18	hyper	1.14204e-13	2.24583e-13	na	na	na	na	na	na	NA	na	na	na	na	na	na	NA	na	na	na	na	na	na	NA	na	na	na	na	na	na	NA	na	na	na
0	1	MGA	yes	MGA;NM_001080541;chr15:41950410-41953110:+	na	na	na	na	na	na	NA	41952032	41952237	0.22	0.48	hypo	6.08059e-13	1.12139e-12	na	na	na	na	na	na	NA	na	na	na	na	na	na	NA	na	na	na	na	na	na	NA	na	na	na	na	na	na	NA	na	na	na
0	1	FYN	no	FYN;NM_153047;chr6:112040765-112043465:-	na	na	na	na	na	na	NA	na	na	na	na	na	na	NA	na	na	na	na	na	na	NA	112042257	112042363	0.7	0.9	hypo	1.18639e-07	1.41792e-07	na	na	na	na	na	na	NA	na	na	na	na	na	na	NA	na	na	na
1	3	SYCN	yes	SYCN;NM_001080468;chr19:39694406-39697106:-	na	na	na	na	na	na	NA	39695801	39696140	0.49	0.82	hypo	7.58695e-07	8.15389e-07	39694511	39694726	0.76	0.34	hyper	2.72687e-29	1.86953e-28	na	na	na	na	na	na	NA	39694489	39694579	0.48	0.69	hypo	0.000172926	0.000173187	39694617	39694961	0.25	0.57	hypo	1.40026e-15	2.97761e-15	na	na	na
1	1	ADCY4	yes	ADCY4;NM_139247;chr14:24803364-24806064:-	na	na	na	na	na	na	NA	24803896	24804651	0.22	0.43	hypo	2.03515e-21	9.04859e-21	24803972	24804181	0.72	0.28	hyper	4.94415e-16	1.17217e-15	na	na	na	na	na	na	NA	na	na	na	na	na	na	NA	na	na	na	na	na	na	NA	na	na	na
4	0	CD300A	no	CD300A;NM_007261;chr17:72460322-72463022:+	72462599	72462943	0.47	0.25	hyper	1.07792e-30	7.74928e-30	72462599	72463007	0.57	0.32	hyper	1.2943e-34	1.2272e-33	72462599	72463002	0.6	0.39	hyper	5.90828e-20	1.92609e-19	72462758	72463007	0.61	0.35	hyper	1.91713e-20	9.37785e-20	na	na	na	na	na	na	NA	na	na	na	na	na	na	NA	na	na	na
0	1	TCF7	yes	TCF7;NM_003202;chr5:133448202-133450902:+	na	na	na	na	na	na	NA	133449375	133449584	0.4	0.63	hypo	1.94484e-11	3.13785e-11	na	na	na	na	na	na	NA	na	na	na	na	na	na	NA	na	na	na	na	na	na	NA	na	na	na	na	na	na	NA	na	na	na
0	1	FGF8	yes	FGF8;NM_006119;chr10:103535327-103538027:-	na	na	na	na	na	na	NA	na	na	na	na	na	na	NA	na	na	na	na	na	na	NA	na	na	na	na	na	na	NA	na	na	na	na	na	na	NA	na	na	na	na	na	na	NA	103535398	103535463	0.14
2	0	COL20A1	no	COL20A1;NM_020882;chr20:61922338-61925038:+	61923132	61923786	0.52	0.31	hyper	9.03124e-31	6.54675e-30	na	na	na	na	na	na	NA	na	na	na	na	na	na	NA	na	na	na	na	na	na	NA	na	na	na	na	na	na	NA	61923504	61923714	0.52	0.29	hyper	6.07436e-11	8.91727e-11	na	na	na
1	1	C1orf94	yes	C1orf94;NM_001134734;chr1:34640353-34643053:+	34642502	34642686	0.26	0.47	hypo	2.20101e-12	3.65442e-12	na	na	na	na	na	na	NA	na	na	na	na	na	na	NA	na	na	na	na	na	na	NA	na	na	na	na	na	na	NA	na	na	na	na	na	na	NA	34642185	34642336	0.54
0	2	PRR23C	yes	PRR23C;NM_001134657;chr3:138763234-138765934:-	na	na	na	na	na	na	NA	138763619	138764072	0.44	0.65	hypo	1.23711e-25	7.17216e-25	138763672	138764084	0.46	0.7	hypo	9.46567e-23	4.03407e-22	na	na	na	na	na	na	NA	na	na	na	na	na	na	NA	na	na	na	na	na	na	NA	na	na	na
1	3	SLC22A16	yes	SLC22A16;NM_033125;chr6:110797344-110800044:-	na	na	na	na	na	na	NA	110798062	110798200	0.14	0.44	hypo	2.00474e-14	4.21574e-14	110797930	110798351	0.44	0.17	hyper	1.30408e-22	5.49453e-22	na	na	na	na	na	na	NA	110797800	110798035	0.07	0.45	hypo	3.16941e-39	3.38985e-38	110797800	110798130	0.1	0.31	hypo	5.25168e-18	1.36644e-17	na	na	na
2	0	SYPL2	yes	SYPL2;NM_001040709;chr1:110006900-110009600:+	110008446	110008793	0.38	0.14	hyper	7.67022e-08	8.43336e-08	na	na	na	na	na	na	NA	110008173	110008538	0.67	0.36	hyper	1.49121e-35	1.58057e-34	na	na	na	na	na	na	NA	na	na	na	na	na	na	NA	na	na	na	na	na	na	NA	na	na	na
2	0	TPO	no	TPO;NM_000547;chr2:1415033-1417733:+	1415067	1415295	0.55	0.32	hyper	5.9859e-20	1.86118e-19	na	na	na	na	na	na	NA	na	na	na	na	na	na	NA	na	na	na	na	na	na	NA	1417110	1417512	0.37	0.14	hyper	8.12896e-19	2.46127e-18	na	na	na	na	na	na	NA	na	na	na
1	0	MATK	yes	MATK;NM_002378;chr19:3801310-3804010:-	na	na	na	na	na	na	NA	na	na	na	na	na	na	NA	na	na	na	na	na	na	NA	na	na	na	na	na	na	NA	na	na	na	na	na	na	NA	3803375	3803772	0.6	0.35	hyper	7.47813e-11	1.09323e-10	na	na	na
1	0	CRYBB2	no	CRYBB2;NM_000496;chr22:25613412-25616112:+	25615087	25615557	0.55	0.33	hyper	4.71863e-16	1.1061e-15	na	na	na	na	na	na	NA	na	na	na	na	na	na	NA	na	na	na	na	na	na	NA	na	na	na	na	na	na	NA	na	na	na	na	na	na	NA	na	na	na
1	0	ARNT2	yes	ARNT2;NM_014862;chr15:80694492-80697192:+	na	na	na	na	na	na	NA	na	na	na	na	na	na	NA	80696082	80696296	0.37	0.07	hyper	2.25258e-34	2.17366e-33	na	na	na	na	na	na	NA	na	na	na	na	na	na	NA	na	na	na	na	na	na	NA	na	na	na
1	2	SLITRK1	no	SLITRK1;NM_052910;chr13:84456028-84458728:-	na	na	na	na	na	na	NA	84456372	84456486	0.07	0.28	hypo	2.08438e-09	2.65696e-09	na	na	na	na	na	na	NA	na	na	na	na	na	na	NA	na	na	na	na	na	na	NA	84456127	84456308	0.04	0.31	hypo	1.2077e-95	5.7475e-94	84456127	84456308	0.43
1	2	RFPL3	no	RFPL3;NM_006604;chr22:32748672-32751372:+	na	na	na	na	na	na	NA	na	na	na	na	na	na	NA	na	na	na	na	na	na	NA	na	na	na	na	na	na	NA	32750423	32750549	0.64	0.35	hyper	2.27651e-16	5.59867e-16	32749600	32749728	0.39	0.61	hypo	5.59306e-08	6.45e-08	32749673	32749762	0.25
1	0	F10	no	F10;NM_000504;chr13:113774913-113777613:+	na	na	na	na	na	na	NA	na	na	na	na	na	na	NA	na	na	na	na	na	na	NA	113775750	113775935	0.71	0.38	hyper	1.63554e-07	1.91549e-07	na	na	na	na	na	na	NA	na	na	na	na	na	na	NA	na	na	na
1	0	MTERF	yes	MTERF;NM_006980;chr7:91509516-91512216:-	na	na	na	na	na	na	NA	na	na	na	na	na	na	NA	na	na	na	na	na	na	NA	na	na	na	na	na	na	NA	na	na	na	na	na	na	NA	na	na	na	na	na	na	NA	91510636	91510999	0.7
0	2	C5orf35	yes	C5orf35;NM_001171990;chr5:56202887-56205587:+	na	na	na	na	na	na	NA	56203809	56204294	0.37	0.64	hypo	2.13219e-08	2.53288e-08	na	na	na	na	na	na	NA	na	na	na	na	na	na	NA	na	na	na	na	na	na	NA	na	na	na	na	na	na	NA	56203954	56204550	0.41
1	0	PLCE1	yes	PLCE1;NM_016341;chr10:95751546-95754246:+	na	na	na	na	na	na	NA	na	na	na	na	na	na	NA	na	na	na	na	na	na	NA	na	na	na	na	na	na	NA	na	na	na	na	na	na	NA	95752784	95753150	0.82	0.58	hyper	1.69964e-15	3.57565e-15	na	na	na
1	0	CCBE1	yes	CCBE1;NM_133459;chr18:57364144-57366844:-	na	na	na	na	na	na	NA	na	na	na	na	na	na	NA	na	na	na	na	na	na	NA	na	na	na	na	na	na	NA	na	na	na	na	na	na	NA	57365471	57365787	0.83	0.61	hyper	2.50177e-10	3.50123e-10	na	na	na
1	0	PANX3	no	PANX3;NM_052959;chr11:124479253-124481953:+	na	na	na	na	na	na	NA	na	na	na	na	na	na	NA	na	na	na	na	na	na	NA	na	na	na	na	na	na	NA	124481510	124481658	0.72	0.34	hyper	7.93578e-15	1.70363e-14	na	na	na	na	na	na	NA	na	na	na
0	1	CEACAM7	no	CEACAM7;NM_006890;chr19:42191596-42194296:-	42192867	42193370	0.28	0.51	hypo	4.06993e-13	7.17144e-13	na	na	na	na	na	na	NA	na	na	na	na	na	na	NA	na	na	na	na	na	na	NA	na	na	na	na	na	na	NA	na	na	na	na	na	na	NA	na	na	na
0	1	CDCA7L	yes	CDCA7L;NM_001127370;chr7:21985042-21987742:-	na	na	na	na	na	na	NA	na	na	na	na	na	na	NA	na	na	na	na	na	na	NA	na	na	na	na	na	na	NA	21985245	21985374	0	0.55	hypo	1.33329e-11	2.11969e-11	na	na	na	na	na	na	NA	na	na	na
1	1	PDZRN4	yes	PDZRN4;NM_001164595;chr12:41580050-41582750:+	41582007	41582169	0.12	0.35	hypo	3.4499e-10	4.61769e-10	na	na	na	na	na	na	NA	na	na	na	na	na	na	NA	na	na	na	na	na	na	NA	na	na	na	na	na	na	NA	na	na	na	na	na	na	NA	41582156	41582298	0.39
0	1	ZMYM3	yes	ZMYM3;NM_201599;chrX:70473538-70476238:-	na	na	na	na	na	na	NA	na	na	na	na	na	na	NA	na	na	na	na	na	na	NA	na	na	na	na	na	na	NA	na	na	na	na	na	na	NA	na	na	na	na	na	na	NA	70474172	70474366	0.22
1	2	TBX18	yes	TBX18;NM_001080508;chr6:85473399-85476099:-	85474722	85475055	0.21	0.48	hypo	5.52145e-23	2.14632e-22	na	na	na	na	na	na	NA	na	na	na	na	na	na	NA	na	na	na	na	na	na	NA	85473569	85473886	0.21	0.53	hypo	3.54437e-24	1.5045e-23	na	na	na	na	na	na	NA	85473412	85473632	0.35
2	1	BCL2L11	yes	BCL2L11;NM_006538;chr2:111876291-111878991:+	na	na	na	na	na	na	NA	111876575	111876685	0.36	0.15	hyper	1.25131e-10	1.84063e-10	111877518	111877639	0.52	0.1	hyper	3.49569e-20	1.16883e-19	na	na	na	na	na	na	NA	na	na	na	na	na	na	NA	111876352	111877257	0.09	0.53	hypo	8.33808e-204	4.7538e-201	na	na	na
1	0	TBC1D29	no	TBC1D29;NM_015594;chr17:28884384-28887084:+	28885977	28886195	0.8	0.57	hyper	8.45812e-05	8.5089e-05	na	na	na	na	na	na	NA	na	na	na	na	na	na	NA	na	na	na	na	na	na	NA	na	na	na	na	na	na	NA	na	na	na	na	na	na	NA	na	na	na
1	1	T	yes	T;NM_003181;chr6:166581631-166584331:-	166582651	166582821	0.13	0.37	hypo	7.44773e-09	8.8034e-09	na	na	na	na	na	na	NA	166583336	166583422	0.35	0.05	hyper	3.52696e-23	1.57829e-22	na	na	na	na	na	na	NA	na	na	na	na	na	na	NA	na	na	na	na	na	na	NA	na	na	na
2	0	NOL3	yes	NOL3;NM_003946;chr16:67205556-67208256:+	na	na	na	na	na	na	NA	na	na	na	na	na	na	NA	67207695	67208019	0.35	0.03	hyper	3.27689e-51	7.71513e-50	na	na	na	na	na	na	NA	67207708	67208019	0.23	0.02	hyper	1.3238e-26	6.68061e-26	na	na	na	na	na	na	NA	na	na	na
1	0	NKAPL	yes	NKAPL;NM_001007531;chr6:28224898-28227598:+	na	na	na	na	na	na	NA	na	na	na	na	na	na	NA	na	na	na	na	na	na	NA	na	na	na	na	na	na	NA	na	na	na	na	na	na	NA	na	na	na	na	na	na	NA	28227134	28227220	0.64
1	0	OAZ2	yes	OAZ2;NM_002537;chr15:64994962-64997662:-	na	na	na	na	na	na	NA	na	na	na	na	na	na	NA	na	na	na	na	na	na	NA	na	na	na	na	na	na	NA	na	na	na	na	na	na	NA	64995152	64995400	0.22	0.01	hyper	1.40982e-61	2.77138e-60	na	na	na
1	1	ZNF563	yes	ZNF563;NM_145276;chr19:12444034-12446734:-	12444339	12444633	0.66	0.39	hyper	4.76024e-35	4.41728e-34	na	na	na	na	na	na	NA	na	na	na	na	na	na	NA	na	na	na	na	na	na	NA	na	na	na	na	na	na	NA	12444193	12444645	0.16	0.64	hypo	5.2565e-92	2.30631e-90	na	na	na
2	0	MUC6	yes	MUC6;NM_005961;chr11:1036206-1038906:-	1036496	1036645	0.6	0.12	hyper	6.86776e-08	7.60178e-08	1036714	1036826	0.51	0.02	hyper	1.64646e-19	6.05558e-19	na	na	na	na	na	na	NA	na	na	na	na	na	na	NA	na	na	na	na	na	na	NA	na	na	na	na	na	na	NA	na	na	na
0	1	IL1RL1	no	IL1RL1;NM_003856;chr2:102951517-102954217:+	na	na	na	na	na	na	NA	na	na	na	na	na	na	NA	na	na	na	na	na	na	NA	na	na	na	na	na	na	NA	na	na	na	na	na	na	NA	na	na	na	na	na	na	NA	102952359	102952577	0.23
1	0	TNFRSF18	yes	TNFRSF18;NM_004195;chr1:1141589-1144289:-	na	na	na	na	na	na	NA	1142304	1142615	0.38	0.17	hyper	7.26355e-06	7.47648e-06	na	na	na	na	na	na	NA	na	na	na	na	na	na	NA	na	na	na	na	na	na	NA	na	na	na	na	na	na	NA	na	na	na
1	0	AKR7A3	yes	AKR7A3;NM_012067;chr1:19614780-19617480:-	na	na	na	na	na	na	NA	na	na	na	na	na	na	NA	na	na	na	na	na	na	NA	na	na	na	na	na	na	NA	na	na	na	na	na	na	NA	na	na	na	na	na	na	NA	19615570	19615659	0.65
0	1	AMPD3	yes	AMPD3;NM_001172431;chr11:10469668-10472368:+	na	na	na	na	na	na	NA	10471873	10472070	0.35	0.55	hypo	2.4688e-10	3.51537e-10	na	na	na	na	na	na	NA	na	na	na	na	na	na	NA	na	na	na	na	na	na	NA	na	na	na	na	na	na	NA	na	na	na
0	1	NR0B1	yes	NR0B1;NM_000475;chrX:30326995-30329695:-	na	na	na	na	na	na	NA	30327089	30327421	0.04	0.34	hypo	1.04306e-39	1.29641e-38	na	na	na	na	na	na	NA	na	na	na	na	na	na	NA	na	na	na	na	na	na	NA	na	na	na	na	na	na	NA	na	na	na
[truncated: 1,314 more rows]
[truncated: 4 more columns]

## Sheet: Table S4
Table S4: KEGG pathway analysis of differentially methylated genes in plecental shares between IUGR and normal fetus using WebGeStalt
[truncated: 9 more rows]

## Sheet: Table S5
Table S5: GO enrichment analysis of differentially methylated genes in plecental shares between IUGR and normal fetus
[truncated: 881 more rows]

[truncated: 2 more sheets: Table S6, Table S7]
